# Supplementary material for: Learning patterns of HIV-1 resistance to broadly neutralizing antibodies with reduced subtype bias using multi-task learning
Source: PLoS Comput Biol. 2024 Nov 20;20(11):e1012618. doi: 10.1371/journal.pcbi.1012618 (PMC11616810; doi:10.1371/journal.pcbi.1012618)
Supplement: S1 File — The area under the precision-recall curve (PR AUC) and the binary cross-entropy (Log Loss) are reported. Models were trained on sequences paired with phenotypes defined using IC50. GBM is Gradient Boosting Machines; RF is Random Forests; LBUM is language-based universal model; ENS is the ensemble model that averages predictions from GBM, RF and LBUM. The red shade means that LBUM had a better score than both RF and GBM models. The blue shade means the ensemble model scored better than all three individual models. Numbers between parentheses are standard deviations. (XLSX) [file pcbi.1012618.s007.xlsx]

## Sheet: Sheet1
		PR AUC				Log Loss
Epitope	BnAb	GBM	RF	LBUM	ENS	GBM	RF	LBUM	ENS
CD4bs	VRC07	0.52 (0.19)	0.55 (0.10)	0.71 (0.13)	0.73 (0.14)	0.22 (0.04)	0.25 (0.03)	0.17 (0.05)	0.18 (0.03)
	VRC01	0.68 (0.08)	0.69 (0.05)	0.79 (0.04)	0.80 (0.04)	0.34 (0.02)	0.42 (0.01)	0.28 (0.02)	0.32 (0.01)
	NIH45-46	0.62 (0.14)	0.57 (0.05)	0.80 (0.10)	0.75 (0.11)	0.38 (0.08)	0.39 (0.03)	0.22 (0.04)	0.27 (0.03)
	VRC-CH31	0.51 (0.10)	0.52 (0.07)	0.71 (0.16)	0.66 (0.10)	0.47 (0.09)	0.47 (0.06)	0.37 (0.08)	0.39 (0.04)
	VRC-PG04	0.66 (0.04)	0.63 (0.04)	0.74 (0.04)	0.75 (0.04)	0.46 (0.06)	0.50 (0.04)	0.41 (0.07)	0.43 (0.05)
	HJ16	0.75 (0.05)	0.77 (0.04)	0.83 (0.06)	0.80 (0.04)	0.67 (0.03)	0.65 (0.02)	0.66 (0.06)	0.63 (0.03)
	3BNC117	0.73 (0.09)	0.72 (0.09)	0.77 (0.09)	0.80 (0.07)	0.27 (0.03)	0.32 (0.02)	0.25 (0.06)	0.26 (0.03)
	VRC03	0.84 (0.06)	0.86 (0.08)	0.86 (0.03)	0.91 (0.05)	0.54 (0.06)	0.51 (0.04)	0.51 (0.05)	0.50 (0.03)
	VRC13	0.66 (0.14)	0.64 (0.05)	0.47 (0.11)	0.69 (0.13)	0.39 (0.08)	0.43 (0.05)	0.55 (0.07)	0.41 (0.05)
	b12	0.92 (0.02)	0.92 (0.03)	0.88 (0.02)	0.92 (0.02)	0.45 (0.04)	0.48 (0.04)	0.52 (0.04)	0.46 (0.03)
C3/V3	DH270.1	0.92 (0.09)	0.95 (0.03)	0.97 (0.02)	0.97 (0.03)	0.39 (0.09)	0.35 (0.06)	0.31 (0.05)	0.32 (0.04)
	VRC29.03	0.89 (0.08)	0.93 (0.05)	0.93 (0.03)	0.95 (0.03)	0.52 (0.08)	0.49 (0.09)	0.48 (0.07)	0.45 (0.04)
	DH270.5	0.93 (0.05)	0.94 (0.06)	0.96 (0.03)	0.97 (0.03)	0.38 (0.10)	0.35 (0.12)	0.30 (0.08)	0.31 (0.08)
	DH270.6	0.95 (0.03)	0.96 (0.03)	0.93 (0.04)	0.99 (0.01)	0.29 (0.06)	0.29 (0.05)	0.29 (0.07)	0.25 (0.04)
	PGT135	0.84 (0.08)	0.90 (0.04)	0.87 (0.02)	0.89 (0.04)	0.54 (0.08)	0.49 (0.06)	0.56 (0.04)	0.51 (0.05)
	PGT128	0.84 (0.06)	0.83 (0.06)	0.84 (0.07)	0.88 (0.05)	0.48 (0.05)	0.46 (0.05)	0.46 (0.05)	0.45 (0.03)
	2G12	0.97 (0.02)	0.96 (0.03)	0.95 (0.02)	0.97 (0.02)	0.29 (0.03)	0.29 (0.04)	0.41 (0.03)	0.30 (0.03)
	PGT121	0.87 (0.03)	0.88 (0.03)	0.85 (0.03)	0.90 (0.03)	0.40 (0.02)	0.39 (0.02)	0.46 (0.04)	0.39 (0.02)
	10-1074	0.96 (0.01)	0.96 (0.02)	0.85 (0.07)	0.98 (0.01)	0.20 (0.03)	0.20 (0.04)	0.41 (0.05)	0.23 (0.02)
MPER	4E10	0.41 (0.10)	0.47 (0.09)	0.53 (0.11)	0.53 (0.10)	0.37 (0.03)	0.43 (0.01)	0.33 (0.02)	0.35 (0.02)
	2F5	0.96 (0.01)	0.97 (0.01)	0.93 (0.01)	0.97 (0.01)	0.27 (0.03)	0.26 (0.03)	0.37 (0.03)	0.27 (0.02)
V1/V2	VRC26.08	0.87 (0.04)	0.87 (0.04)	0.95 (0.02)	0.94 (0.02)	0.47 (0.04)	0.46 (0.05)	0.35 (0.07)	0.39 (0.04)
	VRC26.25	0.75 (0.07)	0.78 (0.07)	0.82 (0.05)	0.84 (0.05)	0.48 (0.06)	0.47 (0.06)	0.40 (0.02)	0.42 (0.03)
	PG16	0.74 (0.03)	0.74 (0.03)	0.79 (0.04)	0.80 (0.03)	0.52 (0.04)	0.52 (0.03)	0.45 (0.05)	0.47 (0.04)
	PG9	0.73 (0.06)	0.71 (0.08)	0.75 (0.10)	0.78 (0.07)	0.47 (0.04)	0.50 (0.03)	0.45 (0.06)	0.45 (0.04)
	CH01	0.81 (0.07)	0.83 (0.06)	0.83 (0.06)	0.85 (0.05)	0.59 (0.06)	0.54 (0.06)	0.55 (0.04)	0.54 (0.04)
	PGDM1400	0.82 (0.04)	0.82 (0.04)	0.84 (0.03)	0.88 (0.03)	0.36 (0.04)	0.38 (0.02)	0.33 (0.03)	0.33 (0.02)
	VRC38.01	0.92 (0.04)	0.92 (0.05)	0.85 (0.07)	0.92 (0.05)	0.45 (0.10)	0.47 (0.05)	0.63 (0.05)	0.47 (0.05)
	PGT145	0.78 (0.04)	0.77 (0.02)	0.74 (0.06)	0.82 (0.03)	0.51 (0.04)	0.52 (0.02)	0.51 (0.05)	0.49 (0.02)
other	35O22	0.78 (0.05)	0.82 (0.02)	0.81 (0.06)	0.82 (0.03)	0.64 (0.02)	0.62 (0.02)	0.67 (0.06)	0.62 (0.02)
	VRC34.01	0.84 (0.06)	0.85 (0.07)	0.77 (0.07)	0.85 (0.07)	0.53 (0.05)	0.52 (0.06)	0.63 (0.04)	0.53 (0.04)
	PGT151	0.79 (0.04)	0.81 (0.03)	0.73 (0.08)	0.81 (0.04)	0.56 (0.03)	0.53 (0.03)	0.61 (0.06)	0.55 (0.02)
	8ANC195	0.85 (0.04)	0.86 (0.05)	0.62 (0.09)	0.86 (0.04)	0.44 (0.02)	0.41 (0.03)	0.63 (0.01)	0.46 (0.02)
