# Supplementary material for: Learning patterns of HIV-1 resistance to broadly neutralizing antibodies with reduced subtype bias using multi-task learning
Source: PLoS Comput Biol. 2024 Nov 20;20(11):e1012618. doi: 10.1371/journal.pcbi.1012618 (PMC11616810; doi:10.1371/journal.pcbi.1012618)
Supplement: S3 File — Reported are important sites, defined as sites with >0% variable importance. The Excel file contains 4 sheets, 2 for GBM and 2 for RF. For each model, one sheet shows sites in terms of HXB2 coordinates while the other sheet shows the same sites but as CATNAP alignment’s coordinates. For each bnAb, there were 5 models resulting from 5-fold cross-validation, hence the 5 columns per bnAb. Sites are 1-indexed (i.e., the first site is numbered 1). The number between parentheses is the variable importance for the site. Models were trained on sequences paired with phenotypes defined using IC50. (XLSX) [file pcbi.1012618.s009.xlsx]

## Sheet: GBM HXB2 coordinates
DH270.1					VRC29.03					DH270.5					DH270.6					PGT135					PGT128					2G12					PGT121					10-1074					VRC07
fold1	fold2	fold3	fold4	fold5	fold1	fold2	fold3	fold4	fold5	fold1	fold2	fold3	fold4	fold5	fold1	fold2	fold3	fold4	fold5	fold1	fold2	fold3	fold4	fold5	fold1	fold2	fold3	fold4	fold5	fold1	fold2	fold3	fold4	fold5	fold1	fold2	fold3	fold4	fold5	fold1	fold2	fold3	fold4	fold5	fold1	fold2	fold3	fold4	fold5
334 (0.2022331061385555)	325 (0.21140695670263657)	325 (0.2065629925753419)	325 (0.2204850849054607)	325 (0.21203815041855717)	300 (0.2179487373130135)	300 (0.19906821330939206)	161 (0.11208652709355227)	321 (0.11049557479476299)	300 (0.2901286329491143)	325 (0.20729593655960848)	334 (0.27533920857219557)	325 (0.2302468084705426)	334 (0.29059292640874773)	334 (0.2450803130266314)	334 (0.31069425977263676)	334 (0.27530260618915786)	334 (0.30934911327860926)	334 (0.3091417943358992)	334 (0.2922001698585055)	334 (0.12232523746418897)	334 (0.17026967228462211)	334 (0.15295679336683626)	334 (0.1730376499757882)	334 (0.2555293056133109)	334 (0.14369049822098545)	334 (0.2072800302371435)	334 (0.1092898576429056)	334 (0.17006753810010192)	334 (0.253474725636284)	295 (0.263610473155734)	295 (0.2118208362796656)	395 (0.22479285805519353)	295 (0.22213505021579294)	295 (0.27007654718749824)	334 (0.3314121886792233)	334 (0.30744850938223434)	334 (0.29227073249305796)	334 (0.3292990646697881)	334 (0.331129546099211)	334 (0.5513564933149848)	334 (0.4854678796813378)	334 (0.4754319760712535)	334 (0.47262021785090125)	334 (0.5239035185813707)	456 (0.09835114320671146)	456 (0.190692222787124)	456 (0.14965263968009598)	456 (0.14546327781378876)	456 (0.2415065029039312)
325 (0.20172024803417848)	334 (0.20543942954669286)	334 (0.16064707839112888)	334 (0.1672468295688996)	334 (0.18274811767414811)	618 (0.14889883373652152)	618 (0.10902591029007065)	300 (0.09604177413815747)	300 (0.09870823002172127)	618 (0.09367777545307662)	332 (0.19299469533386043)	325 (0.1990977919576658)	334 (0.2090488764293932)	325 (0.2215862295243186)	325 (0.2348695156650898)	325 (0.22679960597856474)	325 (0.2304653214874274)	325 (0.17991137166795923)	325 (0.19631545858636176)	325 (0.19241998212217243)	167 (0.0912754294536647)	332 (0.09276386292715395)	417 (0.09805193300485374)	330 (0.07277965424706147)	179 (0.12131599332677218)	332 (0.08885815706003293)	330 (0.07171683910030732)	332 (0.10058963077246694)	332 (0.09415112094505287)	332 (0.11329749753108971)	332 (0.08871610011681853)	395 (0.14349955926819585)	295 (0.22036589233555118)	334 (0.10398509703207295)	395 (0.11482911475016314)	332 (0.11958767414948827)	332 (0.15974861324202613)	332 (0.18056218552028655)	332 (0.1306219081355196)	332 (0.1274173444182165)	332 (0.22723243546685679)	332 (0.301010350517078)	332 (0.25343885422843454)	332 (0.2650535021313934)	332 (0.21046553135088417)	432 (0.05346660193889039)	278 (0.09891236911239645)	459 (0.0699026519472169)	459 (0.13145143831721526)	364 (0.08589429524362675)
332 (0.07251867458193582)	332 (0.1273893971866856)	332 (0.10298122445763952)	330 (0.12940074948906882)	332 (0.11838173242344799)	334 (0.12369346081484486)	502 (0.0771458959864354)	743 (0.06619870807942231)	334 (0.07209705793449028)	334 (0.07124408051649847)	334 (0.1490246090418425)	332 (0.09947152932995189)	332 (0.14360123563850688)	332 (0.11461912591002209)	332 (0.16600415895530823)	332 (0.13181001467193215)	332 (0.1181242020089621)	332 (0.17207740669689106)	332 (0.1365239974636569)	332 (0.1692032188726886)	407 (0.05581165534700638)	417 (0.07221468462484217)	332 (0.0557397247360055)	417 (0.05579526202260793)	612 (0.07583677393207863)	330 (0.06797300314949174)	301 (0.040571154382759586)	330 (0.04376649916125899)	293 (0.07287487688706369)	330 (0.09590096301343372)	395 (0.07985386564350679)	334 (0.10104109613649596)	332 (0.07992998222214083)	332 (0.07646852257120522)	328 (0.051089271718993697)	325 (0.0716104893880716)	325 (0.10190044032057369)	325 (0.07938979975360946)	325 (0.09279875975251732)	325 (0.07792525103007936)	325 (0.05042547553973649)	325 (0.07132866859580708)	325 (0.06204181693149914)	325 (0.053020951749999684)	325 (0.09391875784402867)	307 (0.04429629044966417)	280 (0.057675934253572356)	365 (0.0505531344633633)	455 (0.05350078078753549)	459 (0.07377049850491083)
741 (0.044050637556985316)	743 (0.07205110769785487)	330 (0.09423553613607064)	332 (0.0979823528294781)	330 (0.08139464810401548)	321 (0.06641184771107965)	363 (0.04991164966253393)	334 (0.0591096785736938)	332 (0.05906068854043298)	321 (0.049079428340427694)	519 (0.042383747661285366)	346 (0.04332988470038922)	300 (0.07388487755838338)	300 (0.051542260034174156)	602 (0.13046177070182802)	306 (0.027212028180992352)	464 (0.03335265287144781)	303 (0.05116899315260957)	602 (0.054194540765365076)	754 (0.025738587972738175)	332 (0.05004026628211364)	674 (0.05795533366136772)	330 (0.04385154234655405)	612 (0.05194116430077118)	332 (0.058237816265072004)	286 (0.034551151041479655)	295 (0.03651194232624113)	325 (0.037403607059308404)	330 (0.05343496188283512)	293 (0.0751902102023222)	334 (0.07640531085866901)	394 (0.05446917004051633)	394 (0.057961536187498094)	395 (0.075016550365845)	394 (0.04527696465772861)	148 (0.028058484135850464)	339 (0.027729517462541136)	319 (0.035657043599497736)	150 (0.026758131153829297)	148 (0.027541129257437347)	328 (0.01968671618664011)	330 (0.018155812868252432)	87 (0.03841149736541522)	330 (0.036917573214015)	328 (0.018706121852577827)	620 (0.04339498238673657)	641 (0.05635164164744312)	756 (0.04652031183658285)	337 (0.03680844243170074)	618 (0.04571648642844774)
328 (0.04057186927997331)	330 (0.07064989726303325)	300 (0.04294844336023683)	460 (0.028893111528350127)	300 (0.06268330961079698)	148 (0.05856985204151362)	335 (0.039871819436792987)	409 (0.04357296265611455)	618 (0.049854363904887664)	831 (0.04617174065187295)	198 (0.03508732367087449)	300 (0.04217991804862602)	602 (0.03573728690739383)	186+6 (0.030626714147135914)	741 (0.03464928052939885)	303 (0.024842744239144003)	423 (0.029897367078169906)	400+2 (0.04917333678820801)	535 (0.04392090702043117)	375 (0.024758623943354822)	179 (0.042128978065217156)	389 (0.044633307638592724)	179 (0.04189928287762372)	8 (0.05098704648844411)	465 (0.045354297419079107)	626 (0.03238784285324786)	293 (0.035382582718190315)	352 (0.02770655666623345)	323 (0.03733709789931459)	286 (0.06441234630226857)	394 (0.06755307529137526)	444 (0.0372754323897139)	393 (0.04589789053715497)	490 (0.06635400836651528)	297 (0.0416582102137798)	319 (0.026401699488049532)	150 (0.02758613153696398)	343 (0.02215080000017896)	300 (0.024389503606340145)	343 (0.025725468166721315)	442 (0.012963760778765059)	408 (0.01455873317391837)	648 (0.02049962677324294)	87 (0.020162251666833917)	408 (0.01812826474896142)	138 (0.03480133569640342)	461 (0.04044334575791522)	674 (0.036905295967226345)	346 (0.03235518520209194)	161 (0.040430954332454416)
330 (0.03274316446022678)	434 (0.04206552449841869)	49 (0.03706286260705985)	651 (0.026901504767235417)	198 (0.030004120975384213)	332 (0.031344063518577395)	321 (0.03984449590447709)	332 (0.03366063461016848)	746 (0.033565592619805046)	792 (0.04009357904130951)	65 (0.028785787530169533)	741 (0.03341373948832401)	346 (0.029107081666863988)	186+5 (0.029347081194420394)	5+4 (0.019081636726113193)	362 (0.024357346622341215)	836 (0.021437716266157952)	186 (0.022475746046860725)	592 (0.014880943043095491)	602 (0.020012780701502392)	417 (0.039823390899387245)	181 (0.028501339692982613)	389 (0.04030530076495033)	332 (0.047083219150657836)	186+3 (0.034019036134078716)	293 (0.02994031957371541)	406 (0.02860553992018581)	407 (0.02607452583197803)	350 (0.02446026076873369)	300 (0.05526763703236077)	797 (0.044062107433977815)	797 (0.029986085187428967)	334 (0.034941081002986776)	394 (0.06499741492028478)	332 (0.03786159866870956)	151 (0.019390269990015266)	305 (0.023844380270960117)	173 (0.018320707818322672)	305 (0.023458334737126815)	158 (0.01945110848511212)	269 (0.009821370892963543)	289 (0.01021083895742213)	245 (0.00965277385060742)	648 (0.014205180473023445)	513 (0.008477561263255362)	281 (0.028688736535355197)	365 (0.03441334071870708)	161 (0.032518370266719866)	641 (0.032104279122121916)	181 (0.03436641646073106)
743 (0.02986972562889196)	602 (0.03867759809336366)	65 (0.01716322431823004)	300 (0.02636923785541825)	461 (0.01829720123031894)	134 (0.026853223780284367)	644 (0.03570622782363819)	727 (0.029118767325942995)	340 (0.03319868920348671)	444 (0.03954408646159983)	397 (0.02787488512125532)	535 (0.03127666864117856)	535 (0.025915557705624932)	357 (0.025381334956469485)	423 (0.018107660461319626)	161 (0.015813936115354022)	440 (0.021087197552456954)	330 (0.020254470344394985)	787+4 (0.014101320154620962)	423 (0.019191020909748925)	612 (0.038396452455312216)	557 (0.028327065620651886)	833 (0.032355641586643565)	186+3 (0.04563340324427062)	557 (0.029841180682227575)	178 (0.02950041115190754)	840 (0.02576720117978182)	746 (0.02452757558103637)	319 (0.02110305692132541)	321 (0.05304833907126405)	211 (0.03082316001637587)	332 (0.027168642294402398)	346 (0.020741495028582465)	797 (0.03703804304382114)	444 (0.032683331197609)	300 (0.018419568619575676)	151 (0.022123338942160876)	300 (0.015707259659125013)	343 (0.01775821085550461)	442 (0.017713013261489437)	87 (0.008654584819531365)	87 (0.008154561075667515)	721 (0.008855649856690361)	226 (0.011818269845862676)	442 (0.007347644322663931)	23 (0.027861587926260523)	459 (0.03243422082697165)	31 (0.03105331029129834)	184 (0.030951172663250526)	460 (0.026802785610163426)
668 (0.026778992610056278)	461 (0.022309912463657808)	519 (0.016827516696961232)	278 (0.023867606695852674)	146 (0.01715870074554642)	232 (0.021985641348709214)	796 (0.0257725746364019)	134 (0.024364782705006523)	837 (0.02982031605493272)	612 (0.035871695136729775)	731 (0.025865219594921916)	801 (0.02847416008125535)	404 (0.021953744510128218)	330 (0.02070832644106732)	346 (0.011450234617396072)	174 (0.014747327088192715)	644 (0.021007891116368044)	188 (0.018512391353124873)	591 (0.013016349133476868)	339 (0.017804051734468154)	371 (0.03341461312352975)	153 (0.027738741314394195)	410 (0.029948591727880357)	357 (0.04037874085889503)	5+2 (0.02848229164953932)	165 (0.026519908674446684)	178 (0.02407965218421241)	640 (0.020110153473419597)	406 (0.020938784427536446)	29 (0.03744105566746519)	346 (0.026523922376271457)	602 (0.02492218140211211)	337 (0.020561438121872576)	602 (0.022538169057083505)	602 (0.032071667281307704)	150 (0.017506248059487417)	741 (0.01931176215813144)	340 (0.01551503271883608)	749 (0.012958588496472783)	150 (0.015208369115416353)	415 (0.008270003445422879)	677 (0.007755035976171328)	278 (0.007632242999204467)	336 (0.008877083784532369)	330 (0.005996217430849133)	371 (0.027244797771121772)	407 (0.03224814318862877)	187 (0.029237101136441245)	365 (0.02739448057502762)	31 (0.025582554019403233)
151 (0.019583796988443213)	85 (0.021642397871069835)	741 (0.016535413559036163)	363 (0.02158618968709186)	732 (0.017092057749049504)	821 (0.020967126120327407)	149 (0.024789558088545945)	200 (0.022492647759403538)	741 (0.028037185128758954)	146 (0.024345821035956915)	300 (0.021055466549105076)	192 (0.02748349913866483)	192 (0.016441181737230883)	362 (0.019527687553609)	85 (0.010923796017220563)	465 (0.013129849509326226)	339 (0.020295330764225763)	161 (0.01754479068968034)	353 (0.012512750811945559)	362 (0.014347410328238308)	151 (0.029760113474531332)	182 (0.026733446156848133)	209 (0.027355170393335522)	674 (0.03241834577473631)	583 (0.019958606294263298)	301 (0.025007567573317808)	145 (0.020696798661192197)	360 (0.01830969324426368)	286 (0.019078557192286235)	165 (0.02135949953447908)	330 (0.017479737238180578)	341 (0.022473437574149886)	832 (0.018988071473169495)	411 (0.019479094213142135)	363 (0.03090565385813609)	461 (0.01694896185195524)	343 (0.011645339269446307)	323 (0.014956102867288813)	770 (0.012129597568032629)	322 (0.014233889600672739)	408 (0.007457182918840694)	513 (0.006297480204354286)	677 (0.006457857847015422)	395 (0.007079073901721306)	33 (0.005545259119486169)	459 (0.026548388284853158)	364 (0.024894037115047132)	641 (0.02898826122474023)	683 (0.02562995807840575)	170 (0.024061466166281457)
65 (0.018890919620631365)	520 (0.020329252689930966)	134 (0.016516193802905154)	192 (0.015802307722656814)	340 (0.0155617686392006)	764 (0.02043005729298046)	161 (0.023780736959132083)	624 (0.021554787734718753)	161 (0.025745082102795365)	365 (0.0168392358566178)	644 (0.0184854981917987)	404 (0.019773562139792814)	410 (0.015492411834092418)	192 (0.016584606673149455)	174 (0.009829845745222249)	147 (0.012774140364713969)	404 (0.016486823163221306)	309 (0.017308825089691324)	754 (0.01223122475341002)	189 (0.012927006171858045)	171 (0.023265297679656387)	275 (0.025899376040899542)	343 (0.027244552840120444)	149 (0.024416588044906862)	357 (0.014322531869205303)	442 (0.023956156163123694)	401 (0.02064973123166281)	732 (0.016152702316023893)	339 (0.01900789948180889)	410 (0.021212266555556455)	335 (0.017333314150212806)	85 (0.01605156786758732)	440 (0.014382874466441143)	403 (0.014626830515909224)	334 (0.02673762323402163)	770 (0.01652872638021113)	323 (0.010711301136493755)	150 (0.01489517162047556)	321+5 (0.01121754767326115)	305 (0.01374313787076095)	513 (0.00691780072335047)	413 (0.004192571639788233)	305 (0.006213651892029838)	662 (0.006514606579055472)	276 (0.005118735594486767)	347 (0.025201157505668727)	787+1 (0.024886807284131115)	403 (0.022515376243928263)	464 (0.023065489424123568)	407 (0.02347559008819615)
644 (0.017110977096862733)	300 (0.015843816311889605)	830 (0.015434594952520185)	461 (0.014614281333956156)	644 (0.012825033610158701)	412 (0.018873233650712064)	842 (0.021462131229761358)	607 (0.02035420141024984)	404 (0.024824435750613296)	630 (0.016477499281625726)	507 (0.01616347224045382)	399 (0.018705474731428865)	18 (0.014791599513073168)	704 (0.014849671168676946)	801 (0.007350722372433926)	188 (0.012373020199786911)	519 (0.015942054619303734)	183 (0.012454705649247977)	655 (0.011520763298732048)	134 (0.011293343824081863)	186+4 (0.0226822369910102)	151 (0.024943391062484242)	409 (0.02709036618163515)	411 (0.0238176467364683)	181 (0.013369949992964706)	144+11 (0.020651098511557022)	388 (0.01997235553882825)	723 (0.01597238304952876)	347 (0.018683083060409972)	743 (0.020952220450763344)	602 (0.014023012804120279)	440 (0.012910163291191608)	641 (0.013607911894041872)	147 (0.013925582308739188)	372 (0.01811252514806284)	9 (0.01622841504440241)	153 (0.010705460802976085)	753 (0.014407483117453348)	319 (0.0111466414241059)	328 (0.013009095008676662)	141 (0.0057657381978206265)	269 (0.003840445884697837)	316 (0.005639498001846874)	582 (0.004889946503173971)	459+2 (0.004688365503905557)	444 (0.024335817532676902)	281 (0.021798165830018597)	337 (0.021657227721102727)	632 (0.022258211343679047)	674 (0.020492415071478757)
507 (0.015445672588729907)	651 (0.014103992382016676)	732 (0.015396162505357476)	394 (0.013610660346222856)	462 (0.010680404545646798)	363 (0.01863965727666984)	186+2 (0.018904941742679957)	335 (0.018331592575807455)	152 (0.018564358423839373)	321+5 (0.016340947833883082)	394 (0.015123563132401313)	602 (0.011867686822833632)	746 (0.014173248790792443)	198 (0.0108023712998307)	723 (0.007323927379417779)	18 (0.012030048569109515)	620 (0.015522091665033173)	139 (0.010811024306354205)	399 (0.011232006425810948)	303 (0.011115713111192428)	389 (0.02063370372662418)	185 (0.023871265321846934)	151 (0.02688645616381807)	356 (0.021586224247689426)	417 (0.013345365746170694)	325 (0.018870514263485016)	397 (0.018267607047678425)	169 (0.015785785388453558)	29 (0.01837157197698163)	301 (0.02071351488366022)	417 (0.013374032024372012)	63 (0.011924921612460152)	339 (0.012504624947534801)	5+3 (0.013738314900104853)	721 (0.011049253262033185)	59 (0.016149403264073537)	347 (0.010434682646058327)	339 (0.012229529704836864)	395 (0.010903528075108061)	749 (0.012533408667778223)	350 (0.004646905948398434)	459+16 (0.003434446112886776)	408 (0.005469495754037932)	278 (0.004842163724107214)	226 (0.004664832555093311)	278 (0.02420459030909928)	188 (0.01745617270399265)	279 (0.02088259303151574)	448 (0.02068145531136745)	336 (0.020118084119504723)
343 (0.014654960591048784)	667 (0.012330459850109334)	290 (0.014617923910416462)	186+5 (0.012552361921089668)	404 (0.00972888970474127)	742 (0.014797124250107447)	677 (0.01889493203768929)	781 (0.018248729320180113)	65 (0.017607354085766087)	397 (0.015088432800655388)	619 (0.014205005325471885)	186+6 (0.011032024064845927)	186+1 (0.014077449029566834)	519 (0.009288458158048109)	146 (0.00710131763153069)	300 (0.010883579414023847)	154 (0.012766683817377972)	313 (0.010478208115830107)	152 (0.010942664274058123)	255 (0.010849211939923432)	674 (0.020183084635953703)	173 (0.021240064568847705)	356 (0.02164769779631875)	151 (0.01706102262897388)	379 (0.013101248349700525)	406 (0.01831974494863142)	87 (0.017954372107576687)	286 (0.014266865184124802)	744 (0.016445519110097465)	619 (0.01536655108704053)	392 (0.011540574958056883)	8 (0.011663025476691005)	369 (0.012236135335642736)	339 (0.011684583901667373)	106 (0.010555528182672358)	173 (0.015253301473838531)	749 (0.009629744305184625)	781 (0.011447960430962769)	833 (0.010881986556971472)	151 (0.011783401999752903)	49 (0.004348802890217678)	144+6 (0.0034260714964863552)	226 (0.0042403767533224284)	585 (0.00441284571129018)	677 (0.004452945385469714)	97 (0.023841625044559334)	787+6 (0.017262482223435873)	185 (0.020624134805233243)	130 (0.019716491952005925)	400+5 (0.01941300270973668)
62 (0.013419797962853457)	830 (0.011883872782228532)	671 (0.013334908277719267)	535 (0.012361543892989756)	290 (0.008762660445012286)	340 (0.012342042309949118)	467 (0.018405905874790705)	5+2 (0.016861097332935105)	189 (0.0157006275623176)	406 (0.015047587666701917)	192 (0.01249057297096598)	363 (0.010420220161866155)	231 (0.012063952535172607)	787 (0.008208550492322135)	730 (0.0069170425250056795)	758 (0.008819261728059804)	189 (0.011960188291807002)	271 (0.0073798876801716385)	360 (0.010896589102430507)	171 (0.008499610951325546)	330 (0.01950703275150362)	754 (0.019875847563247083)	612 (0.01823190640047362)	9 (0.015594047350440392)	330 (0.012541137721356116)	300 (0.017759815114804196)	5+4 (0.015008955120591996)	442 (0.013732151635672039)	295 (0.016259417750615464)	323 (0.012506016075287514)	186+1 (0.010768430509999986)	194 (0.011576111072545048)	172 (0.010319535111856471)	392 (0.011663679894294055)	406 (0.010431221380981827)	343 (0.013626661013395222)	746 (0.009598073724701627)	442 (0.011161773620477423)	322 (0.00926811741778463)	578 (0.01126683652928159)	351 (0.004222450167634058)	347 (0.0032093537108977585)	459+14 (0.004221283470431206)	319 (0.004319918323083574)	494 (0.004362694859668284)	668 (0.023338248034014644)	455 (0.017026884255727036)	448 (0.0200943645749263)	467 (0.01934771572208969)	184 (0.019266675002171087)
602 (0.013201448174204102)	352 (0.010693878620521336)	141 (0.011356107830383731)	18 (0.011164943439586742)	346 (0.007669278920583018)	346 (0.011491488157104482)	412 (0.018154361316573914)	389 (0.016817625846067684)	365 (0.01548360040876876)	704 (0.014389349522292646)	291 (0.010941849310914957)	787+4 (0.010190658423232442)	187 (0.012029167806206064)	602 (0.007363189200074493)	492 (0.006136618716867145)	507 (0.008818271658750182)	602 (0.011194562158625184)	18 (0.005955949206774319)	147 (0.010609701604519323)	402 (0.008218733217766028)	144+1 (0.01859430322170395)	392 (0.01905158293307106)	392 (0.016658562542753844)	150 (0.015583354425125961)	92 (0.012302813840142972)	465 (0.01660745359191482)	352 (0.014415379399608467)	188 (0.013060546578818309)	301 (0.01623293803254036)	777 (0.011302033994564772)	410 (0.010602598422412167)	364 (0.009424035749589048)	219 (0.007783948719577317)	417 (0.00868393170382838)	392 (0.010003740831636822)	415 (0.012817570815839719)	413 (0.009052340353453456)	741 (0.010740280799976298)	415 (0.007957944943040205)	319 (0.010154302613917372)	276 (0.004213453654620923)	141 (0.0028288919071457097)	415 (0.0038115055477570222)	307 (0.004075507041859371)	323 (0.004186666141450637)	365 (0.021063871139392874)	300 (0.016979940098993167)	407 (0.019169575300044206)	407 (0.01568365389139494)	279 (0.01857617263580246)
737 (0.012161792628223006)	290 (0.007917828762731564)	85 (0.01105829233294838)	732 (0.010165290128896304)	201 (0.007405499582104086)	816 (0.010762980245280543)	132 (0.01786513016774484)	178 (0.016164985970894618)	624 (0.015242475500508832)	535 (0.013338156682109427)	141 (0.010563126953006529)	134 (0.00949547704997776)	704 (0.010975354268350486)	460 (0.00732291295588836)	252 (0.005646148262171063)	145 (0.00805329314622744)	397 (0.010330364643313177)	754 (0.005910512093764531)	186 (0.010551412075607756)	463 (0.00817772676944335)	8 (0.014289631202173655)	65 (0.0182643149351745)	358+3 (0.014302378792790822)	833 (0.014726725005313992)	84 (0.011923207210415676)	395 (0.01605895216384701)	332 (0.013458130888229036)	613 (0.012932066681867242)	165 (0.01615088673617904)	373 (0.00996961139318952)	369 (0.010477756260795433)	392 (0.00887901114014856)	444 (0.007439951192047755)	393 (0.00828888074025938)	465 (0.009558086205852592)	490 (0.01208051266960334)	179 (0.008939004401639278)	749 (0.010325483397932976)	151 (0.007628536887068604)	415 (0.00992300992112478)	152 (0.003756640968773382)	751 (0.0028193639445304834)	787+6 (0.0036610070373187253)	142 (0.0037718377072029304)	138 (0.003957587417362013)	325 (0.020089582832872804)	5+4 (0.01470272399415244)	396 (0.017983155486049136)	406 (0.014696510083643076)	620 (0.015297949541890078)
704 (0.010028792579810255)	316 (0.007377659227400943)	291 (0.010972372495429516)	704 (0.010056555415988865)	147 (0.006965393725961739)	164 (0.010613107717241646)	134 (0.01655244775878957)	595 (0.014374468899256974)	736 (0.01449623287561002)	621 (0.012877346568932899)	346 (0.009433685001916397)	397 (0.0074344272713895805)	507 (0.008613096493536414)	500 (0.006058724560423185)	424 (0.005639547088212368)	781 (0.0075311457146523975)	5+3 (0.009171817480254373)	471 (0.005873386142570663)	853 (0.009490918794979365)	24 (0.008155517598784568)	5+2 (0.013737500250926472)	33 (0.01539746797089222)	455 (0.013854501264654944)	808 (0.013734005620581082)	143 (0.009979246614882059)	490 (0.015036689481703705)	165 (0.012484285497225519)	137 (0.012487494508284885)	341 (0.015987466380327883)	171 (0.009559309481045632)	343 (0.010436130900352105)	459+11 (0.008570253721952288)	402 (0.006965302160931086)	346 (0.007782225290562774)	341 (0.008811999345566243)	395 (0.010472979442498954)	26 (0.008508530090426408)	224 (0.010023849161320526)	27 (0.00723992227937539)	5+3 (0.009527630474172419)	307 (0.00351773155044124)	459+14 (0.0024950274677868296)	799 (0.003402676410324344)	787+7 (0.003560962412206779)	618 (0.0034879360852312197)	786 (0.019613967739931158)	792 (0.014599265937242444)	316 (0.017543824551349535)	620 (0.014689326285680291)	756 (0.01384923680003305)
609 (0.009422165677935967)	309 (0.007344836549726606)	460 (0.01084465158556886)	141 (0.008966390492622609)	170 (0.006810436939494055)	170 (0.009961639860564248)	332 (0.016281633852322442)	618 (0.013930810172739966)	19 (0.01429221375031953)	788 (0.011024905123536703)	252 (0.007953625474020674)	644 (0.007317089230507474)	783 (0.007545478599834646)	648 (0.006007768981013881)	130 (0.0050293871892545024)	152 (0.007448377682926412)	168 (0.008703986738577316)	404 (0.00498410154744)	28 (0.008706669134507466)	188 (0.007079527809926864)	337 (0.013427518962416793)	583 (0.01469754270736488)	128 (0.012659526476405237)	788 (0.012446284979562962)	151 (0.009828324395458589)	352 (0.012153238846200991)	152 (0.011798161875774246)	333 (0.012032845120569582)	152 (0.01591017969143276)	700 (0.008614004618243874)	444 (0.00809985520648717)	520 (0.008526004866306025)	399 (0.006814896762458411)	216 (0.006996494688674109)	232 (0.007851222711901317)	328 (0.010360559271328987)	319 (0.007396953373151593)	151 (0.009867402633124998)	781 (0.0072312371041776706)	330 (0.009238688106230583)	330 (0.002822802141271814)	148 (0.0020994108390048364)	825 (0.003001166106350659)	376 (0.0035305743387364884)	389 (0.003044290052182256)	147 (0.019184340432580226)	187 (0.014171219586585213)	442 (0.01684628777420167)	403 (0.014162523041953328)	278 (0.013171203616575707)
46 (0.009171423362640086)	153 (0.006604927360612982)	278 (0.009475232411995176)	362 (0.00855121008816675)	85 (0.006478946784688696)	815 (0.009654292590410724)	344 (0.015443207211855482)	440 (0.012707040288700672)	150 (0.01309349091677611)	459+15 (0.01077070082108081)	743 (0.007473469462128823)	59 (0.007202067503580732)	190 (0.006838897923780593)	153 (0.005915108768459001)	393 (0.0048922049670209675)	186 (0.007257457832579496)	490 (0.008472593292518087)	512 (0.004688834130971653)	833 (0.008249242492015212)	490 (0.006708860587897817)	643 (0.011795888581337097)	8 (0.014443421680472107)	153 (0.012488575471723622)	835 (0.01235877724005179)	408 (0.009635568450435155)	410 (0.012112663550047875)	347 (0.010103418298377045)	401 (0.01165937340629172)	442 (0.015417055939429923)	321+5 (0.007967699953315026)	514 (0.008024449972606667)	147 (0.008484054858505405)	11 (0.006810761872938358)	146 (0.006646197450487364)	389 (0.007092631935825507)	5+3 (0.00919855638628108)	171 (0.006873160674302405)	27 (0.007803777079149887)	347 (0.0071021269747499295)	323 (0.008473507868367583)	134 (0.002754177923365318)	351 (0.002017193086929031)	276 (0.002811757487501486)	588 (0.0033054634496544415)	825 (0.002977087352881117)	364 (0.018797629767022175)	853 (0.014057915930221656)	151 (0.01680159632712757)	278 (0.013617741881291168)	142 (0.012704459099840026)
265 (0.0090664041049233)	146 (0.0065622972390523455)	139 (0.00934838862719809)	186+6 (0.007388790679707023)	564 (0.0064635185298505034)	98 (0.008636397033685107)	148 (0.015313417624287689)	5+4 (0.012336155204746997)	640 (0.013048417814042283)	5+3 (0.009603026185834642)	186+5 (0.006944570403439173)	351 (0.006825142967297213)	151 (0.006346786247335492)	268 (0.005858430251929191)	186 (0.004657030489745914)	16 (0.006709454199259672)	255 (0.007771578078987271)	519 (0.004181693781642086)	621 (0.006560079833570518)	198 (0.006668009894205588)	46 (0.009617762324105985)	305 (0.013321007356510858)	845 (0.012142299528673772)	358+3 (0.012327665303935429)	643 (0.00920245966112638)	404 (0.012099369313799357)	340 (0.009926628723217281)	341 (0.011609907787349045)	325 (0.015236693014667286)	328 (0.007672961686503011)	446 (0.007677002026926123)	351 (0.008460592843686828)	640 (0.006350074302384261)	363 (0.00636197950426524)	315 (0.007040253221627503)	525 (0.008777814125610066)	404 (0.006586907934340441)	99 (0.007659113196226822)	602 (0.0070173922609932625)	400 (0.007142811676484035)	144+6 (0.002690941678643993)	376 (0.001994496513844397)	100 (0.002763998171742036)	283 (0.00315952153873773)	269 (0.0026363074196195328)	756 (0.01675476656427171)	337 (0.014039600222282591)	142 (0.016112208722678763)	439 (0.013457628072969787)	295 (0.01266226972676189)
5+4 (0.008761695899044849)	485 (0.006455271911928653)	434 (0.009077181581253906)	668 (0.007366285141329259)	397 (0.005694408727911168)	274 (0.007748026001257337)	146 (0.01376988371444368)	464 (0.011302804723919459)	186 (0.012898051807197396)	460 (0.009293614620926923)	407 (0.006869035171696366)	343 (0.006433832924943445)	440 (0.006206759031579478)	352 (0.005501413116086739)	560 (0.004565342120304171)	411 (0.0065983882476189065)	809 (0.006215200115744686)	343 (0.004007265104841574)	792 (0.00649625008578801)	147 (0.00615021430017072)	352 (0.009499981524144715)	375 (0.012776191142630035)	674 (0.01115853511574579)	153 (0.011870907323017625)	307 (0.008996653069864934)	92 (0.01197994875751575)	442 (0.009839953716255208)	419 (0.011540365145642486)	777 (0.012740965064198268)	183 (0.007300025057018887)	583 (0.006307247175828554)	832 (0.008399905052552937)	152 (0.005644729469569139)	9 (0.006254773277062794)	34 (0.006949893350015199)	781 (0.007981613179020663)	288 (0.006363182093294361)	305 (0.007305139407312022)	429 (0.006949129753426956)	179 (0.0069337755296545655)	400+3 (0.0026437455514595346)	162 (0.0016627062454364955)	633 (0.0025569143053677814)	767 (0.0030481888039805296)	153 (0.002595968179225059)	464 (0.016441204158362407)	439 (0.013720235295548444)	319 (0.015890243401695918)	668 (0.013456467659957363)	185 (0.011983917753268606)
732 (0.008376109733411082)	744 (0.0060198764092881975)	151 (0.008387682753891863)	6 (0.006246526940405211)	186+6 (0.005501591307464002)	8 (0.00745460054562553)	602 (0.013243995149043425)	580 (0.011034032957689111)	502 (0.01281894651149376)	8 (0.008746927426994318)	461 (0.006517299718084956)	692 (0.006280810592154471)	817 (0.005851765734262143)	404 (0.004703722544381905)	826 (0.004502215315480834)	187 (0.006239120571594341)	467 (0.005100730533513571)	361 (0.0038456352016571767)	410 (0.004790032770979045)	481 (0.005400845494245252)	403 (0.009452524996903668)	342 (0.01262420038887125)	293 (0.010896162210082922)	397 (0.010717500478698445)	144+1 (0.008869768353721994)	185 (0.011468451679386031)	321+5 (0.009660692474110187)	87 (0.010852960956994437)	410 (0.011944606247243377)	817 (0.007225743451051283)	152 (0.006034143116355861)	254 (0.008059395052453063)	363 (0.005641051544971568)	405 (0.005689217799427167)	346 (0.006758136387497252)	321+5 (0.007922828023687536)	27 (0.006347853439387703)	770 (0.006878257022313079)	459+2 (0.00633720168911035)	306 (0.0068927108018580424)	795 (0.0022758907445329015)	151 (0.0016193287911371438)	400+3 (0.002241571151417291)	138 (0.0029745308931973663)	144+7 (0.0024922280611196653)	122 (0.016032124010013356)	31 (0.013350973561745057)	184 (0.014548101592374827)	460 (0.01337895786015568)	172 (0.011374787436694692)
619 (0.006654103951406731)	271 (0.005298321692756715)	336 (0.008218509052528068)	174 (0.005758649508331191)	15 (0.005498066196832444)	677 (0.0073542322601579235)	407 (0.011829458940403648)	321 (0.010814898311408073)	186+5 (0.011391035753932495)	801 (0.008606163228488381)	292 (0.005959309357056327)	85 (0.005954406362929354)	655 (0.0058028128526351665)	179 (0.00444612606349299)	27 (0.004313711501959766)	421 (0.006135336385186466)	500 (0.004603344823398288)	97 (0.0032652179559197647)	411 (0.004534077199202952)	837 (0.005041434008221989)	344 (0.008816591193002474)	636 (0.011456878734323793)	130 (0.010894726194923572)	467 (0.010556713711028896)	5+3 (0.008320065570569461)	87 (0.010682660830063903)	446 (0.008983210897335888)	186+1 (0.010736055623703254)	321 (0.011319719838825505)	717 (0.007198955012866487)	640 (0.005740338268288601)	117 (0.008042392981218668)	330 (0.005599428062070573)	668 (0.005682107899353343)	393 (0.006338882345601878)	453 (0.007800856346250375)	143 (0.0061250218707941595)	400 (0.006326127329092043)	134 (0.005710776399513196)	619 (0.006829037776278926)	837 (0.002137046771559469)	15 (0.0016125883098216773)	534 (0.002106798651690651)	837 (0.00291693675869742)	278 (0.002455232049433632)	471 (0.015803561265387026)	275 (0.012500448211969398)	92 (0.013601369075815712)	425 (0.013249872798728142)	800 (0.01105430965214898)
47 (0.0065872901425925575)	836 (0.005286522999210448)	704 (0.007189319743268111)	767 (0.005416679474840961)	165 (0.005383833031836101)	406 (0.007339820675252088)	651 (0.011173288231321733)	535 (0.010721629093503987)	440 (0.010522836767254415)	186+6 (0.00827946137765072)	46 (0.00590270126963485)	364 (0.005473116697956726)	406 (0.004569744069737002)	464 (0.0044403316685620725)	512 (0.0043058991688667905)	471 (0.0055953664493793845)	560 (0.003742257223041756)	1 (0.003091624659639286)	5+4 (0.004016242445710299)	692 (0.0048156109254562434)	5+3 (0.008182505170797156)	165 (0.010497518274380117)	677 (0.01020172715424613)	179 (0.010225517790985966)	459+16 (0.007629140212688791)	723 (0.010443064769316394)	557 (0.008349826435073593)	323 (0.010299935759535904)	640 (0.011196868685444675)	152 (0.006702627335773423)	629 (0.005327145532778567)	754 (0.007928743006689786)	138 (0.005492965842500963)	809 (0.005605186275456409)	144+7 (0.006317412029612899)	749 (0.007332703138989139)	321+5 (0.005992358055573067)	372 (0.006111797309280824)	26 (0.005647509240380324)	153 (0.006798116796427344)	600 (0.0018729749912035016)	379 (0.001596378079630264)	688 (0.0020642715768503434)	444 (0.002715592482245834)	293 (0.0022287419241664554)	744 (0.015256513453563665)	460 (0.010528356292607151)	460 (0.013567294586432308)	705 (0.013244599691336834)	640 (0.010039453361313793)
612 (0.006123206368185721)	425 (0.004980790854978542)	188 (0.007041897960653664)	408 (0.004390527738824719)	80 (0.005156527284421482)	432 (0.00723603492578769)	726 (0.010676284736384429)	136 (0.01019838077578364)	400 (0.01015440495602286)	140 (0.007856483585232603)	618 (0.0055835951813031056)	784 (0.0050813346083567685)	186+3 (0.004552970272498333)	429 (0.004085775660866452)	153 (0.004204144225465723)	801 (0.0053959503042442)	85 (0.0034991584181655443)	363 (0.0030510752405770144)	300 (0.003930325754495225)	343 (0.004707162851504255)	149 (0.007731431173554593)	446 (0.00966045098755028)	188 (0.009947467375065954)	194 (0.009761289778472114)	397 (0.007261524959267077)	520 (0.010153006012953025)	520 (0.007982202221152588)	474 (0.009988771214523682)	306 (0.00966713576740369)	395 (0.006501505523450594)	106 (0.005275620513584946)	421 (0.007889677458299802)	178 (0.005190054143597093)	440 (0.005372322921878037)	453 (0.005820702296970277)	400 (0.0069444597542039875)	138 (0.005747319575046307)	662 (0.004778640990939462)	186+3 (0.004706340612128454)	435 (0.006017895773146029)	144+3 (0.0018411055297436426)	439 (0.0015688880468194145)	806 (0.0020142919858213435)	600 (0.0026704256021693536)	786 (0.0022282911444673446)	198 (0.014221607632096324)	202 (0.010476536824470051)	471 (0.013279864530546465)	144+2 (0.012177436409747538)	346 (0.009730204533950262)
281 (0.006088361952827325)	317 (0.004836567549547216)	836 (0.006498103867627055)	560 (0.004194947699602952)	11 (0.005124623679283395)	612 (0.0067548303599574)	186 (0.010285049944402606)	144+6 (0.010114505797574594)	621 (0.0100380598484395)	467 (0.007714213052307266)	741 (0.005527617962161481)	507 (0.004837615804759199)	46 (0.0045018961261848135)	138 (0.004077440348572558)	198 (0.003977146070193154)	787 (0.005132768291720325)	48 (0.0034627379989584485)	362 (0.002592431109744078)	362 (0.0037848922250571762)	304 (0.003804739579936015)	189 (0.007491365500526533)	130 (0.009564627742101919)	460 (0.00948167474592591)	348 (0.008987333131557113)	230 (0.007117117021474395)	145 (0.009818401002281471)	140 (0.007945329325159057)	520 (0.009946355305997431)	87 (0.009521203834683746)	375 (0.006350072334501576)	363 (0.005023404300662558)	106 (0.00768305393973411)	833 (0.004913741354189538)	822 (0.00531584061046056)	403 (0.005419832557326925)	340 (0.0064044228592908215)	356 (0.005539659568146258)	139 (0.004540761346937033)	435 (0.00464242409622621)	525 (0.005643778641667438)	677 (0.0018228498710768292)	281 (0.0015598008002682953)	668 (0.002005505043362012)	817 (0.002563760896617303)	295 (0.002152088177655043)	705 (0.013983034925374433)	26 (0.009659173368081116)	122 (0.012878694392654617)	50 (0.012093602012557759)	4 (0.0089835448931357)
423 (0.005819386169590237)	30 (0.0047191433163209)	186 (0.006414534917012189)	409 (0.004121492701093115)	410 (0.0049721260503904135)	401 (0.00625044283161599)	230 (0.008719854843920603)	831 (0.009626086366616948)	539 (0.009022131207546129)	758 (0.00680680903471766)	337 (0.00538364150080279)	317 (0.004823880102639305)	22 (0.004226933549205639)	87 (0.0035149825098532723)	194 (0.0037126781083960964)	518 (0.004643509878036692)	186+3 (0.003409432725276486)	455 (0.0024002831059097007)	85 (0.0036739922261125385)	399 (0.0037270896654951207)	138 (0.007311563174861346)	307 (0.008313641832331593)	144+5 (0.009366758777712269)	190 (0.008547009870778216)	136 (0.007106942029176749)	295 (0.009436406893632532)	404 (0.007518282372495239)	410 (0.009883180886732587)	758 (0.00948715340403205)	406 (0.006191628502952171)	754 (0.004870766136106826)	809 (0.006092422210457424)	720 (0.004726514346516095)	406 (0.005043363563894088)	407 (0.005365009625870227)	360 (0.005444417134969994)	224 (0.005489009574155331)	184 (0.004433223773699132)	189 (0.004635881614202281)	186+34 (0.004994616091699748)	24 (0.001769551354758945)	444 (0.0015492162452883963)	813 (0.0019444193901060347)	834 (0.0022592298095754533)	148 (0.0021417165844517276)	140 (0.01293079407868514)	782 (0.009357623930325121)	620 (0.012474890160700683)	148 (0.012091285596953261)	130 (0.008311221571472908)
525 (0.005653888829382467)	102 (0.00409930889323011)	807 (0.005961144887815129)	405 (0.004083218542801168)	343 (0.004783411830736558)	362 (0.005768206994666909)	80 (0.008558240131200177)	792 (0.009469894665101718)	190 (0.008880872667230144)	836 (0.006689190681955954)	186 (0.005334893046938216)	132 (0.004669325511181461)	640 (0.004088994072745509)	360 (0.0034195692169018753)	777 (0.0033600248535175657)	732 (0.004484948818986817)	188 (0.0029759311005713466)	352 (0.00218161717085712)	365 (0.003442179790346836)	351 (0.003541130230608156)	668 (0.0072936136335495574)	464 (0.008098196319504893)	815 (0.008789889533935329)	409 (0.007917549647009919)	854 (0.006587043007897419)	346 (0.009005758791390265)	337 (0.007390172848734144)	153 (0.009841187760864414)	321+5 (0.0091941877964658)	358+3 (0.005472876165340973)	144+1 (0.004005940406514783)	305 (0.006002410105143008)	186+7 (0.0044788912376095774)	674 (0.004680442588278299)	726 (0.005293220927049408)	186+10 (0.005352659586429108)	164 (0.005284208444944862)	383 (0.004336996357796237)	186+1 (0.004623445279864925)	404 (0.004694849470181089)	120 (0.0017683886859245243)	777 (0.0015112317977704986)	400+2 (0.0019238087194471717)	751 (0.0022197903022005538)	648 (0.0019635300334412903)	337 (0.012282022081145783)	190 (0.007079991735352682)	632 (0.01239311833788027)	189 (0.011631334618404378)	525 (0.008308356509816539)
185 (0.0051027485778257055)	588 (0.0037558057169391475)	170 (0.005850201536544709)	269 (0.0040558814958002705)	434 (0.004576657059587928)	68 (0.0056395710928319725)	144+7 (0.00817553270009426)	644 (0.009350717609970416)	321+5 (0.00866492199441779)	525 (0.005790814776830071)	801 (0.005067951336972598)	781 (0.0045951669688668335)	399 (0.004057258894933176)	755 (0.0033072781959872267)	464 (0.003148432029224897)	194 (0.0044257076762078944)	102 (0.002794119394844567)	354 (0.0021662373701312686)	836 (0.0031551333276941635)	335 (0.003474148491213351)	797 (0.007240362978813904)	358+3 (0.007925689598298171)	321+5 (0.008040814512678325)	30 (0.0078734224641688)	815 (0.006258640054582862)	717 (0.008583828266619025)	698 (0.007212453255935163)	557 (0.009610266559894522)	195 (0.007621030808714562)	188 (0.003815417858791116)	350 (0.003923467679996652)	135 (0.005627913477424081)	674 (0.004434989566201198)	461 (0.004666198862161038)	63 (0.004902275963855517)	716 (0.005226349850094553)	121 (0.005187557642733689)	336 (0.004152974777421714)	662 (0.004613719151381604)	358 (0.004420246580487708)	698 (0.001714561316822031)	63 (0.0014344912882183502)	786 (0.00184045858105914)	164 (0.002050670997899018)	135 (0.0019036220279169123)	280 (0.011816713421662498)	184 (0.006638242463069179)	668 (0.011640539120192483)	462 (0.010852904719632246)	464 (0.00824094623660916)
321 (0.005041099242771731)	770 (0.00359663970034245)	618 (0.005636221990137504)	336 (0.004000756241322883)	446 (0.0044903110333164185)	111 (0.005499123523334116)	404 (0.00793745068088381)	363 (0.008274614107036742)	452 (0.008347235259665593)	768 (0.0057587781362852955)	856 (0.004947652855266672)	396 (0.004228176797577272)	138 (0.003909667688539811)	186 (0.0032430639419823077)	421 (0.0030225095591482677)	440 (0.004268459834588924)	405 (0.0026684468145913185)	411 (0.0021514530582034904)	514 (0.0030204884923509642)	5+4 (0.003438801518970917)	230 (0.006774930784019086)	85 (0.007863848597701223)	201 (0.007501039072989583)	583 (0.007675651795857004)	186+1 (0.006226435478204444)	388 (0.008458378577996245)	743 (0.006599947779269313)	240 (0.008542064122448028)	68 (0.007434830443457016)	856 (0.0033243302230720135)	144+3 (0.0038559375397689733)	328 (0.005606013745115796)	840 (0.004191011815704663)	723 (0.0046528789877436786)	144+12 (0.0048841203843352395)	655 (0.0051348540266373845)	398 (0.005163335826557605)	818 (0.00395570019872303)	288 (0.00455466051486736)	18 (0.004397731379879977)	346 (0.0017071516681737959)	353 (0.0013834485964200653)	376 (0.00181427649644758)	802 (0.0019779407251807996)	474 (0.0018613331715105048)	202 (0.010831460704628369)	324 (0.006596765432185561)	809 (0.010311581269246974)	350 (0.010250753108218843)	412 (0.0077854245566672965)
306 (0.004805984929281416)	46 (0.0034957375614847216)	18 (0.0056072851721605645)	352 (0.003964241121567374)	448 (0.0042945045441229995)	16 (0.005469693205653138)	7 (0.007902716958543488)	741 (0.008245404343064568)	535 (0.008179860241149955)	297 (0.005482281707143968)	330 (0.004518695888951981)	421 (0.004209706442293971)	141 (0.0036867607103972496)	807 (0.0030342041070252047)	813 (0.0028776098284380583)	424 (0.004010045397501538)	700 (0.002645155724620981)	57 (0.0021385274792295596)	148 (0.002670893482803092)	344 (0.003317860708735097)	662 (0.006675274882222658)	5+2 (0.007421934364117609)	798 (0.007437370513710282)	5+2 (0.007543836143562694)	346 (0.005885000390653956)	152 (0.008273975361153981)	323 (0.006434985080602033)	406 (0.00836499476190602)	723 (0.007425048047289853)	99 (0.003154297615408144)	354 (0.0036970232616713554)	369 (0.005321550380847132)	405 (0.004100314587132872)	202 (0.004643903384883688)	152 (0.004625594758467602)	335 (0.004610774468408541)	781 (0.005073361724648008)	143 (0.0038877946591961165)	339 (0.004343092634440402)	781 (0.004109857075789678)	777 (0.0016228616767773047)	620 (0.001351902173480161)	148 (0.0017874850571565045)	137 (0.001920305505075179)	525 (0.001806990569466262)	339 (0.010057559288880573)	142 (0.006589301919842825)	347 (0.008713596268546937)	781 (0.010132711433173904)	339 (0.0073755843865538)
400+2 (0.0047131807402938045)	147 (0.00316288154995781)	821 (0.005501000528631104)	354 (0.003763202617509382)	544 (0.004155931478981539)	144+3 (0.005411641765496798)	295 (0.007868865349501921)	453 (0.007556363430051807)	442 (0.008116748176764856)	137 (0.005084831759353064)	351 (0.004387376687534462)	665 (0.004176395246907177)	5+2 (0.003675882095275698)	399 (0.0028745672826229166)	20 (0.0027529501478117903)	309 (0.003876828821864043)	152 (0.0026087444937121533)	201 (0.002016259383057828)	396 (0.002603994246530943)	832 (0.003248320163897968)	363 (0.006666012043504453)	448 (0.006646994477759904)	344 (0.007411634379618486)	781 (0.007422118326650004)	375 (0.005695796605224058)	557 (0.00827170926593911)	769 (0.006306930562335453)	411 (0.008317582713815806)	337 (0.007228021005155934)	360 (0.0029359379924318064)	818 (0.0033337503395754952)	148 (0.005244968385662932)	148 (0.0037337955012439216)	141 (0.0044964135862802)	339 (0.004490903432373639)	412 (0.0044775091303452174)	173 (0.005042862366107102)	620 (0.0037285151237294997)	285 (0.004324207823606735)	337 (0.003972248865033391)	817 (0.0015920466756558671)	164 (0.0013020372505151397)	146 (0.0017310686215124466)	379 (0.0019060768313891097)	144 (0.0016256448405506468)	173 (0.00981700630792933)	620 (0.00630131338159018)	369 (0.008522047844187065)	187 (0.009764900667505018)	831 (0.006805284049562172)
560 (0.004638171350576847)	781 (0.0027657146013734786)	161 (0.005380864262532271)	319 (0.003731418225523793)	185 (0.0041125674456936375)	173 (0.0053715252919806595)	564 (0.007383488210552871)	80 (0.0075047441189637545)	787+5 (0.007993608235263948)	787 (0.004574001651470529)	48 (0.004344428121344712)	817 (0.003990561233430242)	396 (0.003674327808594782)	189 (0.002708039231841143)	281 (0.0026369207933168914)	190 (0.003840906485489846)	306 (0.002599375436490538)	19 (0.0019147266857196517)	633 (0.0025870370062381926)	421 (0.002989782366246348)	775 (0.006657296415199107)	553 (0.006505719002803011)	735 (0.007088193763141622)	815 (0.007376279674410179)	8 (0.005378111139693786)	321+5 (0.00814519733593219)	85 (0.006244648267183634)	464 (0.008219798068616275)	114 (0.007136449284254817)	465 (0.002898394998859559)	742 (0.003326319666912297)	459+10 (0.005209947909676318)	132 (0.0035456898723609464)	754 (0.004492547370620596)	793 (0.004186132620730243)	352 (0.0041794917447799075)	291 (0.004978637501944101)	588 (0.0036899132849371654)	430 (0.004323005428406858)	770 (0.0039163823928951725)	851 (0.001564454324730891)	794 (0.0012934210879037636)	340 (0.0016234421199963801)	400+1 (0.0017792487113009953)	440 (0.001589965537269008)	7 (0.009154494023309319)	170 (0.005839483425703335)	295 (0.008518460986899306)	605 (0.008912160073285807)	165 (0.005838332503494691)
624 (0.004559742003157752)	737 (0.002588746005028712)	723 (0.005291388608323084)	343 (0.003622979338268735)	641 (0.0040580063534310885)	831 (0.005232241001001612)	150 (0.007308200685987648)	144+1 (0.006919332471674953)	402 (0.007896236852613675)	816 (0.004494403030916857)	408 (0.004197909194966467)	27 (0.003856253986613285)	8 (0.002990218744852397)	492 (0.002663863002977931)	201 (0.0024923861567135277)	836 (0.0035077580614929892)	18 (0.002542960618949361)	146 (0.0018021429349939487)	444 (0.0024354564254220625)	306 (0.002902689276778764)	136 (0.005947593314785401)	170 (0.006068656124440542)	268 (0.0067213275410096095)	130 (0.007250513147697623)	144+5 (0.005228359488929005)	321 (0.007956532524041549)	409 (0.006244572169300607)	144 (0.008074227929886518)	446 (0.006919695806817417)	337 (0.002709111287905705)	85 (0.0032535857819210676)	190 (0.004788645829920133)	826 (0.003397864999763604)	62 (0.004378078066819142)	144+1 (0.004074037326078343)	158 (0.004035987197353304)	139 (0.004274984913192202)	288 (0.00366086978042254)	31 (0.00425937155658801)	760 (0.0037120339530456493)	200 (0.0014929381599806052)	786 (0.001207721188933887)	138 (0.0015703303733943961)	463 (0.0016568741956368073)	500 (0.0014545031895172678)	184 (0.008859236933663344)	146 (0.005180735533769369)	455 (0.008475537178351731)	369 (0.007899526720060404)	641 (0.005783812167523584)
11 (0.004547526972299577)	189 (0.0017440912106645062)	208 (0.0048488587718376695)	152 (0.003574242171985825)	186+8 (0.003934616583065108)	62 (0.004433749629554379)	151 (0.006105758963740407)	27 (0.00690486777554644)	148 (0.007876674166011788)	234 (0.004399940761348165)	404 (0.0039796438565450785)	716 (0.0037261224869372307)	5+3 (0.0028489785596527346)	692 (0.002615448382363782)	186+3 (0.002149595993826052)	146 (0.0031091735513749247)	619 (0.0024191116774123335)	787+4 (0.0017572111116317061)	667 (0.0023979066613156867)	172 (0.0026947358580353986)	749 (0.005847006511999517)	742 (0.005613917971262001)	701 (0.0067107533313623255)	375 (0.006950686671250295)	440 (0.005009525201396113)	777 (0.007871781358099787)	360 (0.005907245381864861)	149 (0.007995152963777776)	462 (0.0064904838771268365)	409 (0.0025742592382060857)	398 (0.00308660327589837)	399 (0.004461344797939908)	318 (0.003387891453844484)	191 (0.0042738587103763465)	151 (0.0038404196870367754)	619 (0.003932455283731599)	158 (0.004220789983659804)	144+15 (0.0036505933878772457)	149 (0.004207672126769431)	403 (0.003501343347664968)	363 (0.0014778575375602077)	476 (0.0010491303098379258)	413 (0.0015691735927545025)	465 (0.0016318735790577285)	351 (0.001301964420928986)	792 (0.008511232103081395)	173 (0.005058290145257493)	665 (0.008079487465099545)	640 (0.007410302423140305)	786 (0.005732141109879037)
397 (0.00441237841323216)	762 (0.0012928141850027098)	138 (0.004795459581530926)	144+8 (0.0034764224035662783)	519 (0.0038698280619355956)	843 (0.004345216464972763)	507 (0.005940702300977101)	406 (0.006694665079214552)	399 (0.007655133927343952)	360 (0.004366166129225078)	787+4 (0.003925313191280347)	340 (0.003690552731217327)	252 (0.0028189462685235247)	746 (0.002257351686839422)	778 (0.002111696978115109)	514 (0.0030873749774085026)	749 (0.0022709982489713446)	364 (0.0016384369299952935)	136 (0.0023880751980048906)	618 (0.002678493540243015)	293 (0.005763743211301783)	629 (0.00502065601075441)	144+2 (0.006182462674358316)	731 (0.006855307255336399)	283 (0.0048819825594857)	792 (0.007226716647680451)	325 (0.005706673356220114)	301 (0.007745295786782092)	429 (0.006387790612811393)	267 (0.001975637393365659)	337 (0.0030134477058379352)	640 (0.004246789720069889)	186+34 (0.003384921735671117)	640 (0.004161830037418046)	305 (0.0038284837292892606)	651 (0.0038349845558231163)	188 (0.0041710348757295285)	592 (0.0036210466918331226)	462 (0.004197980829521524)	132 (0.0034134367552337078)	470 (0.0013390800381300873)	189 (0.0010416227235312112)	356 (0.0014533828564420098)	543 (0.0015592267385029265)	2 (0.0012954502459779232)	240 (0.008032363327460526)	232 (0.004819388276160412)	371 (0.007868887187007997)	851 (0.006854641251358944)	395 (0.004757925068298571)
188 (0.004211777884713481)	20 (0.0009612595254399995)	743 (0.00467982864221162)	187 (0.0032653017214723814)	789 (0.0037853359193783537)	225 (0.0040910240287883246)	815 (0.0055822438397766004)	149 (0.006573840631800079)	446 (0.006631583092314046)	144+7 (0.004260476247932259)	146 (0.0038844563210238647)	321 (0.003509381150977953)	408 (0.002700200641063771)	335 (0.0019811697650416954)	459+15 (0.0018338916078094595)	136 (0.0027832013846061433)	200 (0.002264989897889423)	837 (0.0016156852429610772)	241 (0.001990700181950973)	178 (0.002675287013695176)	364 (0.005592739162304636)	512 (0.004744186838139364)	8 (0.005973860460869058)	27 (0.006813716109712758)	29 (0.004853354176921542)	190 (0.007065929460497114)	130 (0.0052528988398114875)	755 (0.007447554098880199)	395 (0.00604159358977937)	144+12 (0.0018182787314915223)	151 (0.0029978512726429284)	335 (0.004049859611966916)	106 (0.0032614829085229214)	21 (0.004113758391865958)	459+11 (0.0038216627796251036)	144+12 (0.003809239009040499)	619 (0.004003964057039185)	320 (0.003517302511311013)	333 (0.004174560574347479)	232 (0.003366923308927169)	519 (0.0011929337248166728)	618 (0.0010384088977728862)	277 (0.0014032759501506733)	459+14 (0.001549528419274795)	231 (0.0012657303980485302)	200 (0.007974858570155473)	651 (0.004633994843512723)	782 (0.007835666455009434)	185 (0.005710813260658651)	321+5 (0.004423584960487531)
352 (0.004130560840438398)	63 (0.0008617619463212071)	346 (0.004266009930369775)	801 (0.003117425907021478)	464 (0.0036397447186618873)	397 (0.003977640287127932)	621 (0.005216994225538434)	397 (0.006556215673456744)	33 (0.00653791996731255)	241 (0.004046518571621108)	18 (0.0036029613567061043)	704 (0.0030670183768558242)	459+16 (0.002525449770793743)	741 (0.001887333814170852)	371 (0.0016797083839315684)	704 (0.002637216497568249)	198 (0.0022483980601766193)	153 (0.001579606601556066)	63 (0.0016667546052694083)	465 (0.0025002177269962517)	465 (0.005348892643823038)	588 (0.004714912669447363)	397 (0.005819872971149847)	268 (0.006789501993647996)	755 (0.004850244037553447)	297 (0.0068789421744345)	358 (0.0050785085962474)	734 (0.0074308686237286835)	613 (0.005999498525871506)	278 (0.001739308766922522)	841 (0.0029230406334244713)	513 (0.004034809124667482)	754 (0.0032297219557083025)	612 (0.00396758725885054)	187 (0.003718987809898163)	432 (0.0037896507769765793)	442 (0.003928416728867949)	5+3 (0.0034500117374920963)	87 (0.004172348926547065)	340 (0.0032958340340102834)	423 (0.001183589619957484)	160 (0.0010184155730031585)	400+5 (0.001362507652104198)	400+12 (0.0015059938776631825)	289 (0.0012301443593849156)	677 (0.007385060453393643)	674 (0.004258833580300058)	130 (0.007405344184813016)	87 (0.005579442171423678)	186+2 (0.0038132371539173443)
781 (0.0038631790044531384)	400 (0.0007559526753609208)	352 (0.00425952253683397)	185 (0.003107576050004718)	807 (0.0034338433901188355)	139 (0.003941679681514168)	410 (0.004655375932159579)	360 (0.006432612658708836)	753 (0.006364001063294674)	507 (0.003846913575194175)	209 (0.003521671900894125)	403 (0.0028502823504481726)	754 (0.0022685863559693126)	421 (0.0017477178636782428)	446 (0.0005564030180604756)	754 (0.002275403173491095)	444 (0.002229420063981776)	600 (0.001569908429095339)	27 (0.001610401581441768)	817 (0.002450201558089618)	496 (0.005280879192540547)	232 (0.004538042859142472)	137 (0.0056264611648961784)	636 (0.006770599353171308)	642 (0.004673415794345545)	619 (0.006596116473009091)	619 (0.005014894106511479)	65 (0.007195983266503799)	408 (0.0057781833700861224)	268 (0.0016247018504711543)	386 (0.002851833743170196)	354 (0.003824131460326114)	357 (0.003135947914428652)	459+7 (0.0038254025082280793)	740 (0.003491076301301596)	184 (0.003773189125556467)	403 (0.0032735802605973956)	29 (0.0030644868384648778)	330 (0.004102046949168651)	279 (0.003276740523483157)	400+11 (0.0011513520913683493)	582 (0.0010067701073755353)	651 (0.0013524498078983402)	512 (0.001383676149599023)	620 (0.0012295602556356062)	841 (0.007365574902876368)	316 (0.0039864827624918366)	227 (0.007057601199460172)	25 (0.005441450191613708)	792 (0.00365817855447159)
300 (0.0037463990006735602)	624 (0.0003104644622450785)	281 (0.003931894817629122)	787 (0.0028893894326404166)	342 (0.0033325016095926635)	87 (0.0032917042099032887)	814 (0.004478543776623106)	408 (0.006210337332660119)	607 (0.006158865860688152)	440 (0.0037254147070965916)	471 (0.003273821365170049)	410 (0.002835163467700859)	337 (0.0019599437784437105)	182 (0.0015808853801894365)	400 (0.0002889701457093518)	291 (0.002098672267548009)	787+4 (0.0021866098003462046)	238 (0.0015054465257817898)	641 (0.0015732003607476749)	699 (0.0024042266272904177)	60 (0.005224740283697861)	149 (0.004378089814580932)	784 (0.005516177243495902)	337 (0.006491419544253168)	410 (0.004555676435428218)	588 (0.006550156607575821)	461 (0.004663691744020033)	817 (0.006994414275244184)	404 (0.0053320172541470165)	429 (0.0013214307502773498)	148 (0.0027754130564598203)	84 (0.00379649317608702)	513 (0.0031050545540820644)	219 (0.0036196680367543434)	513 (0.003317556683080154)	399 (0.003681072662557019)	5+3 (0.0032266421849311178)	404 (0.003004418470153638)	265 (0.004087949925228176)	154 (0.003273277688233268)	142 (0.0011085794438075575)	317 (0.0010058799759519383)	301 (0.0013121614672318086)	186+16 (0.0013510925810498633)	439 (0.0011301687680048101)	402 (0.0073143644254705)	467 (0.0038504974700913353)	843 (0.0064807586830345374)	461 (0.005330060654066933)	337 (0.0036442027097793863)
92 (0.0036595962581612313)	644 (0.00013885113158848924)	787+7 (0.0037625419053298227)	160 (0.002853292320607946)	313 (0.003157455010158808)	779 (0.003058992992339063)	397 (0.0040443071650976435)	772 (0.005582002554695493)	85 (0.005734733692507036)	396 (0.0036719493479016917)	410 (0.0030525712011339103)	150 (0.002176886462259841)	344 (0.001840415374686344)	408 (0.0015358126832740624)	742 (0.0001435066383473657)	396 (0.0020699511201783265)	337 (0.002146049676869701)	293 (0.0015024374894997922)	423 (0.0015046872188650023)	836 (0.002340903417030208)	832 (0.0051508873357653745)	252 (0.004141428407435402)	640 (0.005401931172267972)	46 (0.006037184343528346)	434 (0.004374122780123266)	732 (0.006535069192854557)	240 (0.004623607132130867)	519 (0.006904365180319878)	169 (0.005230714321612578)	407 (0.0012613262611697296)	300 (0.0027272588648597717)	507 (0.0035467516836405486)	792 (0.002976845777639036)	149 (0.0035704025170828733)	170 (0.0032840689547518646)	288 (0.0036415788489837226)	702 (0.0031829403589578834)	619 (0.0029890691251325792)	121 (0.0038606504537705287)	412 (0.003147910902912783)	240 (0.0010947838870324447)	602 (0.000922119156821576)	580 (0.0012749112466291933)	827 (0.0011891726318251435)	18 (0.0011187882914310125)	18 (0.0070761700683375185)	459+16 (0.0035396106071678736)	618 (0.006208331396188566)	607 (0.005056966422941624)	726 (0.003590843527672035)
795 (0.0036508662294219016)	432 (5.215479648677182e-05)	496 (0.003755360672290211)	684 (0.002743388112002971)	186+5 (0.003154343600212755)	643 (0.0029170985907655015)	377 (0.004008914979519091)	330 (0.005501894648254671)	832 (0.005568667201258816)	641 (0.003667451322372358)	746 (0.0029592820198830637)	51 (0.002142469174236234)	407 (0.0014959918784736115)	346 (0.0015227350809669258)	437 (5.058848068159895e-05)	365 (0.0020177742523009167)	46 (0.0020877509180805554)	336 (0.0013958746285810655)	464 (0.0013810200328387482)	801 (0.002238972165332367)	735 (0.005075157423013693)	172 (0.003807971664231416)	152 (0.004975948274654574)	279 (0.005700728264964402)	186+4 (0.004271963139033593)	413 (0.0063891599884578956)	173 (0.004466120940554196)	797 (0.006599878224773682)	519 (0.005027312052531031)	242 (0.0004221128761788116)	161 (0.0027111172364057633)	629 (0.003307967604223378)	141 (0.002971136491185556)	194 (0.0034608076413351688)	148 (0.003170641129204544)	87 (0.0036234215219052355)	95 (0.0031327114107818368)	432 (0.0028887607216849147)	741 (0.003820725087481225)	143 (0.0030365980100640717)	144 (0.0010807851810727945)	321+5 (0.0009176618327695747)	355 (0.0011647542948979043)	2 (0.0011670780957664525)	404 (0.0010818578984033405)	57 (0.006264319976919811)	144+5 (0.0035021114077191592)	516 (0.005829218725711195)	595 (0.004959461316004245)	787+1 (0.003438004505813121)
31 (0.0036498813646639633)	281 (3.459709382620247e-05)	507 (0.0035071050681190945)	807 (0.002520848836055501)	230 (0.0031117728697754392)	136 (0.0027866056600228672)	440 (0.00378914947783079)	646 (0.0054258618734050485)	397 (0.005559704622758431)	144+4 (0.0034894347672772674)	321 (0.0028873532688618348)	46 (0.001322809725369981)	188 (0.0013671727582371606)	815 (0.0014842149170832982)	843 (4.721591530281984e-05)	316 (0.0020087931978689326)	28 (0.0020653883372328038)	836 (0.0013807651769063313)	97 (0.0013729383501853753)	662 (0.002204198622643949)	339 (0.0049904851652524925)	832 (0.003741895778768183)	755 (0.004912684494409065)	201 (0.005644141870274556)	68 (0.0042718855354947505)	99 (0.006293330571320491)	779 (0.004310894100128075)	758 (0.00603761285785127)	409 (0.004964063955074551)	6 (0.00020552291072194166)	393 (0.002648744659615947)	139 (0.0033074370177756923)	336 (0.0029260189896540925)	379 (0.003422797752634386)	809 (0.0029120949670991443)	578 (0.0035043020865178553)	399 (0.003127917176980443)	833 (0.0028807672366776924)	354 (0.003766034788355529)	229 (0.00301962954671161)	108 (0.0010162108918144762)	278 (0.0009088069359239909)	323 (0.0011530914043506155)	33 (0.0011484619426684567)	144+2 (0.0010685071269894207)	293 (0.006036860344795334)	336 (0.0034139826548287475)	277 (0.005806467652789923)	188 (0.004839628603850319)	182 (0.003428623572445809)
134 (0.0035949708364708117)	800 (2.787795289920222e-05)	268 (0.0034711892941611073)	315 (0.002290631323916124)	12 (0.002987305497394597)	774 (0.0019222811360761402)	408 (0.0036484008630387867)	152 (0.004604373322345212)	407 (0.005277362228760175)	402 (0.0034642006234914956)	396 (0.0028814963600384412)	173 (0.001216998223511077)	51 (0.0012738001388694882)	154 (0.0014667984519670634)	620 (4.020953154331833e-05)	399 (0.001854299422193335)	515 (0.0020576867671245383)	408 (0.0013343686097027712)	408 (0.0013685859206754851)	794 (0.0019908540816732747)	340 (0.004628875133483928)	797 (0.003370903579119792)	787+4 (0.004643580336040142)	400+1 (0.0055659999626930445)	269 (0.0041598195128674)	27 (0.006219772530190653)	144 (0.004217408132886195)	335 (0.005965335345520879)	174 (0.004811478830920804)	170 (4.803369163417045e-05)	5+3 (0.0025413120707273302)	595 (0.0032482883632339466)	135 (0.002846492815191696)	63 (0.003032906839204058)	325 (0.0029117109768608627)	191 (0.003500209850627564)	144+12 (0.00311826250162602)	399 (0.0028240188861623165)	644 (0.0037453334666774345)	339 (0.0030178195243196135)	607 (0.0009767020178468005)	512 (0.0008877001508916715)	512 (0.0011457519617734376)	442 (0.0011226367449616345)	376 (0.0010634306235776)	274 (0.006018832550408146)	406 (0.0032608187489038586)	200 (0.005342475201038079)	4 (0.004123736706395178)	135 (0.003133212115778565)
519 (0.003510397118138221)	29 (2.751904538136924e-05)	51 (0.003060391761857769)	754 (0.0022628872762659757)	150 (0.0027511498625422248)	512 (0.0016460061190729212)	290 (0.003590989173570661)	182 (0.004558611525160409)	791 (0.005044004400832693)	307 (0.0032711262261520056)	415 (0.0028791311446351737)	461 (0.0011340055546481217)	232 (0.0011290442216631755)	684 (0.0014490152609437034)	144+7 (3.752889610710284e-05)	641 (0.0017766784197290125)	146 (0.0019852283365630985)	200 (0.0011367412050465107)	151 (0.001313478988451406)	340 (0.001928396248589133)	140 (0.004522127921869464)	388 (0.0033049559483824885)	655 (0.004424208323727208)	173 (0.005424434684806352)	389 (0.004025698186071794)	169 (0.005295075965904279)	297 (0.004164735073413832)	60 (0.005942765842846211)	399 (0.0046941332833153005)	173 (2.2430074507784216e-16)	509 (0.0025375852166796106)	144+2 (0.0032004080769966704)	297 (0.0028323598978306935)	186+35 (0.002657647115722131)	595 (0.0028534666185284904)	702 (0.0034985186132750062)	462 (0.002991957770047787)	721 (0.0027997417391269386)	357 (0.003665122008163129)	833 (0.00292259157568077)	147 (0.0009755424769886788)	106 (0.0008325298104779565)	400+4 (0.0010950091893851311)	189 (0.0010664574784780886)	305 (0.0010162869045142906)	217 (0.005448368866661086)	787+3 (0.003223819739188894)	5+4 (0.0048580861286561345)	792 (0.004114405642231363)	577 (0.002997566494640465)
815 (0.0033373592870748173)	190 (2.5701008925518677e-05)	841 (0.002827689581510177)	31 (0.0019303440316222188)	5+4 (0.0027191168426850903)	290 (0.0015373039348730614)	402 (0.003539831062175913)	834 (0.004552838708786196)	838 (0.004969462463874576)	186+3 (0.002963756037425779)	189 (0.0028681411181649646)	186+8 (0.0009271819459703698)	560 (0.0009587199543920754)	344 (0.0014115071256538636)	399 (2.2223124190879467e-05)	609 (0.0015632711750027874)	9 (0.0019346303481516966)	417 (0.0010759104668981354)	801 (0.0012994276403467037)	186+6 (0.0019095913009922008)	588 (0.004492229570265216)	430 (0.0032391619192895034)	85 (0.004248795519742185)	509 (0.005265769059332143)	152 (0.004007243387803802)	132 (0.005166039885571501)	460 (0.004140844220617482)	362 (0.005891896776426642)	754 (0.004627581818467458)		224 (0.002434025082428596)	446 (0.0031891837551583377)	134 (0.0026220513414836125)	388 (0.0024357641682956318)	748 (0.002797646846469908)	143 (0.0033327671951963907)	30 (0.0028402476740025306)	644 (0.002775248755168344)	30 (0.00362564916050032)	271 (0.002909427352821984)	340 (0.0009738500322312147)	200 (0.0007933543507069966)	308 (0.0010705645650150094)	305 (0.0010560752500590846)	839 (0.001002588659942343)	411 (0.0050257262876978875)	791 (0.003169895548397598)	63 (0.004457923878740832)	674 (0.004037861606807417)	292 (0.0027572294129576285)
144+6 (0.0030264879619889416)	144+3 (2.281553663239611e-05)	153 (0.002698739809066389)	490 (0.001609848997132931)	82 (0.0025999349694509374)	842 (0.0012534109899549537)	768 (0.0026845553680575314)	734 (0.004446623687718894)	403 (0.0047984462714901095)	416 (0.0028675468630612617)	50 (0.002846271039756326)	148 (0.0006551040903452812)	464 (0.0008991417693039924)	477 (0.001372735523993803)	161 (8.920669994060372e-06)	193 (0.0013296892732104731)	403 (0.0018861176497770769)	208 (0.0010200209375640697)	421 (0.0012777886095116204)	641 (0.0017454058408587223)	829 (0.0044116554785148965)	783 (0.0031255232340549268)	430 (0.0041942834426440985)	363 (0.00516667606345918)	153 (0.003931081063241396)	341 (0.00497542580063388)	300 (0.004031716990670543)	5+2 (0.005858111536977752)	276 (0.0041832273661851094)		787+7 (0.0023068131811731602)	786 (0.0031171335928235826)	747 (0.002568332762659753)	459+8 (0.0023778133102783437)	459+7 (0.0027323743934415854)	620 (0.0033206866799163222)	337 (0.0028401949608601856)	26 (0.0026974847206190614)	410 (0.0036078901123377644)	358+1 (0.0028934690147996273)	138 (0.0009433440581813225)	358+1 (0.0007612554114367773)	402 (0.0010513274732124138)	400+5 (0.0010107859747021395)	4 (0.0009974300468115292)	277 (0.005017727778714736)	648 (0.0031425574782167893)	280 (0.004114991687745238)	440 (0.0038563501909228428)	316 (0.002723669543601675)
665 (0.00246925304654372)	18 (2.1913553513114044e-05)	425 (0.0024899051302284046)	344 (0.0015318744817437952)	144+6 (0.0025352066897135557)	536 (0.0011696974116777027)	646 (0.001747134603981048)	461 (0.004339139833276264)	814 (0.004595225951615609)	407 (0.002679409584984917)	421 (0.002816434038817891)	356 (0.0005184487453600534)	343 (0.0008589431743258241)	620 (0.0013335171161662073)	812 (4.619052258123035e-06)	429 (0.0012966166364378855)	303 (0.001718895958029426)	134 (0.0009145394061812054)	156 (0.0012571406912248255)	330 (0.0016843090160051728)	636 (0.004411174650574432)	188 (0.0030179303819513337)	24 (0.004059332337284753)	405 (0.004980005357475291)	775 (0.00392463513711574)	146 (0.004795770365938094)	68 (0.003882666949311861)	343 (0.005824289763967574)	26 (0.00408750419266878)		726 (0.002234103653145013)	22 (0.0029368741856273884)	461 (0.002478330271804834)	360 (0.0023623828316911757)	620 (0.002598889609862785)	279 (0.0032081272976860163)	465 (0.002822615419675232)	356 (0.0026708475405273803)	171 (0.0035626230800731413)	467 (0.002848978019011201)	165 (0.0009223377742852953)	307 (0.0007538566775653129)	346 (0.0010492901990681)	186+14 (0.001004485593363756)	806 (0.0009930430938641433)	466 (0.004702919029699848)	496 (0.0029938425950265814)	624 (0.003871206362739306)	416 (0.0029274353853404374)	409 (0.002583315606728242)
27 (0.0024239196514513972)	336 (1.8278792229434293e-05)	463 (0.002449002871738401)	153 (0.0014817842009853938)	304 (0.0024904249994928945)	850 (0.0010993711358770568)	144+1 (0.0015129567867518093)	68 (0.004257048937662048)	130 (0.004588964165620526)	746 (0.002427026981529626)	255 (0.0026795010728250237)	80 (0.0004969478331247245)	171 (0.0006841389795671127)	794 (0.0013265014119811921)	841 (7.926180973456554e-07)	137 (0.0011503854115383063)	156 (0.0016487544372789764)	797 (0.0008483443266699294)	405 (0.0010838195884327014)	396 (0.0016156605850904335)	173 (0.004345760722437777)	770 (0.0030095839651883703)	781 (0.004050604767041837)	223 (0.004794131379163799)	411 (0.003855324611361484)	491 (0.004716701795248419)	413 (0.003833387648720294)	778 (0.0056697639295226875)	388 (0.003941028968078397)		421 (0.0022007000944708425)	459+8 (0.002848899893917388)	804 (0.0023646382669727157)	341 (0.002219596414355976)	351 (0.00253561651304108)	691 (0.003103769655066148)	440 (0.0026867824212263064)	354 (0.002565508934465364)	509 (0.003534052568239315)	141 (0.0028371463241849953)	100 (0.0008363051904117226)	150 (0.0007332346818155819)	337 (0.0010456625653108508)	786 (0.0009274855187935268)	336 (0.0009877383003096356)	699 (0.0046033330657590035)	408 (0.0029140871219277553)	731 (0.0038089686162092067)	756 (0.002916467555468444)	379 (0.0024196081693846827)
99 (0.0023605928176829894)	777 (8.70775627875006e-06)	588 (0.0022154030962672267)	471 (0.0014673196266441972)	403 (0.002446101958388082)	186 (0.0009864386718769554)	144+6 (0.000981658718567822)	146 (0.004091685482373068)	815 (0.004540005733802808)	667 (0.001879617893099698)	289 (0.0025056297854414585)	240 (0.0002084201508819472)	140 (0.0005560754871946953)	507 (0.0013095634160203591)	646 (1.0471990736689963e-17)	308 (0.0009917971602217367)	821 (0.0014031238692264617)	307 (0.0008283117415353704)	400+1 (0.0010806549016679217)	591 (0.0015715841826707453)	150 (0.004299042766576293)	202 (0.0028043757675035425)	9 (0.0040487475908434515)	400 (0.004656078912166976)	407 (0.003779516760091901)	396 (0.0045780317938343956)	417 (0.003707034491949671)	183 (0.0054408791844296304)	240 (0.0039329424337889675)		790 (0.0021838857892920007)	149 (0.00279309876680209)	92 (0.0022832868163155298)	135 (0.002197655068343415)	224 (0.00251325543077977)	592 (0.003015870079740352)	142 (0.0026864390691430677)	134 (0.0025388428127873742)	59 (0.003515331109621077)	647 (0.0027334625196402678)	832 (0.0008303780873508322)	692 (0.0007196964583765371)	164 (0.0010071873772727288)	404 (0.0009054154914939487)	674 (0.0009778667942150327)	142 (0.00425976520893899)	186+2 (0.002844570420930484)	336 (0.0035702599572405925)	777 (0.0027741001951474675)	787+5 (0.0019567755726829306)
640 (0.002290195384542257)	841 (4.9288008664856765e-06)	87 (0.0019970858704747843)	687 (0.0012503386781087652)	317 (0.0022394662069468454)	446 (0.0007879521789213252)	201 (0.0008041118793798321)	87 (0.0039808037634269005)	136 (0.004224161507108544)	85 (0.0017889372908210183)	343 (0.002346469604386555)	328 (0.00016051835032544035)	25 (0.0005034422441450081)	424 (0.0012996433603566003)		618 (0.0008952356431120324)	164 (0.0013292457085217067)	142 (0.0008092511341425729)	169 (0.0010673647926087912)	365 (0.0014803579615325156)	237 (0.004231507972249308)	146 (0.0027873446621332317)	362 (0.0038320127800847213)	233 (0.0045664418762052334)	128 (0.0037534533190625233)	674 (0.004326428722638353)	811 (0.0036056065569372176)	186 (0.005261628034986174)	800 (0.0037631770923437654)		399 (0.002093952956017596)	651 (0.002730188698516412)	412 (0.002221721712861265)	641 (0.002065360481555858)	417 (0.002494029200858979)	281 (0.002923213742336861)	144 (0.00267341760581825)	832 (0.0024762085536270515)	442 (0.003478884105518375)	186+4 (0.002621719361817061)	62 (0.0008250090186492475)	138 (0.0006946597994604481)	330 (0.000994368429335882)	186+6 (0.0008762313566889528)	164 (0.0009725068260587066)	400+2 (0.004084606449949303)	307 (0.0022825430875006284)	182 (0.0032248989071468593)	459+16 (0.0025718221415626076)	341 (0.0018504269171274932)
461 (0.0022317007387393155)	186+2 (3.938664316663693e-06)	186+1 (0.0019945138485982505)	321+5 (0.0012013065357064066)	144+8 (0.0022216735700396556)	399 (0.0007817631705093906)	764 (0.00034827305567072304)	150 (0.003919314301528482)	163 (0.00418599715909691)	132 (0.0014227798612784861)	777 (0.0022731265113834376)	783 (0.0001399975894254315)	813 (0.0003491285199939788)	186+2 (0.001077662110188566)		201 (0.000830648429473518)	50 (0.0013236895393201934)	397 (0.0007763230377267668)	363 (0.0010603601222450019)	9 (0.0013120712410584175)	459+16 (0.004164356517101115)	16 (0.002703481152488743)	143 (0.003802939842446462)	836 (0.0040323632203424315)	24 (0.0036833201659931753)	360 (0.004258614162407677)	591 (0.003359908364348208)	388 (0.005137804328224241)	333 (0.0036674761986766773)		400+1 (0.0020223613240418826)	813 (0.002636144077789906)	144+1 (0.0020182874175724095)	741 (0.002057734354067566)	856 (0.0024015032710725127)	65 (0.0028830296018299705)	580 (0.002628743856169216)	836 (0.002461251096004507)	169 (0.0034732185614128252)	67 (0.002569615673083475)	183 (0.0008153031440371974)	377 (0.0006783537585000524)	742 (0.0009734915433757425)	825 (0.0008654418982982474)	396 (0.0008984636621441513)	703 (0.003983969270636561)	122 (0.0022212970008362145)	172 (0.003201997635700164)	223 (0.002188551630064007)	667 (0.0016409853068345454)
136 (0.0022285999606428586)		307 (0.0017682516291841668)	424 (0.001140651818801472)	154 (0.002170025076318373)	309 (0.0007241285749723522)	756 (0.00022084313215277264)	144+2 (0.0037909368444258938)	295 (0.00396997281829952)	317 (0.0007820606622379114)	317 (0.0018873848438391092)	186+4 (0.00010452349929654657)	373 (0.0003441608996139292)	434 (0.0010209458922401608)		723 (0.0006518786345774109)	147 (0.0012600527314905287)	144+11 (0.0007238229024019966)	715 (0.000993005766361718)	165 (0.0013116079065246195)	408 (0.004146536038766575)	514 (0.002580929653445857)	337 (0.0037862123697407846)	460 (0.003837241793041447)	219 (0.0035937347057856768)	595 (0.004194553291384052)	835 (0.0033578659736061165)	320 (0.005084567716347256)	465 (0.0036572217901889377)		822 (0.002019500899196365)	141 (0.002559757977535614)	144+11 (0.0020011802309912547)	535 (0.002049903854754359)	364 (0.002385246384352689)	62 (0.002603652332660859)	160 (0.002589401517748389)	169 (0.0024244007598003573)	269 (0.003417634996446391)	27 (0.002380142431186692)	463 (0.0007668166344123298)	319 (0.0006706047872863923)	169 (0.0009492264554359353)	232 (0.0008411391775970583)	854 (0.0008729033799614355)	92 (0.0034985541550157434)	703 (0.002180601325541374)	139 (0.0029287924977529555)	200 (0.0021652557281712625)	151 (0.0016142169974167524)
490 (0.0021862422881806553)		415 (0.001668108356815816)	463 (0.0010572296988957308)	429 (0.0021533763505882813)	154 (0.0006948760428880568)	832 (7.175350479055068e-05)	323 (0.003781465133127181)	27 (0.0036396642152228386)	145 (0.0007554612989951655)	186+6 (0.0013566904062688732)	336 (7.97096558358744e-05)	201 (0.0003401642178532658)	50 (0.0010066380762339317)		32 (0.0006328119417208388)	360 (0.0012236434646870087)	144+4 (0.00065684338632493)	821 (0.0008577333783868692)	787+4 (0.0012238034921883529)	794 (0.0041210983863986675)	357 (0.002500999222930175)	448 (0.0037859279978100634)	295 (0.00357026204820537)	404 (0.003184394956731671)	135 (0.004175205202162872)	434 (0.003342162865767868)	717 (0.005047478537923809)	175 (0.00348545844150861)		111 (0.001976555728181674)	134 (0.002546929538691852)	490 (0.0018870317276723978)	446 (0.002027972477726957)	175 (0.0023077844267991817)	397 (0.0025748415034176687)	646 (0.0025421075686891904)	716 (0.0024033782332138613)	635 (0.003235768830946539)	194 (0.0023048253638513236)	18 (0.0007465624081676335)	120 (0.0006439586329765636)	151 (0.0009339621533904206)	172 (0.0008161157263840749)	30 (0.0008689345808068649)	648 (0.0034542888778140044)	277 (0.001993901687004195)	136 (0.002820149969837295)	295 (0.0021459879279058626)	725 (0.0015574947779282517)
340 (0.002144455796409767)		541 (0.0013610726762704802)	396 (0.0010024351744136958)	186+1 (0.001893429389968761)	144+10 (0.0006335102482123287)		148 (0.0036579829373509817)	667 (0.003456622642774828)	728 (0.0006680201591026144)	440 (0.0013274596185808975)	809 (2.4277850207732255e-05)	149 (0.00033935580687057806)	321+5 (0.0008884703658270968)		404 (0.0006211379872237697)	781 (0.0012092815263395696)	412 (0.0006366368075807081)	543 (0.000822288936836727)	141 (0.0012230729418190062)	752 (0.004100090110787018)	691 (0.0024823927943065653)	513 (0.003781497773541691)	471 (0.0030263406813064372)	500 (0.0030687198801671355)	635 (0.003917580257881617)	842 (0.003237786399659862)	404 (0.00499197978679086)	149 (0.0031775050333562394)		289 (0.0019138022643621117)	268 (0.002467018387215512)	676 (0.0018701257351583737)	629 (0.001980075035079732)	442 (0.0021345770826838245)	723 (0.0024771578545707516)	132 (0.002525808418843925)	318 (0.002369802037512982)	7 (0.0030019441963490263)	347 (0.0022816633955973784)	144+1 (0.0007328130114033303)	31 (0.0006377683649460819)	465 (0.0009125799163706025)	186+2 (0.000726848966242407)	415 (0.0008321759087457076)	741 (0.003317458227979849)	181 (0.001830062277743551)	671 (0.0027749175738730095)	706 (0.0019975273234435426)	26 (0.0015573494716472449)
363 (0.0020977490045153363)		620 (0.0013477045428063254)	138 (0.0008725630121957635)	303 (0.0017243783052918983)	393 (0.0005912986760056588)		755 (0.0036030317716502043)	424 (0.003197849368375568)	283 (0.0006637855915847379)	148 (0.0011073143244833457)	330 (2.177862661103195e-05)	578 (0.0003348612842143589)	413 (0.0008104794960064708)		200 (0.0005702446051516535)	139 (0.0010619777559533286)	706 (0.0005578947809747817)	175 (0.0007983041035694244)	146 (0.0011659406935950137)	137 (0.004064060001037601)	602 (0.00248025233505176)	168 (0.0037538567066342015)	828 (0.0026517167105006177)	308 (0.0030456718991816833)	347 (0.0038603874272850965)	851 (0.003114047239829517)	828 (0.00482543897501203)	27 (0.0031700250136681893)		84 (0.0018566728128955336)	400+2 (0.0024247866309277145)	60 (0.0018660626769661508)	186+3 (0.0019448761983477114)	388 (0.0020791538135771456)	435 (0.0023307332613325808)	409 (0.0024995827180663258)	308 (0.0023322962204855345)	580 (0.00298538232695296)	137 (0.002166340595830548)	465 (0.0007132603286212234)	831 (0.000637555030767547)	513 (0.0009030790689819938)	400+3 (0.0006947969790517631)	399 (0.0008298038689285021)	146 (0.003299150853858419)	350 (0.0017999160426597396)	617 (0.002567395668112917)	268 (0.0019334510868998886)	809 (0.0014122374674696166)
754 (0.002044029011847398)		440 (0.0010854696612970743)	465 (0.0007503697337946495)	681 (0.0016435421924105103)	322 (0.0005158809695660858)		325 (0.003518930031356146)	328 (0.0031908193596152275)	333 (0.0005730754981678678)	347 (0.0009672799366297511)	513 (1.9449180094619823e-05)	620 (0.00023782408496250958)	461 (0.0008036072193417848)		169 (0.0005275810459989497)	144+18 (0.001026545441378606)	305 (0.0005502507677946217)	409 (0.0007465945301664259)	133 (0.0011297818021241514)	281 (0.0038556399838524285)	169 (0.002305932187187996)	150 (0.0037185953931591067)	182 (0.0025175255875688825)	187 (0.0028065850239247865)	834 (0.0037319600285241577)	139 (0.003076711254229364)	141 (0.0047478190406529735)	343 (0.003001605633370504)		525 (0.0018267855950911582)	741 (0.0023883111950563207)	463 (0.0017588719414546178)	494 (0.0019312604307481652)	3 (0.0020505102007946337)	817 (0.0022100464739714908)	293 (0.002479183739465787)	144+3 (0.0023241048040467385)	280 (0.002942260733153839)	798 (0.002134035770884841)	376 (0.0007055723183515181)	350 (0.0005445950069623696)	439 (0.0008730352101317843)	400+2 (0.0006932385567320146)	583 (0.0007425016151148976)	698 (0.0032024118141784396)	344 (0.0017782250890685674)	803 (0.00239554780510021)	364 (0.0018474158018614824)	280 (0.0013230103237338881)
595 (0.001976207874250374)		344 (0.0009830481618058118)	413 (0.0007076066627178447)	415 (0.0016262840690003406)	854 (0.0005064073778532824)		201 (0.0032957772392606466)	792 (0.0031363968936454034)	403 (0.00041559713026143616)	844 (0.0008591362518950543)	365 (8.351483901187961e-06)	274 (0.00015266173569944674)	405 (0.0007243276002977593)		164 (0.00043109465783161587)	62 (0.0008952638458242704)	5+4 (0.0005292062874176377)	393 (0.000660020603951367)	269 (0.0011156424359643957)	274 (0.0037848464478408015)	779 (0.002273763824991556)	507 (0.0037112279065746596)	10 (0.0014650339756540434)	515 (0.0024991438599516057)	620 (0.003709562163733491)	156 (0.0030031197940063427)	6 (0.004739899012427772)	775 (0.002882333391835678)		743 (0.0017881298092532335)	671 (0.0023048154169802203)	459+7 (0.0017373292368877415)	410 (0.0019233083609298493)	776 (0.0020312433011809004)	394 (0.002145030934637077)	400 (0.00240452850878593)	720 (0.002174249298324525)	173 (0.002916482587428156)	109 (0.002092948020631645)	543 (0.0007037651284014467)	651 (0.0005120330437806603)	539 (0.0008206144342033265)	794 (0.0006653334455673172)	787+7 (0.000674212674449392)	141 (0.0030524951352913256)	321+5 (0.0017570789051824126)	268 (0.0023219993491767977)	787+6 (0.0017925957276823713)	50 (0.001231467986501955)
189 (0.0018838930564860148)		840 (0.0007420018495343813)	136 (0.0006815148841795685)	399 (0.0015098446505411233)	490 (0.00023635546403399745)		762 (0.0032023533486172135)	195 (0.002997284874079771)	200 (0.0004122569261146529)	413 (0.00047955509069449504)	727 (6.846638882659081e-06)	636 (0.00013947692072737743)	664 (0.0006736847484759757)		539 (0.0003449962399166784)	437 (0.0008743067639389477)	398 (0.0004215650299721012)	9 (0.0006007364065035168)	624 (0.0011036279989359694)	30 (0.003694583947666577)	787+1 (0.0022554509514352006)	308 (0.003701415737242844)	289 (0.0013833971149837358)	433 (0.00247590153930069)	373 (0.0036911282971463523)	146 (0.002972721049417009)	63 (0.004722390737082208)	85 (0.0028485998925481576)		840 (0.0017117519509005934)	352 (0.0022972496783698064)	667 (0.0016933473472401867)	32 (0.0019176686083907715)	415 (0.0020262439728919767)	295 (0.002125087179258233)	134 (0.002359827898190869)	285 (0.002147746809250498)	281 (0.00285881781103279)	777 (0.0020083194241552835)	809 (0.0007010633080560204)	20 (0.00048757889830734015)	777 (0.0007860990631546219)	455 (0.0005682784598703363)	347 (0.0006708786860021578)	268 (0.0029807780035478603)	200 (0.0016581677773761234)	462 (0.002253433327082325)	774 (0.001766182928924514)	363 (0.0011948081426725694)
342 (0.0018599941305715182)		689 (0.0006987427024128229)	492 (0.0006777242028559058)	360 (0.0014550909823713915)	135 (0.00020481820399929535)		779 (0.0032020634906063765)	804 (0.0028958361953390186)	429 (0.000300168670224401)	492 (0.0004407688863026802)	417 (4.409155076874061e-06)	648 (9.531226089723646e-05)	392 (0.0006656578848867891)		252 (0.0003373409952336057)	412 (0.0008506754578105065)	410 (0.0004059897984787918)	252 (0.00058737252175913)	360 (0.0010551876828428276)	461 (0.0035683880045213603)	607 (0.002183266894362516)	792 (0.0036744693061642824)	87 (0.0008847663262923171)	403 (0.0018024491278459003)	336 (0.0035426627318792024)	507 (0.002971973229875943)	580 (0.004405984592647298)	491 (0.0027877663097859813)		459+11 (0.0016643464495510307)	621 (0.002291272146428933)	612 (0.0016429506776491638)	30 (0.001917097153146665)	400+1 (0.0020114424101734677)	405 (0.0020962202679411374)	602 (0.002218278827731662)	403 (0.002049585945796006)	5+3 (0.002844041947708361)	351 (0.0019530367298126962)	352 (0.0007000261742090249)	363 (0.0004506081141887818)	403 (0.0007788346525883903)	144+3 (0.0005259018283136677)	186+7 (0.0006437317309949549)	797 (0.0026585031540880865)	169 (0.001657625026034144)	440 (0.001786512989703103)	525 (0.0017393938673543996)	354 (0.001077868670701532)
399 (0.0016360941875465682)		513 (0.0005875004578335418)	771 (0.0006484033691329169)	792 (0.0014321296320215582)	185 (0.00013748988663216585)		801 (0.0031029713706298844)	683 (0.0027283733393259884)	165 (5.848101631174878e-05)	135 (0.00042429481343423444)	841 (3.2411350817641307e-06)	662 (5.681024465455964e-05)	241 (0.0006245877101358826)		231 (0.00032519524992643954)	588 (0.0008039558647576994)	557 (0.00039382824028563415)	137 (0.0005787884708521572)	152 (0.0010209846887023124)	667 (0.0035453317568566846)	197 (0.00215859690264009)	415 (0.003253697003787596)	446 (0.00032055749676118987)	342 (0.001749555024353578)	192 (0.0034305661143452437)	114 (0.0029622701953739587)	602 (0.004370871218902602)	525 (0.002709999917166253)		328 (0.0016489359438592896)	330 (0.0021202502386398724)	735 (0.00163274948256416)	297 (0.0019138823944359203)	24 (0.001994008581620147)	27 (0.0020847866833511694)	776 (0.0022165621766997105)	499 (0.0019887633630609643)	459+16 (0.002719399471174689)	782 (0.001941882114127293)	651 (0.0006928046904656813)	18 (0.000430015429362881)	440 (0.0007708516600412673)	135 (0.0005069022306323983)	403 (0.0006408008934977745)	362+2 (0.002593288346480274)	130 (0.001604771339654478)	169 (0.001783622144236151)	671 (0.0016791054080787053)	347 (0.0009261336285665555)
186+1 (0.0015545126523569574)		316 (0.0005712819859493286)	677 (0.0006415105572011612)	724 (0.001339214377982746)	144+8 (0.00012255771558625502)		337 (0.0030771952860145484)	165 (0.00261934503107538)	842 (4.2425505576583353e-07)	186+3 (0.0003582884573621377)	836 (3.054638102433042e-06)	186 (5.5282807056647386e-05)	727 (0.0006077682107966431)		232 (0.0003100752814585436)	362 (0.000763827830865277)	179 (0.0003737980741958844)	395 (0.0005519844550592277)	651 (0.0009889864727562264)	804 (0.00341126503590821)	409 (0.0020201332414544752)	363 (0.002990178908319453)	787 (0.00024605464941213057)	188 (0.00152056688886076)	564 (0.003342524198470213)	321 (0.002947272074212569)	815 (0.0043007508048951495)	145 (0.002677666659158162)		782 (0.001632818710181608)	412 (0.0020820116921189155)	155 (0.0015380780279207842)	144+8 (0.0018642608025519758)	194 (0.0019858456989353384)	147 (0.002027855088360219)	185 (0.002154164837099068)	674 (0.0019708330436251868)	252 (0.002577411058003683)	152 (0.0018231579807321163)	354 (0.0006502837239515153)	300 (0.0003637268535424935)	27 (0.0007277151116057654)	272 (0.00041784893302818934)	777 (0.000585210969815349)	396 (0.002540692085013734)	346 (0.0015797152752956897)	186+2 (0.0015527499331079095)	496 (0.0016162122679098515)	727 (0.0008926665842541534)
33 (0.0015389115908567249)		50 (0.0004965752229620135)	230 (0.0006121274314382271)	145 (0.001324167935168182)	287 (6.274295920168762e-05)		502 (0.003066460112830953)	297 (0.00259639656536823)		400+1 (0.00035164941129436775)	455 (2.9806230428665603e-06)	725 (5.348337142789814e-05)	396 (0.0005943096936033642)		319 (0.00028345645292299996)	144+9 (0.0006234070517795732)	641 (0.00036333096913601366)	624 (0.0005125712760202621)	137 (0.0009310229285094997)	271 (0.0033814834576802225)	743 (0.001981746498002124)	386 (0.0029814186501722056)	667 (0.00010608452633163145)	87 (0.0007763596970139718)	155 (0.0030292367843245687)	162 (0.0029338829949588645)	238 (0.004235094112412781)	831 (0.002643498429923728)		442 (0.0015518341219435184)	144+1 (0.002062230758269562)	721 (0.0014636561824008098)	658 (0.0018075330572088653)	350 (0.001894104233170494)	837 (0.001961969646109873)	723 (0.00205019584135517)	153 (0.0018636316282541322)	5+2 (0.0024276233685043805)	400+6 (0.0017935851160873488)	186+2 (0.0005721774679759585)	404 (0.0003411501935625937)	156 (0.0006934219822001892)	152 (0.00040179964478955405)	609 (0.0005683307412454408)	139 (0.002536801706709211)	144+10 (0.0015410749362766757)	132 (0.0014135971338304235)	856 (0.0016093881536261045)	141 (0.0008886812390601984)
138 (0.0015387506368628344)		181 (0.00045423545627840464)	337 (0.000574052784377828)	459+15 (0.0012675544509113247)	240 (5.6682154060437087e-05)		139 (0.0029831097561480884)	464 (0.0025167531126635565)		706 (0.00014198055143371818)	515 (1.2896326392594293e-06)	273 (2.851254869914297e-05)	411 (0.0005320486368138079)		444 (0.00020820822133484459)	209 (0.0005895709476551109)	285 (0.000343436026179571)	189 (0.0005113576642110793)	352 (0.000927840468160093)	125 (0.003313460172338355)	358+2 (0.0018985070046028305)	140 (0.0029804804175027635)	44 (2.4284550451915287e-05)	62 (0.0006505758057736283)	782 (0.0030226909297501425)	346 (0.002919949163656438)	518 (0.004172332646393723)	136 (0.002624184188422712)		187 (0.0015501359414858199)	160 (0.002022809296698061)	748 (0.0014323899781362303)	144+4 (0.0017941783541609256)	277 (0.001876890368655657)	144+9 (0.0019593612286281253)	148 (0.0020115241549858473)	633 (0.001854647087294564)	459+1 (0.002421954211798121)	648 (0.0017840287935826133)	400+1 (0.0005683361771014452)	340 (0.0003259584455885516)	186+7 (0.0006362649429970319)	407 (0.0003736263530825339)	240 (0.0005680369342033893)	842 (0.0025262939462678134)	161 (0.0014947519921907093)	525 (0.0013438545316671715)	151 (0.0016075399202265942)	844 (0.0008620731447377751)
200 (0.0013228089396677529)		446 (0.0001792259108427402)	169 (0.000518521344750227)	398 (0.001190823663338183)	737 (5.147752496218059e-05)		633 (0.0028389601063726275)	307 (0.002402153816929813)		674 (0.00013011108215788407)	153 (7.042342785077366e-07)	415 (2.5875846015435545e-05)	685 (0.0005276605017588208)		179 (0.00017716928296660655)	755 (0.0005500967779869333)	282 (0.00032188976798005884)	141 (0.0004983340358339526)	102 (0.0007508136417697272)	786 (0.00326896563550444)	429 (0.0018170274612517132)	808 (0.0029014927686543566)	698 (1.5398581777618675e-05)	779 (0.0005676145223942733)	344 (0.0029865907548772726)	357 (0.002886768709819043)	674 (0.0041550405217638375)	146 (0.0025383967577657265)		620 (0.001547264809415407)	29 (0.001924908838806733)	362 (0.0014209577028758476)	364 (0.0017845172059900451)	186 (0.0018705084091743612)	186+7 (0.0019434828343485135)	281 (0.0019326759072544105)	463 (0.0017900247964914705)	97 (0.002392972517903123)	138 (0.001741234385312353)	40 (0.0005335857728754075)	4 (0.0003155253554871252)	335 (0.0006299633628226549)	372 (0.000306830075839382)	189 (0.000490360760792782)	812 (0.0024608097506725957)	464 (0.0014387761375599434)	461 (0.0011943929836655655)	588 (0.0015630640253286433)	832 (0.0007919030517300408)
651 (0.0012252219026405756)		130 (0.00017362187147200198)	836 (0.0004954929937766396)	189 (0.0011029083771178345)	750 (2.8256213722397617e-05)		186+4 (0.0027946777938659853)	304 (0.002327835223485873)		633 (9.97787214122995e-05)	415 (2.616317393949631e-07)	294 (2.1641169901192038e-05)	363 (0.0005142031845596047)		841 (9.556389833611565e-05)	186+5 (0.0005438274190968694)	358+1 (0.0003186223448582898)	394 (0.0004950665806684115)	161 (0.0007343615991247704)	491 (0.00307256788820157)	787+4 (0.0017079072617301582)	779 (0.0027776190755981096)	362+1 (7.507529520386582e-06)	829 (0.00025231109587334053)	143 (0.002931171033426961)	665 (0.0028698274190314703)	756 (0.004136648325994525)	543 (0.002471416315313787)		651 (0.0015413367164837943)	144+4 (0.001890639164363162)	683 (0.001406486351481823)	442 (0.001761468884496832)	336 (0.0018531513426994562)	684 (0.001848487007769305)	190 (0.0017541016402940518)	426 (0.0017765726173426548)	320 (0.0023366470829837447)	398 (0.001716741087833429)	742 (0.0005294161912457903)	410 (0.00025739240149381514)	499 (0.0006001047262685342)	8 (0.0003055771819432799)	400+2 (0.0004902620824393574)	279 (0.002373509908669347)	595 (0.001383191388061204)	278 (0.0011634996791919357)	667 (0.001551155489689989)	467 (0.0007844298961776485)
186+8 (0.0011629023613985957)		174 (0.00016541272909192784)	734 (0.0004896586211410644)	252 (0.0010869749807967983)	515 (7.844502797253406e-07)		165 (0.0027496095808146534)	629 (0.0023090695517769587)		635 (7.371261465267118e-05)	65 (7.19100992436695e-18)	186+8 (1.692985068011135e-05)	85 (0.0005136437811348309)		787+1 (7.602754874913105e-05)	461 (0.0005329660570998729)	403 (0.0003028773321747405)	842 (0.0004340686888620038)	31+1 (0.0007113978397987052)	358 (0.0027921272345295704)	517 (0.0015542250898769492)	841 (0.002202056956608694)	595 (3.775164546821754e-06)	146 (0.00015319211800678665)	289 (0.002871651995253178)	336 (0.002763409060164184)	799 (0.0041152944864881556)	282 (0.002288581845846773)		838 (0.0014545803638675516)	406 (0.0017908786495535426)	854 (0.0014026314170335116)	178 (0.0017587080626711295)	667 (0.0018317135435399169)	442 (0.0018135423185949458)	165 (0.0016612198096950864)	842 (0.0017739531828533557)	471 (0.002273991221972892)	140 (0.0015974569071808527)	491 (0.0004651300764601806)	400+5 (0.000235488269933735)	186+8 (0.0005997311348377839)	396 (0.0002925871135196851)	814 (0.00047452228603210854)	44 (0.002233399899330094)	2 (0.0013504534089096717)	320 (0.001154379067988141)	146 (0.001422958555405399)	471 (0.0007269586851938725)
541 (0.001143672863489129)		406 (0.00016258683733366206)	507 (0.00047309912835712104)	459+16 (0.0009095005746212506)	388 (2.458176460503141e-17)		421 (0.0026785048078924144)	151 (0.0019623532107413233)		181 (5.437240474710208e-05)		195 (1.3946441571744649e-05)	337 (0.00047758037876053803)		415 (6.90796560719745e-05)	379 (0.0004393247597969081)	287 (0.00029955670736846646)	271 (0.0004023576772139547)	138 (0.0006798443492784497)	134 (0.0027323456978566273)	38 (0.0014368183443703888)	316 (0.0019025675613735659)	138 (2.396411683716702e-06)	836 (0.00013130723396012303)	411 (0.0028630789580940115)	415 (0.0027350041184382064)	15 (0.004064724027277866)	238 (0.002133731400239988)		405 (0.001433137202926819)	641 (0.0017520643645364752)	356 (0.001354662250192077)	851 (0.0017206197224587873)	335 (0.0017977389492287573)	782 (0.0015540362074032857)	186+2 (0.0016356607149450128)	400+6 (0.0017186515416735156)	518 (0.0022489048849971397)	161 (0.0015512600205948458)	316 (0.0004460397802684608)	464 (0.00021275518706497516)	400+10 (0.0005682906402294319)	147 (0.00028876070953531033)	317 (0.0004543842522087369)	619 (0.0021609690614879853)	135 (0.0013399006942148694)	50 (0.0011071774542864429)	618 (0.001398429631168118)	803 (0.0007269135846039568)
190 (0.0011285100021467117)		823 (0.00015901735866343889)	410 (0.00047173194494198764)	354 (0.0008894794991313725)			401 (0.0025474167083712647)	339 (0.0019421913654452787)		136 (3.000732767657154e-05)		389 (1.3484920231913445e-05)	305 (0.00045195265833489114)		184 (6.712229677576667e-05)	273 (0.00043687035214792444)	186+6 (0.00029422508607515087)	182 (0.0003909579819501171)	737 (0.0006714469550809431)	787+1 (0.002683412639206797)	24 (0.0013443081367144076)	281 (0.0017231837617772282)	651 (5.599539947970941e-16)	325 (0.00011005032540020393)	186+1 (0.002795323378056077)	792 (0.0027285274344012868)	130 (0.004048032072455961)	407 (0.0020933435416238097)		440 (0.0014205509954376306)	461 (0.0017243220137318574)	254 (0.0013125103634499713)	144+2 (0.0017154330244070599)	195 (0.001722236811659111)	85 (0.0015252146432329354)	467 (0.0015951386333818614)	189 (0.0016541497351575988)	413 (0.0020980915514036396)	465 (0.0014965461684091931)	305 (0.00038343417172424923)	144+9 (0.00020211515091733608)	186+6 (0.0005668173616816125)	456 (0.0002272067330196627)	400+12 (0.00043805473978150196)	683 (0.0020976714261977227)	412 (0.0013225370731868799)	99 (0.0010516279760470926)	280 (0.0012903064316192464)	268 (0.000725218217262121)
415 (0.0010968376471956129)		154 (0.00012106194497111331)	588 (0.0004702650592820746)	779 (0.0008807017005644806)			232 (0.002504014450950641)	700 (0.0017552210175868581)		348 (1.7003208164560286e-05)		357 (5.336543904207152e-06)	144+4 (0.0004456361755873855)		640 (6.337293732307375e-05)	512 (0.00039211727474807714)	424 (0.00028319325060548493)	746 (0.00038933587340238615)	648 (0.0006708226891377997)	13 (0.0026538271321047855)	293 (0.001196701518094957)	62 (0.0015494313712026994)	146 (1.7081007467365227e-17)	48 (5.771494536358276e-05)	209 (0.0027835419321017244)	273 (0.0026940758032521907)	429 (0.003962563354073312)	30 (0.0020049901349679655)		667 (0.0014164397948525133)	743 (0.0016589797607840142)	790 (0.0012390214271693564)	144+11 (0.0017112676765783997)	26 (0.0017081289062882406)	217 (0.0015117459251097786)	152 (0.0015548293733100454)	9 (0.0016257164137908513)	724 (0.002076546119699662)	165 (0.0014809777294545318)	356 (0.00038138409985622986)	837 (0.0002003718151542189)	60 (0.000556288051485892)	410 (0.00021488398158715793)	300 (0.0004296960182272258)	346 (0.0020512383935357673)	619 (0.001282346511383032)	325 (0.0010164326431593887)	787+1 (0.00128818786776511)	805 (0.0007091721694284105)
689 (0.0010551658935688657)		356 (0.00011106259671666983)	464 (0.0004515551059648246)	283 (0.0007565980405076629)			319 (0.002270610248896235)	406 (0.001698509681177498)		153 (1.501569681023875e-05)		796 (4.83121787121243e-06)	350 (0.0004378658528113103)		186+8 (5.121928131826657e-05)	186+6 (0.0003591183308847786)	80 (0.00018598886204655154)	350 (0.00038276485666411715)	300 (0.0006461751698845636)	535 (0.0026207394782153024)	423 (0.0009164775929986053)	393 (0.0013509893073135354)		265 (4.069130682120968e-06)	148 (0.002780551513289559)	500 (0.0026560576360294286)	724 (0.003892411270409124)	717 (0.001978352208422012)		291 (0.0013552227594594987)	186+7 (0.0016482253077115061)	142 (0.0011928394508360874)	318 (0.0016780257920466777)	846 (0.0016705241842005242)	138 (0.0015012780747304545)	488 (0.0015426495643289422)	435 (0.0016073756722640709)	525 (0.0020390911740343657)	651 (0.0014734844176532125)	799 (0.0003595460706851289)	650 (0.0001420002882235506)	144+2 (0.0005180552204755982)	754 (0.00019451964957440705)	827 (0.0004233339055510078)	358+2 (0.0019336114434032165)	340 (0.0012813185573549212)	24 (0.0010142585856234955)	31 (0.0012606877548425291)	401 (0.0006447345534425042)
459+15 (0.0010380126667006695)		15 (0.0001068106299857187)	295 (0.00044542803928124665)	770 (0.0007552462551222529)			252 (0.002150250978830267)	92 (0.0016683661424877676)		727 (5.006384963779402e-06)		342 (9.955102366859922e-07)	164 (0.0003967970682933204)		762 (4.901441959784046e-05)	135 (0.00035413376813589313)	328 (0.00018354517880186998)	781 (0.0003464790767332578)	561 (0.0006313986625183686)	49 (0.0024737162517896984)	63 (0.0009088215154115395)	236 (0.0012044340425789492)		674 (4.123044337022567e-08)	186+4 (0.002618240567197602)	102 (0.002623080796307035)	664 (0.0037678617740763394)	5+4 (0.0019556018028170047)		406 (0.0013357289112139819)	620 (0.001626185830362438)	237 (0.0011902491503225053)	845 (0.0016757754143340528)	641 (0.001538676150134384)	466 (0.0014288929457667542)	141 (0.0014976389539932374)	520 (0.0015979793857319518)	148 (0.002037155901173834)	188 (0.001471465548085314)	144+10 (0.0003283879861775235)	339 (0.00012943657722361043)	8 (0.0005028924126395183)	144+2 (0.0001817756831030616)	407 (0.00041597332784852387)	80 (0.001788557750023593)	165 (0.001171605036016581)	25 (0.0009903322529249549)	404 (0.0011643396285060863)	455 (0.0006172872788375017)
344 (0.0009982130087034652)		832 (9.598520561398712e-05)	290 (0.00044051803993075747)	9 (0.000659495824815366)			719 (0.0019537142710715355)	360 (0.0015989567712345102)		750 (9.156836981694602e-07)		150 (3.5515901612737013e-07)	588 (0.0003709788222499282)		358 (1.7953103642193307e-05)	459+16 (0.0003018843650181136)	371 (0.00017531286079552249)	620 (0.00032855578922195104)	168 (0.0005541728777351349)	459+15 (0.0024494101755196175)	755 (0.0008640927567187375)	183 (0.0010270950863192324)		7 (2.509268045971187e-08)	30 (0.002602495060933483)	717 (0.002504084715576963)	161 (0.0037653328381376363)	356 (0.001824686474883779)		721 (0.0013212205141945768)	346 (0.0016104361203774693)	465 (0.0011530730111166663)	144+1 (0.0016031395062677588)	489 (0.00148791891967374)	755 (0.0014067796912961305)	177 (0.0014853402587703954)	394 (0.0015935095724924427)	337 (0.002031436646465064)	564 (0.0014677287893194368)	361 (0.0003092727381990649)	144+4 (0.0001281690229803668)	109 (0.0005027468959057067)	165 (0.00017452103440838165)	401 (0.0004041221940615071)	742 (0.0017285038076451196)	240 (0.0011621435026317043)	619 (0.0007429625821320584)	444 (0.0011588546890817421)	413 (0.0005858520181925902)
664 (0.000981473249252958)		271 (8.948386388295439e-05)	85 (0.0004403216706894251)	459+14 (0.0006030716476017201)			351 (0.0017785072162471518)	639 (0.0013961439972490879)		254 (7.823043940898026e-07)		282 (2.794881852716765e-07)	304 (0.0003250483322972493)		85 (1.6795842554580268e-05)	99 (0.0002878899321703822)	357 (0.00016669991396378944)	4 (0.00030528632855217016)	609 (0.0005221535467577899)	433 (0.002307009215570896)	775 (0.0008002508311826718)	185 (0.0008908592192288091)		6 (1.5426844592566691e-09)	170 (0.002531454770233338)	674 (0.0023718028519331457)	306 (0.003603594500899607)	471 (0.0017761215912385252)		238 (0.001320448334266692)	170 (0.001572056964977003)	400+1 (0.001143980763101333)	826 (0.0015913323102780185)	758 (0.0014837394431243647)	32 (0.0014031364285645625)	186+6 (0.001477112197595253)	321+5 (0.001545948460569066)	557 (0.0020167817506499155)	144+1 (0.0014142776059491177)	618 (0.000302874246680734)	321 (0.00010121053458054278)	676 (0.0004751749553412059)	160 (0.00011775885826099935)	105 (0.0003627563209561938)	170 (0.001647580938021483)	295 (0.001040135042966221)	459+14 (0.0006563036682566264)	832 (0.0011299233957096793)	578 (0.0005677794346783714)
153 (0.0009702627441164595)		183 (8.511429828906295e-05)	648 (0.00042650141116210764)	144+3 (0.0005635917675665711)			187 (0.0017712301758748255)	704 (0.0011034831618190232)				393 (2.0398502483884433e-07)	781 (0.0003172356050623475)		565 (1.3659005312436359e-05)	408 (0.0002224840731191846)	59 (0.0001614820081272674)	375 (0.0003006136696289584)	781 (0.000503145458831054)	133 (0.00225403164799446)	328 (0.0006267748990382924)	80 (0.00038359592887025304)			444 (0.0024687255722476427)	618 (0.002365371364983425)	307 (0.0035559503084748754)	835 (0.0017040910964219208)		674 (0.001248931163371292)	379 (0.0013781681938955731)	31+1 (0.0010957795595148466)	665 (0.0015174743097379068)	333 (0.0014570141412734727)	190 (0.0013246314739000901)	5+4 (0.001368918011562181)	289 (0.0015303418461569136)	448 (0.0019700663620339505)	139 (0.0013975036476649532)	271 (0.00029003691790464083)	400+1 (9.070518793838704e-05)	321+5 (0.0004568636770398346)	824 (7.810569083711521e-05)	89 (0.0003502747278677762)	647 (0.001643705147181247)	94 (0.0010226423484368582)	165 (0.0005834831607440624)	23 (0.000914663560946654)	146 (0.0005629633762913283)
663 (0.0009397739025737068)		186+4 (6.338362278887918e-05)	816 (0.0003946762188460212)	130 (0.000535084338341066)			400+1 (0.0017411451980426256)	471 (0.0010269854706951556)				735 (8.492134902670026e-09)	38 (0.0002994573921792904)		240 (9.14047535575372e-06)	321 (0.00011921358190243281)	33 (0.00015792115180052015)	618 (0.00027759879189522316)	86 (0.00048246641965868966)	397 (0.001998191372924612)	834 (0.0005382993957452244)	297 (0.0003505245756331677)			339 (0.0024474907391823504)	190 (0.0023509133896867755)	30 (0.003470871036779431)	392 (0.0016928365280695498)		135 (0.0012148127752696412)	136 (0.0013702040042818343)	665 (0.001093539551700457)	721 (0.0014600617985711186)	144+2 (0.0014454419192217404)	347 (0.001313204254469281)	144+15 (0.001246561367637048)	322 (0.001498648470288487)	402 (0.0019247954148384956)	300 (0.001397216548908452)	446 (0.0002823260914976384)	137 (6.042072398657576e-05)	355+1 (0.0004540680820733135)	724 (3.7762630099071615e-05)	725 (0.0003126410845987959)	776 (0.001448273757959618)	379 (0.0008899451738001549)	725 (0.0005684464510951234)	724 (0.0008191473335945319)	602 (0.0005456130525491383)
105 (0.0009290804893588386)		815 (5.677390977431379e-05)	5+2 (0.0003934759603668294)	134 (0.0005347384020582976)			787+6 (0.0016557742913118254)	346 (0.0004988150591265018)				835 (7.142527239469265e-17)	145 (0.00028771679218716855)		30 (6.4301168588312625e-06)	321+5 (0.00010887257052354853)	113 (0.00015018445724899868)	777 (0.0002774027831394921)	814 (0.00048171238847663077)	742 (0.0019944453393662158)	804 (0.0005375005445554238)	377 (0.000317652678787246)			403 (0.0024073846644349526)	169 (0.002335951425649371)	200 (0.003433681880444077)	411 (0.0016383503497665066)		817 (0.0012125411750656227)	144+8 (0.0013557823170814562)	84 (0.0010458693669988504)	305 (0.0013040238426132037)	87 (0.0014414705685691183)	276 (0.0013065296297288633)	282 (0.0012176115085769657)	102 (0.0014351522676916265)	665 (0.0018765290607773875)	8 (0.0013959421799280556)	739 (0.0002618552077669087)	621 (3.894065215216516e-05)	731 (0.0004474180899923346)	719 (3.032350693777871e-05)	557 (0.0002693147569298642)	144+3 (0.0013134871513355167)	182 (0.0008115459082653414)	492 (0.0005278261696821443)	651 (0.0007955843168684196)	536 (0.0005318861787419558)
137 (0.0009237974215738661)		553 (5.026892825668109e-05)	345 (0.0003528494883160423)	87 (0.0004380407913604273)			33 (0.0016217457604628073)	684 (0.00032148594462222245)				737 (8.241377584002998e-18)	406 (0.0002787248904898606)		144+4 (4.0693929290892125e-06)	639 (0.00010561486952865781)	689 (0.0001485427314411513)	209 (0.0002613744858290557)	800 (0.0004758103475646781)	33 (0.001939331501171613)	796 (0.00051930344971389)	300 (5.53602548602283e-05)			362 (0.002399425865150552)	667 (0.002324165026929399)	142 (0.0034276024647459592)	144+6 (0.0015866849452034265)		11 (0.001167422342148451)	459+9 (0.0012988371797675593)	223 (0.0010257971378312104)	144 (0.0012743276113901885)	398 (0.001408369160037214)	186+1 (0.0012902364594805128)	272 (0.0011789904084078388)	415 (0.0013277215326332867)	398 (0.0018338745779525778)	684 (0.0013710567372077211)	400+10 (0.0002236745980309474)	144+3 (3.6899722997830035e-05)	462 (0.00044676632500213905)	352 (3.025727382318877e-05)	302 (0.00023926791069904353)	65 (0.0012322982302733568)	636 (0.0007986134883237744)	425 (0.0005236752574421436)	5+2 (0.0007454668864065262)	768 (0.0004935780178276527)
630 (0.0007761628190526066)		592 (3.508736261513863e-05)	621 (0.00034164006081103333)	113 (0.00042722579539933005)			754 (0.0015907506555493903)	689 (0.00026844204331205146)					823 (0.00025986211144560196)		726 (2.4965505498151612e-06)	134 (8.43775076616583e-05)	135 (0.00011941913012656382)	255 (0.0002493428084940209)	792 (0.00044612358483993645)	549 (0.0019000374796753227)	189 (0.0003518371545444879)	375 (5.314566468464009e-05)			128 (0.002389672877475554)	787+4 (0.002273579026637261)	364 (0.0034060647292538443)	750 (0.0015606620654793272)		769 (0.00107986287040508)	144+3 (0.0012889188126370044)	518 (0.0010230986561598088)	386 (0.0012341287168273812)	234 (0.0013535797733729789)	514 (0.001288025537353597)	322 (0.0011449623102355742)	161 (0.0013212994355273255)	186+10 (0.0017898179803523772)	624 (0.001360360176015525)	341 (0.0001575631972745553)	5+2 (1.9764835471923675e-05)	444 (0.00044589221077883555)	633 (3.014257869858969e-05)	379 (0.0002346636133568422)	403 (0.001230746383666936)	450 (0.0007358555212744561)	723 (0.0005222218989857296)	161 (0.000732241258736315)	266 (0.0004737416033182424)
807 (0.0006216690611976474)		818 (3.0956917291263156e-05)	553 (0.0003327995669941499)	25 (0.00041632270330963276)			315 (0.001563155616744516)	836 (0.00022358003660508712)					343 (0.00024852869449664246)		165 (2.1565593990619174e-07)	724 (8.187286265024241e-05)	793 (8.168340499620492e-05)	644 (0.00020035705768952223)	746 (0.0004424382347685827)	462 (0.0018151947321192845)	444 (0.00034663171206717776)	274 (5.210199957290536e-05)			337 (0.0023632576014878904)	183 (0.002234173625460246)	3 (0.0033629698023156774)	311 (0.0015599780069222122)		646 (0.0010401695565130983)	721 (0.0012387502944084785)	726 (0.0008740754031661435)	154 (0.001227421858538311)	754 (0.0013408897563499157)	557 (0.0011981227431913364)	400+6 (0.0011209963851431437)	156 (0.0013087526874618052)	406 (0.0017784885349809312)	677 (0.001359428790728621)	533 (0.0001276075754532981)	455 (1.7533118727081968e-05)	704 (0.00039779120338932663)	184 (2.8764063443446234e-05)	778 (0.00022450240181105016)	787+7 (0.0012028026427268231)	578 (0.000711017323992575)	4 (0.0005044422161546316)	344 (0.0006779323862745745)	140 (0.00047291182936800175)
724 (0.0006018207579625181)		467 (3.013760816618348e-05)	743 (0.0003221994579413218)	345 (0.0003701971464370917)			297 (0.001455821861770186)	829 (0.00020901846352611937)					787+5 (0.00020570929543157777)		753 (2.0931667101543582e-07)	352 (6.84751507100865e-05)	440 (8.161986339228127e-05)	303 (0.000199115154174915)	337 (0.00042618622296291967)	525 (0.0018142476556619865)	703 (0.0003375719182519693)	762 (4.985217691274365e-05)			136 (0.0023095037228878924)	658 (0.0022303576608436746)	189 (0.003273187206701215)	412 (0.0014810960991401894)		336 (0.0009881241819259875)	767 (0.0012253922550018099)	621 (0.0008697250908740549)	270 (0.0011667837697532611)	165 (0.0011695461187355835)	358 (0.001019972044348261)	429 (0.0010639037141669506)	595 (0.0013072863353751458)	143 (0.0016956070414140718)	832 (0.0013332316593519095)	605 (6.767112151155136e-05)	536 (1.2062935195567205e-05)	144+4 (0.00037696095144500565)	658 (2.4890175117858972e-05)	788 (0.0001769667806832749)	774 (0.0011941809929113404)	565 (0.0007079186590451405)	490 (0.0004873121955802391)	269 (0.0006458018948182146)	515 (0.00042560255716359436)
80 (0.0004634473336719321)		502 (2.9629374327154885e-05)	291 (0.00029903075453998007)	515 (0.00035365318695162155)			326 (0.0014245058147912713)	702 (0.00017292485601559874)					295 (0.0001892184231842201)			330 (6.294788199063145e-05)	7 (8.015342858612647e-05)	463 (0.00019868879121269866)	464 (0.0003810486227127416)	394 (0.001800531780975387)	336 (0.00032445383782350913)	178 (3.30128100644363e-05)			400+2 (0.0022889975533509216)	276 (0.002205351042374234)	648 (0.003258628525068345)	501 (0.0014778864732933994)		293 (0.0009476494166077383)	490 (0.0012111007551305266)	165 (0.0008295165831407169)	337 (0.0011552253224949433)	111 (0.0011582934217621074)	854 (0.000852299510060507)	358+1 (0.0010415526223054817)	186+11 (0.001298221320762548)	399 (0.0015931380200519935)	187 (0.001311168498837139)	31 (3.5969950747562845e-05)	405 (1.1150580053908734e-05)	500 (0.00037453493563769237)	655 (2.3014392096789014e-05)	358+2 (0.00013050901747661955)	460 (0.0010581037158948865)	343 (0.0006943779936296354)	395 (0.00045966124501277693)	843 (0.0006397974710263465)	188 (0.00041644567230166116)
730 (0.0003652074656124176)		236 (2.8958570077496124e-05)	357 (0.000287359490567111)	47 (0.00033035736185714856)			24 (0.0014210001575441853)	557 (0.00016844883073240474)					513 (0.00017016189036939982)			229 (6.139839332748386e-05)	147 (7.337123941903234e-05)	404 (0.00019135712892592906)	308 (0.0003526831263654423)	372 (0.0017883663586918113)	816 (0.0003068505062163986)	186+3 (1.9075655719186783e-05)			171 (0.0022847826939535352)	322 (0.0021774011319011873)	236 (0.0032426452590217985)	187 (0.0014325170167403182)		465 (0.0009224032551167297)	178 (0.001159112637129302)	225 (0.0007486041413913574)	409 (0.0011074481705380587)	459+8 (0.0011414685475070285)	330 (0.0008481254151805743)	105 (0.0009846266799331507)	141 (0.0012942911861396548)	328 (0.0015766493683091116)	136 (0.0013009416857267286)	343 (3.526177059697537e-05)	371 (1.1055156339377486e-05)	410 (0.0003448389534211466)	541 (1.4654282274834372e-05)	132 (0.0001285932641982295)	404 (0.001006407556086361)	780 (0.0006769290149968571)	410 (0.0004534827170172934)	321+5 (0.0006207147257664731)	624 (0.00037635939338359804)
51 (0.0002927277688221453)		851 (2.6757512510247588e-05)	365 (0.00028549207691982845)	46 (0.0003188166559037674)			655 (0.0013540330947782728)	133 (0.00016832148061381307)					33 (0.0001544237258645733)			136 (5.843677522337588e-05)	268 (6.548198768348335e-05)	413 (0.00017427083967940597)	500 (0.0003457939738445162)	733 (0.0016998420590042095)	7 (0.00029230667493145647)	355+1 (3.3120526631709257e-06)			417 (0.0022220153769785212)	837 (0.002149706310502359)	588 (0.002940728016935988)	236 (0.0014064367357330765)		466 (0.0009172009336974064)	132 (0.0011165848609287334)	147 (0.0007358113971208855)	413 (0.0011024270782721876)	141 (0.0011329103827669015)	460 (0.0008366928372983714)	169 (0.0009363432737732297)	412 (0.0012929735373911901)	158 (0.0015712633539432678)	287 (0.0012990134322952748)	691 (3.4327385435537984e-05)	649 (7.25476716202411e-06)	617 (0.0003358015232827498)	5+2 (1.2264057413997804e-05)	113 (0.00011292526399035117)	336 (0.0010039660791258472)	462 (0.0006419320512682302)	464 (0.00044743059898251616)	624 (0.000609443952190183)	787+6 (0.0003714508302329553)
671 (0.00028240481231541317)		509 (1.8326517787882744e-05)	144 (0.0002800037222262037)	648 (0.0003104460112245316)			186+5 (0.001302095328875048)	145 (0.00015599641995936483)					184 (0.00013493361452026202)			282 (5.3904756420053626e-05)	535 (6.453795314240647e-05)	651 (0.00016954493409683177)	333 (0.0003430001393001784)	26 (0.0015903442137178915)	732 (0.0002806003416517368)	291 (4.620658688526505e-07)			448 (0.0015144600469866776)	128 (0.002135556662673379)	787+2 (0.002919001779379534)	624 (0.001341619047879609)		341 (0.0009113320484970021)	155 (0.001084972781558109)	403 (0.0007326927260948701)	720 (0.0010727502441809011)	271 (0.0010721507960391819)	396 (0.0008273163461696799)	136 (0.0009312493981836768)	395 (0.001269222320097419)	146 (0.00146995020770033)	30 (0.0012744362163668343)	733 (2.4605781308996503e-05)	305 (5.423915904867429e-06)	6 (0.00033094156092023275)	728 (1.0991150584261212e-05)	466 (0.000100650019167956)	817 (0.0009663899213757819)	535 (0.0006048213495577776)	138 (0.0004045662463610249)	432 (0.0006026422488161775)	779 (0.00035244575692874305)
219 (0.0002706181100304201)		710 (1.4806560669210195e-05)	173 (0.0002701705267468504)	525 (0.00029257427769762616)			365 (0.0012636241057803195)	241 (0.00012593470354248357)					735 (0.00011422494600951668)			518 (4.586015268727988e-05)	722 (5.129053217659651e-05)	412 (0.00015503567711560136)	621 (0.00033947249626060515)	201 (0.001589975071529752)	585 (0.00023817485824037036)	186 (3.7947662798616833e-07)			376 (0.0011131155815206877)	154 (0.0020543750334459073)	339 (0.0029187383861382565)	727 (0.001128400776748167)		271 (0.0009022592461523781)	834 (0.0010567485181084196)	202 (0.0007286260326005034)	321+5 (0.0010613300171327862)	321+5 (0.0009568465703771091)	357 (0.0007724862982306771)	236 (0.0009145372755417718)	186+2 (0.0012669077883388962)	144+6 (0.001412959010372109)	65 (0.0012555143804024475)	61 (2.3394054132576314e-05)	507+5 (3.990933565927947e-06)	147 (0.00032971530110712075)	500 (7.884972110748941e-06)	87 (9.60165204991966e-05)	651 (0.000956137577681577)	800 (0.0006042808921649267)	141 (0.00040184340606305637)	396 (0.0005314048253442355)	144+1 (0.00030432676826900066)
405 (0.0002463710499255098)		461 (8.433223039295444e-06)	328 (0.00026254473915218675)	553 (0.00027242049795533815)			815 (0.0012631964247363026)	288 (0.00010404873750942312)					328 (0.00011206532500199795)			211 (4.4040091213323805e-05)	393 (4.865980433818435e-05)	138 (0.00014998749794807145)	281 (0.00032010896049669395)	186+6 (0.0015805349020597938)	671 (0.00022947696916340556)	509 (3.5456275347727766e-08)			285 (0.0003433102082942745)	348 (0.0020345190785797575)	832 (0.0027226872737468326)	505 (0.0009580914186591818)		356 (0.0008984318105345607)	491 (0.0010092777856121507)	742 (0.0007267495873214655)	142 (0.0010426542523565487)	337 (0.0009522338278870648)	290 (0.0007566327306630511)	713 (0.0009034908641531952)	291 (0.0012638269277830258)	467 (0.0012951545517552571)	354 (0.0012077610524910448)	20 (1.884520763894114e-05)	442 (1.0765351298871978e-06)	28 (0.0003180823478294757)	358 (5.16023413884402e-06)	277 (9.512344009567903e-05)	215 (0.0009466498976440728)	665 (0.0005891925441250129)	19 (0.00039787618929886914)	10 (0.0005216978512949717)	617 (0.0002848313312646072)
725 (0.00020148975629178864)		186+2 (6.0375538062563545e-06)	781 (0.00025456496124757046)	658 (0.00025366801444402293)			778 (0.0011884345448257146)	413 (0.00010033535124978334)					838 (0.00010905375551430871)			460 (3.902490303160935e-05)	85 (4.8487725479708146e-05)	343 (0.00013812515534238553)	620 (0.0003141095008367756)	141 (0.0015019254177283117)	400 (0.00020312845248284054)				476 (0.0002953752903562215)	787+2 (0.0020110671782839398)	774 (0.002633928955215004)	636 (0.0009270935423279502)		272 (0.0008932988119116952)	839 (0.000984369487028978)	741 (0.000724759894749485)	419 (0.0010384690479926615)	840 (0.0009278227419576975)	773 (0.00073415077794994)	588 (0.0008843061324985337)	638 (0.001250679033444929)	640 (0.0011029324398773204)	166 (0.0011822890073918926)	648 (1.0278864221719875e-05)	110 (4.533631729929491e-07)	135 (0.0002870436635572091)	49 (3.293366429612515e-06)	365 (6.817980574704836e-05)	60 (0.0009441416767161454)	4 (0.0005634900896883531)	188 (0.00039632187229349583)	277 (0.0005153324073430655)	92 (0.0002652677832815619)
171 (0.00019909083682646597)		19 (2.105502295357687e-06)	87 (0.00025070288106934167)	181 (0.0002457202574745441)			322 (0.001178284746064613)	47 (9.036013377652727e-05)					446 (9.558922822759583e-05)			347 (2.7962707591849413e-05)	149 (4.665068438165576e-05)	159 (0.0001338085222338569)	132 (0.00030742225949274946)	225 (0.0014946550880623817)	698 (0.0002014478043823733)				424 (0.0002870475229391384)	424 (0.0018964711045160907)	854 (0.0025256567034093813)	651 (0.0008776066331644386)		805 (0.0008925771097697668)	297 (0.0009476798156336525)	190 (0.0007163987633389908)	175 (0.001037527762163934)	499 (0.0009055049044888092)	816 (0.0007229926383101959)	725 (0.000879545710887066)	170 (0.001221253474649545)	655 (0.001069133701709677)	80 (0.0011792164343091222)	290 (6.931534979068176e-06)	140 (6.180297585358395e-17)	136 (0.00025796058097391254)	412 (2.378524514600752e-06)	19 (6.451753140719618e-05)	399 (0.0009385289985550247)	339 (0.0005424643197715262)	467 (0.00036944369767956414)	186+1 (0.0004786024054736882)	387 (0.00026516271681070936)
240 (0.00018178348830314442)			400+1 (0.00022842791483466618)	16 (0.00024156908322901997)			151 (0.0011741822849613123)	95 (9.029462181975927e-05)					4 (9.545408106254788e-05)			839 (1.8975330903331544e-05)	648 (4.612075821852723e-05)	459+15 (0.00011591706815403151)	674 (0.00030349064939072566)	197 (0.0013951288440533036)	198 (0.0001757507548661111)				9 (0.00027336328196067117)	641 (0.001893063605788417)	747 (0.0024719112162162452)	833 (0.0008739131518690587)		32 (0.0007852129185963919)	826 (0.0008944223764634599)	62 (0.0006827253844744848)	607 (0.0009553154189924113)	283 (0.0008840357040038413)	291+1 (0.0007087298769796221)	835 (0.0006774491558304214)	760 (0.0011594240975521264)	192 (0.0010539154061413303)	130 (0.0011657554615477897)	633 (5.049751688325523e-06)	395 (4.237481265208603e-17)	51 (0.00022845884659219109)	179 (2.0275372157091784e-06)	68 (4.438458669419586e-05)	701 (0.000816577837318411)	440 (0.0005312769163245349)	446 (0.00033325732876663463)	658 (0.00043100863410754054)	743 (0.0002498982648589134)
636 (0.00017335626386299037)			346 (0.00022789105380285687)	841 (0.0002151847393972091)			293 (0.0011580515756813535)	5+4 (6.652486679935633e-05)					339 (9.074091122863819e-05)			181 (1.3613340984938361e-05)	281 (3.304035317724612e-05)	706 (9.399246018746035e-05)	144+1 (0.0002829137915759797)	419 (0.0013203594106043323)	619 (0.00015933017094365242)				687 (0.00023983141585466462)	823 (0.0018868492424938138)	408 (0.00239678648499774)	316 (0.000850576112349227)		573 (0.0007354927077340064)	515 (0.0008053490439933617)	340 (0.0006742015943321178)	343 (0.0009205739986342318)	31+1 (0.0008486128137645981)	764 (0.0006531228248891466)	369 (0.0006464379670571961)	149 (0.0011197052320942344)	404 (0.0009150232050213396)	580 (0.001159398417452309)	626 (3.6863110854605615e-06)	146 (6.4250618461646685e-18)	720 (0.00021741308708774748)	269 (1.6832308212525083e-06)	617 (3.9724005170766404e-05)	185 (0.0007857336132179142)	136 (0.0005202110150487415)	287 (0.00031918539696852813)	841 (0.00041017243284775334)	189 (0.00023843676990540358)
181 (0.0001713682546414351)			184 (0.00022281155966213598)	174 (0.0002082761596213137)			208 (0.0011103753737523115)	170 (6.612378551184972e-05)					778 (8.451473650680004e-05)			336 (1.2928075180852135e-05)	609 (3.107757085750457e-05)	86 (8.910406925930639e-05)	346 (0.0002706566994179893)	160 (0.001276074964465597)	5+4 (0.00015592115502115108)				49 (0.00015828627019959943)	459+16 (0.0018327763404665522)	444 (0.0023966981143714703)	400+1 (0.0006316973205216159)		624 (0.0007194549901449381)	340 (0.0007912459097414263)	459+8 (0.0006664234841296002)	787+1 (0.0008956839397775446)	343 (0.0008311974889172896)	369 (0.0006522523687304725)	396 (0.0006454851061287755)	265 (0.0010534998822235885)	240 (0.0008842345128677188)	813 (0.0010877023957700806)	792 (1.4622113138114203e-06)		122 (0.00017348979823969153)	345 (8.529047557279893e-07)	758 (3.9550491434106516e-05)	457 (0.0007797742095769196)	148 (0.000515972043075526)	639 (0.0002924844904372886)	7 (0.0003809265595358076)	138 (0.00023619064450547286)
395 (0.00016356280321830327)			787+4 (0.00019686943595117714)	405 (0.00020736544594408176)			144+7 (0.0010837386129961483)	465 (6.259967482309225e-05)					158 (8.087245460863198e-05)			406 (1.2581478458685135e-05)	140 (3.0277809096858005e-05)	835 (8.907270782726546e-05)	519 (0.0002648334949031313)	144+9 (0.0011957554427063566)	565 (0.00014976310426242226)				651 (0.00013310670668691322)	238 (0.0017747089824508293)	290 (0.002370628587267983)	155 (0.000623775124291325)		520 (0.0007013652046845255)	186+35 (0.0007542724892928147)	293 (0.0006117604843415926)	743 (0.0008671772059714772)	191 (0.0008113118176694605)	665 (0.0005359540952865607)	412 (0.0005284486702898165)	815 (0.0010316035207483692)	414 (0.000862898538782329)	295 (0.0010804543273981407)	671 (1.1103403040972778e-06)		782 (0.00017246588168561374)	185 (4.77031727610121e-07)	633 (2.4660033693961593e-05)	332 (0.0007762513948242293)	354 (0.00045856717979523496)	841 (0.00029063277126739655)	665 (0.00037171609994668804)	133 (0.0002017966544250048)
375 (0.00015609257161455168)			252 (0.00019124559863168395)	567 (0.0001885155065604616)			856 (0.0010033697667669033)	770 (5.658480676694474e-05)					133 (6.909449493669461e-05)			283 (6.094513942979821e-06)	186+3 (2.8936772661864434e-05)	306 (8.247094191294948e-05)	578 (0.00023866738257072133)	640 (0.0011600479836517653)	805 (0.00010943130608252932)				389 (0.00012446161881891953)	34 (0.0016866558906805172)	276 (0.002325486250974289)	185 (0.0005683634153343756)		413 (0.0006985539428756353)	187 (0.0007407113282962163)	543 (0.0006110184158555401)	162 (0.0008617528541375066)	724 (0.0007916398317673974)	633 (0.0005025205653774215)	210 (0.000524439725481326)	461 (0.0010246637041773235)	278 (0.0008565190402526593)	461 (0.001071177231923517)	178 (7.121473601994572e-07)		7 (0.00016423223077352176)	553 (3.703852493479997e-07)	339 (2.1855581004074204e-05)	809 (0.0007646168167911237)	25 (0.0004341437860879274)	148 (0.0002685903851107628)	800 (0.0003610040969695781)	19 (0.00019667170804532592)
186+4 (8.159879031106063e-05)			140 (0.00018206041150499162)	321+5 (0.00018620237209618132)			310 (0.000951931194479802)	389 (5.641815696530445e-05)					208 (6.504697720835995e-05)			346 (2.0867543199994862e-06)	801 (2.494873398923603e-05)	168 (7.909997648468903e-05)	512 (0.00023633065653718967)	787 (0.0011219411571033841)	295 (0.00010544517111281685)				426 (2.235183800828323e-05)	132 (0.0015181631619848178)	430 (0.002320116572890148)	46 (0.0005399843672934451)		792 (0.0006920776463959253)	356 (0.0007065773081841079)	306 (0.0006000838518436897)	344 (0.0008066863599249113)	139 (0.0007902361665938755)	459+1 (0.00042637844277998975)	641 (0.0004947660354366089)	733 (0.0010238250256349895)	165 (0.0008416464937148791)	588 (0.0010616676367817442)	139 (9.672823525016676e-08)		364 (0.00014981969947716812)	229 (3.0690482329523757e-07)	160 (2.085820044489816e-05)	501 (0.0007550116128025574)	283 (0.00043243849081822677)	133 (0.000263407337603873)	49 (0.0003475825746760906)	186+1 (0.000186540495971288)
287 (4.856852881420298e-05)			397 (0.00016748331531493305)	565 (0.0001576943922245998)			138 (0.0008744104718592017)	336 (5.4675112588181183e-05)					674 (4.6734756228400996e-05)			293 (8.966857924306432e-07)	240 (2.4226039872044897e-05)	30 (6.39301438772652e-05)	424 (0.0002258128393625099)	275 (0.000972518861458114)	413 (9.155570599880521e-05)				787+7 (1.1501243756352934e-05)	339 (0.0014963869242099748)	355 (0.0023008301897966114)	440 (0.0005229281181923196)		658 (0.0006765814341244351)	60 (0.0006932569821231013)	830 (0.0005973702974490616)	134 (0.0008034792416544004)	216 (0.0007882897392511965)	787 (0.0003942571431529161)	114 (0.00043895453081910777)	146 (0.001000434084863182)	621 (0.0007356030709452787)	280 (0.0010226081227230662)	405 (4.953093855784102e-17)		459+16 (0.00014527111175087313)		343 (2.0294902732440198e-05)	187 (0.0006914631187372639)	448 (0.0004143284363234975)	293 (0.00026071333009502584)	155 (0.0003328095665496787)	461 (0.00017929698628141986)
288 (4.520899189075668e-05)			578 (0.00015713322604720122)	440 (0.00014852173987757613)			192 (0.0008419290248334779)	565 (5.220890761896361e-05)					5+4 (4.0149811847893705e-05)			777 (8.858230438712063e-07)	171 (2.405276670294899e-05)	856 (6.202614745168516e-05)	460 (0.00021095651454829865)	335 (0.0009163154182252481)	190 (9.056507525585217e-05)				798 (9.384658164927213e-06)	25 (0.0014893796683509697)	132 (0.00227976665667455)	389 (0.0005008615177364855)		339 (0.0006648552060321853)	403 (0.0006654749663019512)	144+2 (0.0005797940745172173)	105 (0.0007984008264567097)	852 (0.0007697308636450702)	492 (0.0003922148369457291)	668 (0.00040687744225384307)	764 (0.0009424835407289833)	463 (0.0007245196357878732)	399 (0.0009840625344972715)	836 (4.338640457638419e-17)		817 (0.00013600593184989154)		358 (1.856358375429256e-05)	463 (0.000602826448426428)	431 (0.00040986167606384035)	496 (0.0002603495002225937)	352 (0.00030562636324268715)	163 (0.000176689817451892)
710 (4.5020022240619895e-05)			144+2 (0.00015246062162840266)	423 (0.0001458323898642391)			399 (0.0008403059509374003)	796 (4.4726589089202926e-05)					292 (3.698577648625285e-05)			641 (6.94655013634414e-18)	360 (1.780069711003135e-05)	403 (6.046020501403818e-05)	415 (0.0002094785887217939)	400 (0.0007962367155230356)	289 (7.976579495086607e-05)				655 (5.713388389958143e-06)	626 (0.0014225166843608603)	136 (0.002206997382113846)	92 (0.00038165529006859783)		400+2 (0.000659786971047251)	405 (0.0006581119173969978)	86 (0.0004496055895501348)	463 (0.0007739748400319632)	648 (0.0007626087509519953)	350 (0.00034738581169875565)	620 (0.00029938429373965454)	186+35 (0.0009350434295947012)	747 (0.0006921808089339129)	364 (0.000981999679437683)			687 (0.00013518399088762663)		519 (1.744367092622011e-05)	462 (0.0005460266807994911)	741 (0.0004085139362941031)	787+4 (0.00024509065320749027)	341 (0.00029731475314828784)	144+2 (0.00017618465885756033)
400 (4.421353423744136e-05)			80 (0.000138548791414575)	467 (0.0001451307110063717)			851 (0.000823059619106089)	409 (4.034378018471619e-05)					289 (2.7495037954552746e-05)			732 (5.788791780286785e-18)	190 (1.52996600483128e-05)	476 (5.96843478083333e-05)	816 (0.00019858834290255266)	144+2 (0.000733099190422476)	337 (5.234219890929462e-05)				833 (4.338058304142885e-06)	612 (0.0014192142251707623)	7 (0.00214902778866268)	25 (0.00028405346779552686)		195 (0.0006396159884458505)	284 (0.0006249785963874507)	731 (0.000433980080065276)	644 (0.000741664954304097)	459+15 (0.000738864156919854)	337 (0.0002456331163746305)	389 (0.00025945612446343585)	209 (0.0009296822287420782)	238 (0.0006780555055174245)	172 (0.0009639165763518068)			186+12 (0.00013452866756629537)		179 (1.4265748768933317e-05)	395 (0.0005449062502071896)	555 (0.00039556122005954584)	155 (0.0002419303884261264)	133 (0.0002583067767392767)	668 (0.00016670430472497195)
150 (4.0058323317692906e-05)			778 (0.00013846766110563684)	65 (0.00014403811744194517)			318 (0.0007648016463938294)	62 (3.7805413692563104e-05)					788 (2.3845630588266658e-05)				777 (7.004406563680481e-06)	134 (5.625741481830147e-05)	812 (0.0001765031643701544)	5 (0.0007148866739311384)	621 (4.808055558677856e-05)					609 (0.0014147281765376288)	618 (0.0021238481257222653)	741 (0.0002242087207300071)		804 (0.0005549516667297471)	325 (0.0006196005418955445)	396 (0.0003781354724641346)	165 (0.0006828189745737606)	651 (0.0007213905726906481)	309 (0.00023800928074813545)	787+5 (0.00022647716415320087)	837 (0.0009158195291415784)	152 (0.0006039933142681446)	513 (0.0009591372116216247)			754 (0.0001252952615315531)		62 (1.0842815370389186e-05)	186+5 (0.00047318803450087886)	286 (0.0003917134606662754)	26 (0.00023872819190639546)	201 (0.0002422414965610144)	190 (0.00016149728931257005)
295 (3.2955686412478417e-05)			583 (0.00013452099751111243)	295 (0.0001399152144007413)			405 (0.0007375910686746593)	271 (3.738604643799165e-05)					643 (1.7465137709527158e-05)				87 (6.964708989927595e-06)	419 (4.3680856183099883e-05)	238 (0.00017505967581525435)	746 (0.0006042446254832073)	313 (4.553866652027201e-05)					5+2 (0.0014006128402481704)	591 (0.002062824715358297)	375 (0.00019003453765744827)		761 (0.0005347347796876765)	402 (0.0005125252087310046)	231 (0.00028235474051046383)	231 (0.000675566614055064)	229 (0.0007188739413248526)	152 (0.00023010418892526973)	739 (0.00017926918714109954)	350 (0.0009053296766943322)	10 (0.0005586056237367777)	492 (0.0009399205159282151)			150 (0.00010615907871530993)		756 (1.0485002753690378e-05)	165 (0.00047154416005234715)	501 (0.00036475420684279063)	186+1 (0.0002197615209555003)	612 (0.00022447751733684342)	444 (0.00016089727434132883)
170 (2.5742835466428836e-05)			132 (0.0001312888550552084)	762 (0.00013965084192891765)			347 (0.0007247355301043576)	318 (3.618883665354358e-05)					465 (1.3242217326087095e-05)				405 (5.901235936207568e-06)	429 (4.2151534652485143e-05)	852 (0.00014957977354317922)	31 (0.0005950811607936614)	186+5 (4.2014982464165464e-05)					577 (0.0013992158667814449)	676 (0.002045667364827752)	5+3 (0.00017932013677928642)		793 (0.0005213299706566501)	408 (0.0005063584620426548)	358 (0.0002701131512680687)	459+16 (0.0006687480158425427)	636 (0.000713734822349611)	408 (0.00022447710194292887)	217 (9.185164944975351e-05)	148 (0.0008818579971479568)	837 (0.0005058082130630802)	190 (0.000934171512931658)			68 (0.00010323676662221036)		453 (5.727022448962379e-06)	821 (0.0004664742975674092)	117 (0.0003565775546764283)	724 (0.00020600322063360984)	141 (0.00022442237692881043)	293 (0.00015613081147289695)
168 (2.4245570676870535e-05)			619 (0.000131221563870045)	211 (0.0001364268838955976)			809 (0.0006734925974861735)	834 (3.574560677090062e-05)					775 (8.822939757801558e-06)				346 (5.785576543866047e-06)	683 (3.67265683506536e-05)	85 (0.00013015461513332565)	595 (0.0005530472287229414)	442 (3.5251097265089915e-05)					760 (0.0013788058499869537)	841 (0.0019699580480443367)	734 (0.00015543953647449894)		490 (0.0005207385639913587)	720 (0.0004871192623295573)	636 (0.00023680350462498232)	87 (0.0006168334456024308)	461 (0.000711095036185171)	815 (0.0001384318657652784)	192 (8.922779758743523e-05)	232 (0.0008495770090262412)	778 (0.00046291609989423867)	144+7 (0.0009094087962369642)			565 (9.092356024515934e-05)		413 (5.499418177687716e-06)	674 (0.00046631417408846777)	727 (0.00034494721841661446)	364 (0.00019882225298627513)	648 (0.00021964827163235758)	539 (0.00014089411741266832)
361 (1.9208277430457706e-05)			683 (0.00013017274958173947)	413 (0.00012693782715410805)			396 (0.0006629636714558562)	816 (3.529302974322851e-05)					354 (7.969106612470704e-06)				737 (5.194110255458308e-06)	289 (3.413611498356161e-05)	23 (0.0001278255596732232)	227 (0.0004920168001652225)	777 (1.532841400632508e-05)					778 (0.0013649078088546437)	461 (0.001896982950004068)	283 (0.00014762001543790744)		480 (0.000502204521772145)	636 (0.0004402354609125451)	32 (0.00020693512981038474)	16 (0.000608484213742851)	402 (0.0006813849444366703)	754 (0.00011020762939446386)	821 (6.307722178075775e-05)	358 (0.0007923801154884774)	227 (0.0004464542511292458)	321+5 (0.0008936152763242193)			185 (8.368309491774506e-05)		538 (5.4287137930976415e-06)	171 (0.00044832898914955497)	217 (0.0003316143069978238)	186+3 (0.00017866894843232434)	335 (0.00018584481161300047)	80 (0.00013469930225835483)
255 (1.898421486671712e-05)			186+2 (0.0001201589778031654)	509 (0.00012126967798565084)			667 (0.00047978360099212684)	798 (3.43673699273555e-05)					731 (7.663945204111533e-06)				337 (3.8375848183083514e-06)	283 (2.8692088364306993e-05)	252 (0.00012174195758863298)	687 (0.0004346871380796352)	402 (4.51637428636815e-06)					344 (0.0013236206008019008)	434 (0.0018236025336090711)	23 (0.00014016251107833942)		333 (0.0004936962288487833)	156 (0.0004290245233880746)	658 (0.00020074563849355748)	60 (0.0006007622397163662)	32 (0.0006625900531854211)	31 (9.262609697951119e-05)	5 (6.025228248929505e-05)	68 (0.000778287786521526)	4 (0.00031181994551405975)	186+18 (0.0008905401261123806)			774 (7.78323014374509e-05)		24 (4.494311214310346e-06)	99 (0.0004401391818430574)	525 (0.00031023910347336233)	143 (0.00017631428319525574)	281 (0.00017127709171146991)	775 (0.00012916998403046838)
667 (1.880432951652414e-05)			543 (0.00011750944284348708)	409 (0.00011745859087166758)			787+1 (0.0004078711068587732)	648 (2.797602031043931e-05)					254 (6.281763618825053e-06)				607 (3.106851915257398e-06)	490 (2.8335538657292425e-05)	353 (0.00011498039022798697)	779 (0.00043326750444189525)	271 (1.990174995145091e-06)					492 (0.0012890449120857464)	152 (0.0018002052116338808)	807 (9.868351637973134e-05)		741 (0.00048553875894273763)	319 (0.00042259914388924325)	31 (0.00019763289877021122)	400+4 (0.0005590361762783029)	455 (0.0006621033267299513)	789 (7.004828066771874e-05)	411 (5.7306194655835e-05)	341 (0.0007537815732334479)	800 (0.0002737601846790309)	147 (0.0008717978433978375)			517 (6.0970264336534894e-05)		150 (4.048031079424017e-06)	815 (0.00042714599503413167)	839 (0.00030822478710572793)	356 (0.00016839491298823754)	136 (0.0001692152719176536)	342 (0.00012759639928727493)
675 (1.5605022718922813e-05)			411 (0.00011687503551064771)	337 (0.00011646718548924806)			92 (0.0003781157717115092)	204 (2.3234644401085974e-05)					132 (5.812368003262672e-06)				145 (3.0448750219121577e-06)	170 (2.332724981390443e-05)	186+5 (0.00011155370335290265)	373 (0.0002779859260660586)	463 (7.544620733113767e-07)					269 (0.0012785802537514006)	612 (0.0017133938576326913)	183 (8.968486512055003e-05)		636 (0.0004674241491297581)	353 (0.00035527442363999915)	475 (0.00017654199151401345)	700 (0.0005479413594606551)	186+6 (0.0006611453031879088)	774 (6.27167397297534e-05)	306 (5.498805024542893e-05)	347 (0.0005612743419457974)	624 (0.00025374909283764295)	108 (0.0008544741120566888)			279 (5.9511640578155034e-05)		80 (3.67586311696526e-06)	671 (0.00042078272330850524)	63 (0.00030156684184653657)	845 (0.00015777156083185206)	240 (0.0001655990133184863)	144+6 (0.0001203167539004986)
409 (1.3701232175308167e-05)			46 (0.0001168679493880941)	271 (0.00011560465641613851)			612 (0.00037241167201508904)	236 (2.0820630647876356e-05)					753 (5.4634308541875996e-06)				615+1 (2.4939773227043573e-06)	398 (2.1381325764486632e-05)	25 (0.00010318194669394746)	307 (0.00018589696682300751)	9 (7.317953775118012e-07)					302 (0.001273268514589683)	471 (0.0016376367641357664)	357 (8.912137862603217e-05)		268 (0.00046643409085017054)	372 (0.00035245974031130483)	151 (0.00016830120769294318)	225 (0.0004977690113391875)	352 (0.000634829798203652)	763 (5.207966156932257e-05)	406 (5.3688425670441805e-05)	465 (0.000547750874537705)	389 (0.0002456060800279064)	440 (0.000846828373201279)			641 (5.5877353763864306e-05)		211 (2.5828486765233597e-06)	843 (0.00040860153389551685)	144+7 (0.00029918248339136225)	444 (0.00015219791842050522)	779 (0.0001591426997928559)	702 (0.00011885528189645156)
812 (1.229805716116103e-05)			525 (0.00011680879259871284)	412 (0.00011077970872039715)			321+5 (0.00035598273411728635)	144 (2.0275258476764076e-05)					416 (1.9882619219663967e-06)				743 (1.8619998016290216e-06)	455 (1.6635010271056936e-05)	140 (9.063104303796509e-05)	291 (0.0001668605086764171)	750 (7.195118503519694e-07)					286 (0.0012490525681429522)	231 (0.0016241370744704666)	181 (7.928681104462211e-05)		758 (0.0004641890999670052)	744 (0.0003392325211513256)	578 (0.00016475951715365746)	287 (0.0004832549607246356)	786 (0.000614358670379557)	320 (4.937403902596335e-05)	394 (5.055151572305357e-05)	293 (0.0004669894437251858)	363 (0.00024216065018046044)	609 (0.0008413581792380064)			683 (5.0827834065107175e-05)		230 (2.5119549922065173e-06)	137 (0.00040332150617889757)	681 (0.000289826758983834)	7 (0.00013966769547510467)	354 (0.00015837188617191531)	410 (0.00011799184911483334)
336 (1.0894400006833694e-05)			317 (0.00011487257370384521)	133 (8.998136763648573e-05)			10 (0.000352961157844571)	620 (1.9276249022379414e-05)					612 (1.2886191274542283e-06)				446 (1.6986849356968369e-06)	340 (1.6169803536330854e-05)	688 (8.334474464591949e-05)	182 (0.00015024022031198483)	161 (5.96717646963898e-07)					800 (0.001230245212385216)	62 (0.001588836612029405)	166 (5.093098821013718e-05)		167 (0.00046393365729100714)	347 (0.00033382810136985396)	411 (0.00015137129598534322)	377 (0.000463790677012617)	480 (0.0006126885276461047)	16 (4.012249663272406e-05)	144+4 (4.749946413844702e-05)	388 (0.00046281488218188346)	362 (0.00024155858372267806)	775 (0.0008413488318896092)			362 (4.600677998221273e-05)		287 (2.621556985137552e-07)	130 (0.0003951872854787689)	409 (0.00027374631627648325)	22 (0.0001379632672330328)	92 (0.0001554642978477397)	144+4 (0.00011606637277348004)
337 (1.0367715512069725e-05)			59 (0.00011316198710885406)	621 (8.827757289960123e-05)			140 (0.00035043722057514923)	460 (1.8436586795053416e-05)					141 (7.924774888685798e-07)				492 (8.51953937460622e-07)	553 (1.5842531272018008e-05)	727 (8.137255614147323e-05)	297 (0.00014970279394276313)	325 (1.7927546038339834e-17)					620 (0.001219924107358754)	721 (0.0014776689095297305)	825 (4.934380784809422e-05)		352 (0.0004329314674033197)	796 (0.0003002790522933027)	619 (0.0001254769686363666)	462 (0.00043709566537596816)	357 (0.0006041902596680157)	49 (3.009933385846092e-05)	756 (3.545839499040511e-05)	535 (0.0003981045299485007)	161 (0.00022595506577026864)	363 (0.0008217819178687377)			770 (4.410202965693705e-05)		146 (2.0871525979999632e-17)	8 (0.0003908863363154506)	21 (0.0002519778536137604)	644 (0.00013363037747403289)	446 (0.00015199647419635568)	619 (0.00010846878004753442)
305 (7.958926836564086e-06)			475 (0.00011199063666464469)	166 (8.185839965926002e-05)			85 (0.0003340127596792482)	853 (1.5729649575383325e-05)					440 (8.161472487895493e-09)				710 (2.1709924773480507e-08)	346 (1.4810931938375914e-05)	721 (7.991634231117966e-05)	161 (0.00014325390207241016)	662 (1.5126366969849233e-17)					186+3 (0.0012113619954253441)	833 (0.0013662962383264327)	317 (4.0814331163300164e-05)		153 (0.0004272780537789519)	23 (0.0002960808054155799)	140 (4.1707424409208656e-05)	770 (0.0003629066293658918)	826 (0.0005780684284769329)	409 (2.533710116346437e-05)	798 (2.8607685499001112e-05)	271 (0.0003391421378512543)	821 (0.0002208641798274989)	408 (0.0008109649754727394)			829 (3.5949093333173815e-05)		139 (1.5098550708935904e-17)	514 (0.00037528002344923206)	371 (0.00023869512351217998)	346 (0.00012344337630311984)	402 (0.00015029666969710358)	408 (8.744918204041799e-05)
238 (7.686275574580322e-06)			415 (0.00010749289890637092)	319 (7.884475522364681e-05)			290 (0.0003042334586243655)	181 (1.5607809621457602e-05)					629 (1.0663880808398623e-17)				186+2 (1.578926369911253e-08)	186+5 (1.437408986664974e-05)	316 (7.669475833888597e-05)	186+1 (0.00012185011843809044)						439 (0.0011945957020595259)	405 (0.001318522480442331)	277 (3.938738211315364e-05)		31 (0.00041197941800041426)	630 (0.00029225643608123196)	144+15 (2.4911175148533846e-05)	170 (0.00030433039806501726)	270 (0.0005597647756451615)	238 (1.5971737976715304e-05)	327 (2.784214968073815e-05)	728 (0.00033723886215027225)	188 (0.0001825798934526816)	308 (0.0008021312124218109)			363 (3.5703292763958096e-05)			626 (0.00036120856628931293)	837 (0.0002331617646176912)	362 (0.00012181306656297325)	809 (0.0001234069251847132)	655 (8.246508827635903e-05)
100 (5.8179117810039845e-06)			407 (0.0001044317403371228)	187 (7.38846872894824e-05)			550 (0.00029623690328905316)	476 (1.53933870311346e-05)					840 (3.4500790850701426e-18)				845 (7.670528261567423e-09)	371 (1.3327222543091378e-05)	149 (7.610573413338362e-05)	488 (0.00011302118131663323)						326 (0.0011885101372394124)	775 (0.0010945001044332732)	500 (3.218470608776309e-05)		665 (0.00040641344196480335)	730 (0.0002791154753088584)	27 (1.71923949792899e-05)	316 (0.0002019229388628126)	275 (0.000547474148130739)	462 (1.452051308516363e-05)	290 (1.861888991715585e-05)	18 (0.00033522411948271557)	297 (0.0001793927514476871)	817 (0.0007822435792104871)			477 (3.374072370489246e-05)			419 (0.0003529514359786944)	5+3 (0.00022511519814837885)	519 (0.00010765612165552758)	492 (0.00012293450541212141)	810 (8.103286611422031e-05)
152 (5.815308158652053e-06)			446 (0.0001032463346736171)	268 (7.146468530483493e-05)			147 (0.00026234453072505756)	138 (1.4818351266696327e-05)										646 (1.2772756455492078e-05)	619 (5.6691815050028537e-05)	200 (0.0001070810269046424)						423 (0.0011834700888100726)	179 (0.0006327440653734087)	184 (2.8235422629754425e-05)		128 (0.0004050602444221521)	336 (0.00026997574337342373)	839 (1.5305945853196798e-05)	22 (0.00017749514432111027)	830 (0.0005419596429535776)	169 (1.3110317297219496e-05)	144+7 (1.0882529741914074e-05)	154 (0.00031792365413054103)	315 (0.00015140114403900483)	269 (0.0007792856878350358)			354 (2.484333289744186e-05)			459+15 (0.0003484041706287035)	546 (0.00022115513804674844)	746 (9.529515659364201e-05)	723 (0.0001228744375696461)	134 (6.837883316741156e-05)
411 (4.858097070176631e-06)			321 (0.0001008667816418939)	755 (6.951229247188889e-05)			620 (0.00024251265249241867)	309 (1.3134607171243162e-05)										339 (1.2690215446884636e-05)	62 (5.330436072614819e-05)	169 (0.0001014329192818062)						209 (0.0011557108895492488)	140 (0.00022900942181514018)	194 (2.7022052187585247e-05)		411 (0.0003739418566603087)	789 (0.0002600820789219803)	167 (1.2868487714597616e-05)	619 (0.00016152899437089173)	732 (0.0005309511289261539)	836 (1.2693535214708016e-05)	140 (9.317777974089424e-06)	444 (0.0002660017755867638)	492 (0.00012580474550242678)	144+18 (0.0007783613361434924)			842 (1.4282286699036341e-05)			405 (0.0003314322297472405)	787+4 (0.0001967955187287367)	281 (9.454915026060349e-05)	798 (0.0001192286816824807)	62 (6.390898602025207e-05)
143 (1.132655019348218e-06)			742 (9.819086149689008e-05)	136 (6.682577756174105e-05)			47 (0.00022161496355632826)	171 (9.068712242726833e-06)										145 (1.2416948583814778e-05)	114 (4.728982736988993e-05)	24 (9.216558237640786e-05)						407 (0.001048540262481539)	801 (0.0001992509404082452)	840 (2.3816065945540787e-05)		459+13 (0.0003642853061939675)	398 (0.00023932471037657905)	268 (3.772078130367025e-06)	171 (0.00014009603350570915)	133 (0.0005300442353038832)	535 (1.1640624152092154e-05)	307 (9.021398020290204e-06)	183 (0.00021630400854844644)	708 (0.00011237608301570887)	417 (0.0007657814334483455)			47 (5.2664563422220875e-06)			342 (0.0003297464427963518)	815 (0.0001964000599508079)	411 (9.39531467472911e-05)	409 (0.00010919704215575273)	607 (6.331735734405577e-05)
662 (3.1475636951101826e-07)			856+1 (9.673641707422875e-05)	99 (6.119154896765262e-05)			25 (0.00020230315431215374)	412 (7.154877657290195e-06)										665 (1.1698649729781652e-05)	645 (4.328912388427182e-05)	336 (6.973855838231383e-05)						543 (0.0010133449737682947)	701 (0.00018313564827141066)	150 (2.0001912328172733e-05)		400+5 (0.00036363071392860497)	565 (0.00023887663374268353)	805 (2.9272002854450584e-06)	10 (0.00012189462891063358)	19 (0.0005287362857144168)	613 (8.91540072664083e-06)	800 (7.419903901221945e-06)	175 (0.0001995643697704999)	687 (0.00010286723047880344)	400+2 (0.0007568646328333557)			139 (5.195290904775864e-06)			787 (0.00032029259746752035)	185 (0.00018357276252518542)	84 (8.798955120869356e-05)	466 (0.00010609468268776749)	405 (5.7940909718307125e-05)
706 (1.1732023460816835e-08)			429 (9.581444500035634e-05)	140 (5.961932206507469e-05)			49 (0.00016772940843539069)	553 (7.1466515106158685e-06)										389 (9.777727275237563e-06)	84 (4.256140182409384e-05)	415 (6.823399067842e-05)						440 (0.0010103731825928733)	327 (0.00015413957313618678)	97 (1.9349980979012866e-05)		644 (0.00036219798807140803)	227 (0.00022116257889853342)	538 (1.933800599321721e-06)	144+10 (0.00011669734252381308)	787+3 (0.0005285413273922672)	23 (8.807542241337195e-06)	518 (6.286881500744883e-06)	85 (0.00019822375027928854)	490 (6.909172182239452e-05)	727 (0.0007058607552644552)			726 (3.9009999990871945e-06)			467 (0.00029792844643739273)	605 (0.00018236006879084553)	721 (7.971589535980444e-05)	362+1 (0.00010225649459866087)	787+7 (5.341250009568036e-05)
			356 (9.212328187416775e-05)	815 (5.813252403979202e-05)			169 (0.0001654176096098075)	725 (6.680300390486035e-06)										132 (5.850461681183338e-06)	202 (4.143015498555566e-05)	15 (6.710716787312097e-05)						758 (0.0010009530934603288)	293 (0.00010392612542506494)	804 (1.9328960626222555e-05)		452 (0.00036135405274791393)	165 (0.00021968532018840133)	168 (1.9030355352281047e-07)	397 (2.2384124069938108e-05)	410 (0.000520302874684887)	674 (7.087592015520417e-06)	135 (4.003704628339257e-06)	809 (0.0001930579666547404)	459+14 (5.0747191154733156e-05)	186+16 (0.000694740330323138)			29 (1.6153402435269428e-06)			392 (0.0002957295220666193)	744 (0.00017487618150613255)	321 (7.795389233219073e-05)	334 (0.00010144456366567406)	626 (5.273108855929876e-05)
			721 (8.52678064659065e-05)	787 (5.7975900333772406e-05)			336 (0.00016179343989699234)	774 (6.4567135988529045e-06)										352 (4.669359718185722e-06)	518 (4.083692164052781e-05)	743 (6.589824834443899e-05)						99 (0.0009788995795432117)	186+8 (8.66611030669375e-05)	496 (7.661713225211016e-06)		169 (0.00035943402442682114)	778 (0.00010795439836413507)	184 (2.3435439684655344e-10)	585 (2.2346640810683402e-05)	630 (0.00048269177238358313)	778 (5.315335254518452e-06)	46 (1.3208149704932362e-06)	433 (0.0001503998993472869)	818 (5.058420849546618e-05)	327 (0.0006832442113285314)			50 (1.2367578673265006e-06)			788 (0.00028815355672394605)	332 (0.00017357335601507316)	354 (7.783091508053056e-05)	230 (9.382778701311144e-05)	168 (5.13394779471998e-05)
			423 (8.241859289332054e-05)	796 (5.4220118118893836e-05)			186+6 (0.0001403381901621668)	854 (5.627655742425777e-06)										16 (4.636372068784025e-06)	268 (3.9107710706459074e-05)	387 (6.133867982906736e-05)						754 (0.0009646378106735695)	281 (8.205913892094644e-05)	843 (6.71131224410446e-06)		136 (0.00035692488836934066)	271 (8.841064448384611e-05)		398 (6.603760276523047e-06)	144 (0.0004763070268146923)			229 (0.00014172772425638657)	394 (4.0111321479863566e-05)	186+31 (0.0006822186246837941)			798 (1.0538277476028096e-06)			458 (0.0002681440829654471)	832 (0.00017113373590433092)	339 (7.619313717429174e-05)	351 (8.877007822362122e-05)	633 (5.1332290763234564e-05)
			186 (8.170701008669702e-05)	358 (5.172094437248016e-05)			674 (0.00012698803839616922)	787 (5.368039236117731e-06)										459+16 (3.847888702307299e-06)	364 (3.7210353443112225e-05)	825 (5.877240058102585e-05)						787+1 (0.0009032814296493904)	138 (5.7303468084969565e-05)	189 (5.816871612392395e-06)		612 (0.0003211673501370116)	787+2 (5.89102587465867e-05)		328 (3.862531431937535e-06)	22 (0.0003967413633967173)			464 (7.639408669618032e-05)	353 (3.656025505532754e-05)	444 (0.0006700097961603366)			173 (1.017837729947684e-06)			768 (0.00026671733652970875)	321 (0.00014531049326289183)	815 (7.316029997031142e-05)	785 (8.751976060183634e-05)	557 (4.895050056323864e-05)
			782 (7.223141645949312e-05)	432 (5.1410641632901206e-05)			372 (0.00011493395751667431)	788 (4.7626521273470995e-06)										225 (2.977609437088252e-06)	774 (3.666373225616413e-05)	655 (5.877230402995474e-05)						824 (0.0008763647347646836)	108 (3.5656642322940495e-05)	742 (4.258068901775592e-06)		16 (0.00031220132112353636)	159 (4.151214803131905e-05)		5+4 (3.14011559123787e-06)	412 (0.00037238125696801796)			481 (6.84742200581805e-05)	787+4 (3.2698667964956524e-05)	186 (0.0006579624201592291)			412 (8.613366405731841e-07)			773 (0.00022873560177184482)	621 (0.00014122976454345514)	344 (7.278783074002586e-05)	833 (8.464074368713235e-05)	396 (4.474602809676706e-05)
			442 (6.729137602673424e-05)	408 (4.9892307159875696e-05)			9 (0.00010798059785800753)	705 (3.76452566076154e-06)										509 (2.3262215670439655e-06)	762 (3.4359631593464494e-05)	490 (3.9270951077712274e-05)						137 (0.0008395217785359102)	704 (3.1765137527989964e-05)	134 (3.2390233024781813e-06)		200 (0.0003076954691627637)	607 (4.033362069799309e-05)		19+2 (2.3737971795933462e-06)	812 (0.00036434448236233736)			500 (6.232393005652853e-05)	637 (3.1829194047518996e-05)	155 (0.00064573578180896)			640 (7.092435467174842e-07)			401 (0.00021816385239793)	268 (0.00014079451474423397)	800 (7.00187988507665e-05)	343 (7.039926856300644e-05)	665 (4.469836954443287e-05)
			750 (5.8493072814144895e-05)	535 (4.300897472265142e-05)			841 (0.00010527416479364991)	268 (3.7139663761425048e-06)										68 (1.9909309790386e-06)	186+1 (3.305598515897668e-05)	153 (3.134665834901491e-05)						175 (0.0008356655183084033)	667 (2.997212532236356e-05)	837 (6.860252966809844e-17)		585 (0.00029545613519607903)	343 (3.934151102231924e-05)		824 (1.710243313367507e-06)	644 (0.00031939786438964365)			353 (5.67747048931996e-05)	619 (2.9113214818679857e-05)	602 (0.0006233591811672063)			446 (4.423551852390849e-07)			429 (0.0002088934884097576)	500 (0.000129973381834976)	730 (6.65902333920969e-05)	787 (6.325004217155917e-05)	833 (4.399980954491985e-05)
			641 (5.77804082674666e-05)	797 (3.755467742998825e-05)			46 (6.925534535544479e-05)	831 (3.368982579985142e-06)										144+8 (1.8657648572661465e-06)	787+2 (3.145757097310047e-05)	476 (2.713266769339199e-05)						791 (0.0008311475905568681)	84 (2.818434997879939e-05)			837 (0.0002933477225161315)	231 (1.521041437204709e-05)		835 (1.65830733756664e-06)	400 (0.00031834560147994077)			676 (5.386324508930235e-05)	168 (2.4120382271040146e-05)	397 (0.0005263607103229228)			659 (4.13206349310389e-07)			362 (0.0002047436173214007)	10 (0.00012796431849900535)	833 (6.487760436656064e-05)	358+1 (6.229779098522715e-05)	504 (4.351183461024779e-05)
			629 (5.481634692277267e-05)	612 (3.61410688757023e-05)			132 (6.239722531655614e-05)	178 (2.1563622271298943e-06)										635 (1.7841731416206582e-06)	317 (2.6204373491386512e-05)	792 (1.9823831105112645e-05)						147 (0.000804134344743084)	726 (1.992461905298603e-05)			313 (0.000286385891645398)	841 (1.3161003991481524e-05)		143 (6.752899982936813e-07)	132 (0.00030167212736909103)			518 (4.656710779042255e-05)	750 (1.57241068263799e-05)	386 (0.0004848224823384006)			63 (1.4723441121680297e-07)			85 (0.00019001317696744842)	607 (0.00012513581490779257)	432 (5.8131912198535095e-05)	655 (5.651583882813836e-05)	102 (4.123175649185271e-05)
			279 (5.1219257091967614e-05)	808 (3.4561208145324005e-05)			410 (5.518494071835288e-05)	612 (1.6696351532358277e-06)										400 (1.454586227126487e-06)	392 (2.436008506036245e-05)	405 (1.4676169261478331e-05)						241 (0.00076216201980114)	412 (1.9488016584976482e-05)			322 (0.0002688508198373669)	502 (1.1132134337272928e-05)		5+2 (3.0463994756342437e-07)	145 (0.0002813900876819268)			460 (4.310477802858819e-05)	194 (1.4902474393487137e-05)	293 (0.00048395958843017417)			137 (7.205940238084242e-08)			702 (0.00018737123211974926)	23 (9.805460819249916e-05)	9 (5.7893853964423294e-05)	140 (5.295532440388326e-05)	583 (3.712499715868045e-05)
			351 (5.0408865340083934e-05)	624 (3.450238576621118e-05)			429 (5.218319834611355e-05)	140 (1.1144685275460054e-06)										316 (1.3397088970138317e-06)	835 (2.2832004949434997e-05)	20 (1.2941634204618425e-05)						621 (0.0007052796325026472)	85 (1.1639218682946409e-05)			794 (0.00026684977636714016)	430 (8.659626850336798e-06)			356 (0.00022576707149063167)			290 (3.332994451148157e-05)	29 (8.40589885673449e-06)	170 (0.00045208239070248233)			725 (6.116625798793084e-08)			177 (0.00018164392440766144)	787+7 (9.659972572416681e-05)	832 (5.267830391577668e-05)	362 (5.294373005827278e-05)	211 (3.3885118568894745e-05)
			810 (4.964170477166048e-05)	388 (2.7934992612248615e-05)			352 (4.9489959339855893e-05)	169 (7.737266924602886e-07)										415 (1.0719467579895348e-06)	426 (2.27448894496433e-05)	114 (1.266195268234225e-05)						143 (0.0006490361713768837)	186+2 (9.816886055672912e-06)			371 (0.00024065134457456862)	583 (6.223162135251195e-06)			144+9 (0.00022023472002041913)			797 (3.1832988131401155e-05)	506 (6.696954147151796e-06)	778 (0.00045149703210855624)			106 (3.0038062945463106e-08)			851 (0.00017449079423838943)	429 (9.443449357613282e-05)	171 (5.04997641138564e-05)	271 (5.28818440664984e-05)	84 (3.252731013659486e-05)
			831 (4.8440014737016475e-05)	452 (2.4195515788684168e-05)			676 (4.49672894276774e-05)	30 (7.262818963066193e-07)										135 (2.8553005126039346e-13)	99 (1.985414766826922e-05)	350 (1.1686434966107252e-05)						463 (0.0006444537248477)	21 (5.94672147648253e-06)			683 (0.00022884461386643196)	143 (6.118288169859109e-06)			440 (0.00021581705824606407)			787+3 (3.128972415351052e-05)	792 (5.24804489397628e-07)	85 (0.00042285281061156955)			309 (8.590890523562588e-09)			778 (0.0001715062802593924)	655 (9.411511373016071e-05)	245 (5.032653142595831e-05)	175 (4.911687055948753e-05)	5+4 (3.170431982713811e-05)
			47 (4.7900972033282484e-05)	787+6 (2.3548511971906512e-05)			500 (3.576794705161833e-05)	202 (6.013813530469687e-07)										150 (7.551441587365299e-17)	471 (1.9327255654842456e-05)	621 (1.027355865493297e-05)						379 (0.0006416026078986592)	101 (5.858548963887838e-06)			8 (0.00021431823745642143)	836 (5.143078801949585e-06)			504 (0.00016765637478146432)			710 (2.619976293942841e-05)	667 (3.712954992557729e-11)	845 (0.0004157296435116066)			110 (5.710861251644365e-09)			356 (0.00015776589815854098)	149 (8.993182784606685e-05)	144+5 (4.870749290409923e-05)	143 (4.202449014347266e-05)	236 (2.7434568219672573e-05)
			644 (4.6206174558691826e-05)	169 (2.1043251054643967e-05)			65 (2.9687381998969632e-05)	496 (5.812567010479035e-07)										130 (2.4934005241300517e-18)	453 (1.763965728957746e-05)	843 (5.687737663017763e-06)						270 (0.0006414262913009477)	475 (4.726396911910509e-06)			190 (0.0001961709452351213)	291 (4.546234156222018e-06)			138 (0.00015522290548075372)			337 (6.347611814395059e-06)		62 (0.000376355086544976)			133 (3.581293241135249e-09)			800 (0.00015416007337722633)	683 (8.443838544989477e-05)	831 (4.611755370348278e-05)	26 (4.097446016787907e-05)	632 (2.7080562216220975e-05)
			288 (4.450682726992519e-05)	97 (1.9977494610687512e-05)			279 (2.9051148336577e-05)	720 (4.841879308701622e-07)											405 (1.435911897803475e-05)	202 (4.8762391236686145e-06)						351 (0.0005858238765437364)	186+5 (4.137966063509128e-06)			645 (0.00018472050013566593)	179 (3.5136284307601415e-06)			396 (0.00013598825651591658)			750 (3.822117974983569e-06)		362 (0.0003228107167931856)			826 (1.4249199448402037e-17)			641 (0.00014392070707979583)	132 (8.182090614614586e-05)	111 (4.417648011717898e-05)	173 (3.727158872495327e-05)	397 (2.656077734471169e-05)
			779 (4.316805425590793e-05)	48 (1.692825916366262e-05)			668 (1.620896978940073e-05)	186+4 (3.334441866331816e-07)											777 (1.3989706525916586e-05)	365 (5.463823882441284e-07)						27 (0.000523560112007846)	186+4 (3.5261820078360773e-06)			234 (0.00018468345583043437)	31 (3.4907610874135305e-06)			423 (0.0001260560948764706)			133 (1.447174152134242e-06)		776 (0.0002974904790184739)						252 (0.00014189180678949976)	347 (7.730198726534219e-05)	837 (4.334697960875801e-05)	540 (3.551632125348553e-05)	245 (2.65571392564988e-05)
			655 (4.2767387763268515e-05)	477 (1.6539424255158364e-05)			817 (1.185696991615938e-05)	231 (8.895991489594856e-08)											676 (1.1807027082047278e-05)	232 (4.951321425613023e-08)						151 (0.0005168995998653258)	394 (3.171515114886962e-06)			170 (0.00017151996474702095)	697 (2.912602482843067e-06)			404 (0.00010689434028385388)			346 (8.688588227017469e-07)		346 (0.0002653538207391319)						209 (0.00012974098618987213)	341 (7.165296837429228e-05)	291 (4.218948998525494e-05)	186+2 (3.128877305635273e-05)	442 (2.422244125279686e-05)
			277 (4.208498042621176e-05)	386 (1.5799697363253368e-05)			549 (9.680472629321199e-06)	750 (8.684365811953003e-08)											283 (9.554842614340717e-06)							651 (0.00048205974795433244)	496 (2.5927210656354537e-06)			270 (0.0001700833858946898)	824 (1.3143415433011472e-06)			854 (9.569420429464595e-05)			363 (5.09885047021343e-07)		134 (0.00021235688686600403)						373 (0.00012388571659757006)	97 (6.994258891988132e-05)	742 (4.064762867733577e-05)	231 (2.8671920292243003e-05)	502 (2.4158472750209695e-05)
			21 (3.570809235461657e-05)	747 (1.3663696178372867e-05)			849 (8.918848317380812e-06)	800 (5.5086521531361084e-08)											379 (7.009642465530942e-06)							731 (0.00048077609861912397)	743 (2.164353527341296e-06)			21 (0.00016698353767504812)	169 (1.0728968768414565e-06)			137 (8.867604892242151e-05)					459+12 (0.0002045497152335559)						50 (0.00011371220571436587)	624 (6.986828646149118e-05)	667 (3.8026055502588295e-05)	134 (2.8170791487852238e-05)	143 (2.01527388744589e-05)
			620 (3.5544664054322744e-05)	619 (1.3279184727036029e-05)			393 (6.3014644363630424e-06)	490 (4.28800199382851e-08)											505 (5.454602916657872e-06)							234 (0.00045440248108847653)	668 (2.1590505651196615e-06)			668 (0.00013598889810254426)	685 (1.9601403472620186e-07)			143 (8.76016926182036e-05)					754 (0.00020382796013528482)						753 (8.694849630835032e-05)	756 (6.96447345837805e-05)	334 (3.6438028681567686e-05)	553 (2.7650030838203056e-05)	186+3 (1.9075306672440253e-05)
			170 (3.225702224126094e-05)	750 (1.3110205291821096e-05)			641 (4.2622771964403814e-06)	146 (3.161549732331265e-08)											186+7 (4.500012841681939e-06)							134 (0.0004424230445945399)	462 (1.6531439317946509e-06)			102 (9.17888207082401e-05)	46 (1.211228967532804e-07)			202 (8.660590976922696e-05)					635 (0.00019366831243237042)						853 (5.43770725435826e-05)	362 (6.583990721551223e-05)	648 (3.597112181561301e-05)	689 (2.2593903408004185e-05)	797 (1.8732910928767953e-05)
			724 (2.988186022174426e-05)	363 (1.0372581223515374e-05)			291 (9.4673520362797e-07)	727 (3.9565588557464455e-09)											680 (4.198467798313154e-06)							830 (0.0003800765079135265)	20 (1.5027431411630985e-06)			777 (6.87327171473266e-05)	442 (9.161628257246455e-08)			413 (3.652812669589373e-05)					395 (0.00018013599238756164)						389 (4.9805170063174035e-05)	650 (6.340784733352978e-05)	813 (3.4639070698136207e-05)	847 (2.1380731628492743e-05)	372 (1.733877665600876e-05)
			282 (2.831308930054475e-05)	444 (1.0130604653539707e-05)			19 (8.821968849319888e-08)												4 (3.491860306418974e-06)							24 (0.00036451709972193077)	201 (1.4706254752814827e-06)			507 (5.607815589008776e-05)	173 (6.746331929902813e-08)			154 (3.483938572474927e-05)					758 (0.0001443212224876116)						179 (3.3292930929007295e-05)	446 (6.067194576008966e-05)	388 (3.353988799182007e-05)	405 (2.049542053882927e-05)	20 (1.6828222691831747e-05)
			341 (2.7940505746732627e-05)	144+4 (4.898514475603477e-06)			340 (7.0601358719866e-08)												813 (3.1707241624925024e-06)							466 (0.0003469106792878534)	856 (1.0953089354583385e-06)			515 (4.854233600041892e-05)				845 (3.329419111194299e-05)					184 (0.0001426879287524525)						132 (2.505032336862857e-05)	352 (5.8082949302755034e-05)	743 (3.312737721820662e-05)	292 (2.0276063915045274e-05)	362 (1.678115969855266e-05)
			293 (2.6197407131261152e-05)	141 (3.664433096159492e-06)															388 (2.033877296690261e-06)							798 (0.0003201312376860226)	662 (1.0291334387070224e-06)			150 (4.689703038584789e-05)				362 (2.0749402963126802e-05)					821 (0.00013711737259844713)						186+2 (9.174439567115883e-06)	87 (5.718177386755685e-05)	507 (3.2605331129242546e-05)	63 (1.867960926038511e-05)	613 (1.5378328832637132e-05)
			520 (2.5787123087635803e-05)	474 (1.6606423296937568e-06)															277 (1.945736031885859e-06)							733 (0.00029997445326311443)	283 (8.386909199204401e-07)			824 (4.67692573124966e-05)				677 (7.888994475198467e-06)					175 (0.00012556282963810904)						188 (4.3871161146520075e-06)	150 (5.710598107841364e-05)	5+3 (2.9287135716495726e-05)	86 (1.698220428884371e-05)	841 (1.4353616184431714e-05)
			26 (2.5768261582996825e-05)	781 (6.675778951482158e-07)															474 (1.3950945537753405e-06)							784 (0.0002539046267532066)	25 (5.615558349680019e-07)			455 (4.5375308708339645e-05)				94 (4.300405003305151e-06)					277 (0.00012218707129998003)							210 (5.6100248308657505e-05)	189 (2.7715832209350248e-05)	347 (1.5376792460996123e-05)	415 (1.4327260639887472e-05)
			130 (2.5381049285471456e-05)	442 (2.090830647370846e-07)															33 (4.77662465863532e-07)							756 (0.00023138593662530766)	295 (2.3338263690637589e-07)			815 (3.64011065286191e-05)				178 (4.164459196550637e-06)					231 (0.00011428442325147721)							171 (5.3024351646056904e-05)	305 (2.5456676258695047e-05)	829 (1.5346328721642814e-05)	275 (1.169882591922268e-05)
			372 (2.4140364307062056e-05)	853 (3.7606597244683014e-18)															20 (1.208836663169887e-09)							184 (0.00023071159140473194)	698 (1.9186809038160527e-07)			318 (3.4540083073336755e-05)				408 (6.387874258363776e-07)					787 (0.00010612341938675517)							671 (4.985815672667911e-05)	333 (2.3952373181786664e-05)	720 (1.4759008277032584e-05)	400+3 (9.079590697415715e-06)
			787+2 (2.228131796676448e-05)	183 (2.6545833349188013e-18)															153 (1.0182592898656035e-09)							92 (0.00022618797841867793)	463 (1.1277582800419078e-07)			61 (1.1804850145990366e-05)				397 (1.5964366284877091e-07)					459+14 (9.895341706922974e-05)							842 (4.7943124889517766e-05)	332 (2.3058951620325385e-05)	393 (1.15580601503762e-05)	518 (7.374962142489802e-06)
			646 (2.0673987855169996e-05)																							595 (0.00020382488582899186)	144+1 (8.541390869179398e-18)			648 (1.0676209983859584e-05)				291 (1.2787825837897634e-07)					724 (9.437701590676329e-05)							7 (4.674753582073507e-05)	97 (2.1502498449377007e-05)	19 (1.1074535742680422e-05)	731 (7.151066497029005e-06)
			238 (1.780005283199435e-05)																							564 (0.00018584017264854127)				165 (3.808973816398504e-06)				787 (5.3361636799856694e-08)					641 (8.412403796245216e-05)							466 (4.528301689581903e-05)	379 (2.1382809315140444e-05)	5+3 (1.0951686106305727e-05)	175 (7.118168773571284e-06)
			182 (1.7735310566970014e-05)																							432 (0.0001514234227699597)				144+8 (3.396397620396624e-06)									149 (6.621992805820208e-05)							141 (4.4423844807181674e-05)	183 (2.036716898672602e-05)	137 (9.626019970773926e-06)	343 (6.966123068025934e-06)
			736 (1.7487612812883846e-05)																							369 (0.0001473394489124267)				144+6 (1.7984281498097313e-06)									290 (6.534696064491174e-05)							481 (4.276578808429593e-05)	459+16 (1.8693356231156764e-05)	767 (7.643205936946935e-06)	519 (6.8336364038072666e-06)
			68 (1.6554308377487508e-05)																							62 (0.0001469328088927381)				373 (7.715935189477245e-10)									704 (5.2430759617021876e-05)							413 (4.236073926303106e-05)	640 (1.658809440343306e-05)	726 (7.398314430679572e-06)	150 (6.8214226292243336e-06)
			99 (1.563296231962858e-05)																							108 (0.00014390862782034188)				185 (1.6639979484980534e-16)									186+2 (3.971286254887931e-05)							62 (4.197314451686012e-05)	799 (1.6510678251020827e-05)	742 (6.985592882616343e-06)	400+11 (3.84321496316084e-06)
			16 (1.3202877823908598e-05)																							144+9 (0.00012735294587359878)													393 (2.1058417750380472e-05)							399 (4.1267156832299944e-05)	762 (1.582713395277045e-05)	442 (6.647825103231574e-06)	750 (3.7015194267520543e-06)
			658 (1.3117598801574568e-05)																							736 (0.00012378463853416399)													595 (1.9753199306721252e-05)							433 (4.057522495164749e-05)	274 (1.561426536022417e-05)	320 (6.306092396772199e-06)	319 (3.467388074575786e-06)
			304 (1.2626373533575846e-05)																							148 (0.00011253881103537106)													691 (1.8950427782020798e-05)							515 (3.982480309783735e-05)	607 (1.4186733001968919e-05)	336 (6.194358005182629e-06)	736 (2.781170418771961e-06)
			379 (1.2600938936222048e-05)																							809 (0.00010779371652456131)													144+4 (1.738973502974391e-05)							134 (3.6513343768139817e-05)	102 (1.2771344978240793e-05)	283 (5.869654234275793e-06)	309 (2.0412040200031965e-06)
			30 (1.1838988175049855e-05)																							185 (0.00010543064802572181)													182 (1.5414900700783483e-05)							60 (3.260822198701652e-05)	739 (1.2187017227312411e-05)	452 (5.242997887225158e-06)	812 (1.6672976902434063e-06)
			201 (1.081809377572127e-05)																							358+3 (0.00010104907382469321)													700 (1.4974340351421e-05)							144+4 (3.196000292974746e-05)	350 (1.2015615366062022e-05)	234 (4.685637858489954e-06)	400+4 (1.5361392075813812e-06)
			308 (1.0272842770375807e-05)																							403 (9.685695208910829e-05)													95 (1.375124710951377e-05)							333 (3.074734372819639e-05)	676 (1.1774022485613494e-05)	617 (3.16766757920958e-06)	787+3 (1.2955292611705241e-06)
			154 (8.577824308264477e-06)																							818 (8.5563179609867e-05)													211 (1.3676784676642069e-05)							668 (3.0416478896811138e-05)	630 (1.1355544776462386e-05)	149 (2.024861653143074e-06)	340 (1.0319422010982951e-06)
			5+4 (7.89152240501901e-06)																							271 (8.457827854424647e-05)													47 (1.301354505638842e-05)							208 (2.9760479945301447e-05)	787+5 (1.0861044018453741e-05)	512+1 (1.9804584256779175e-06)	29 (9.404075971653414e-07)
			444 (7.159414350729494e-06)																							26 (8.439930189042518e-05)													618 (1.2642198833372268e-05)							833 (2.5251909936388028e-05)	343 (7.95510570252461e-06)	165 (1.9546210683431717e-06)	34 (7.159063224475847e-07)
			209 (7.036492347405413e-06)																							111 (7.912775056716715e-05)													841 (1.2176389101715175e-05)							444 (2.173202666249309e-05)	113 (7.295593285103048e-06)	144 (1.8951535362745713e-06)	360 (7.038593080728292e-07)
			821 (7.0105860986480975e-06)																							362 (6.579923217449976e-05)													478 (1.0465101828163254e-05)							276 (2.0510680968235554e-05)	170 (7.289361296373054e-06)	340 (1.598758712222901e-06)	344 (6.608711090921733e-07)
			246 (6.872827969024183e-06)																							335 (6.0813538889503024e-05)													507 (8.70424444303591e-06)							732 (2.0493880164320718e-05)	750 (7.090483375553291e-06)	32 (1.580664157069573e-06)	639 (5.586719226664523e-07)
			417 (6.513262025029507e-06)																							2 (5.9510626203373326e-05)													762 (8.230469928153286e-06)							186+4 (1.9719238854193276e-05)	502 (6.597495285875425e-06)	300 (1.2520059680869785e-06)	231 (4.548004584908067e-07)
			851 (5.8599913746600894e-06)																							19 (5.262516724126711e-05)													809 (7.054578640152727e-06)							396 (1.8507021725634435e-05)	150 (6.568122690901259e-06)	208 (1.1609700383865758e-06)	621 (3.860708402621598e-07)
			812 (5.600362980516203e-06)																							65 (4.930217639270217e-05)													477 (6.725454705667717e-06)							778 (1.7065151435610952e-05)	404 (5.8350209131650215e-06)	307 (1.0132478554361273e-06)	144 (3.3674745674912603e-07)
			147 (5.486455292140478e-06)																							181 (4.879279156345094e-05)													4 (6.622898789276341e-06)							144+3 (1.2966369404277843e-05)	46 (4.607437736909559e-06)	339 (8.586242489283937e-07)	122 (2.9820907708989434e-07)
			25 (4.802242608052297e-06)																							195 (4.794703979922664e-05)													396 (4.150532153067964e-06)							518 (1.2870928985190024e-05)	140 (4.478055995798975e-06)	688 (7.218842292018194e-07)	638 (2.40258781230179e-07)
			481 (4.3859926288332364e-06)																							583 (2.8520942220656225e-05)													200 (2.305366254947482e-06)							342 (1.1295985053601059e-05)	389 (4.225715567616327e-06)	18 (5.83398228625603e-07)	187 (5.7379424698824036e-08)
			403 (4.192182575779609e-06)																							7 (2.7479926879037364e-05)													431 (1.1803191861295824e-06)							394 (1.0448048800193349e-05)	798 (4.117279583543218e-06)	491 (5.253794870428255e-07)
			605 (3.8721014509800575e-06)																							149 (2.677982461716156e-05)													632 (1.1575259320775179e-06)							776 (1.0121464121498228e-05)	27 (4.087496300255678e-06)	408 (3.4995534487425843e-07)
			62 (3.4627839539907273e-06)																							444 (2.176412402093962e-05)													169 (5.356139830871164e-07)							30 (8.163121291037294e-06)	110 (3.7472104116930314e-06)	139 (3.4036106546624575e-07)
			335 (3.404193980827098e-06)																							474 (2.037624180377051e-05)													133 (5.011666613274989e-07)							770 (6.384695493249171e-06)	772 (3.5851653906711906e-06)	132 (1.1756447194134395e-07)
			500 (3.283803299219405e-06)																							740 (1.9876390152304768e-05)																				613 (6.089569010924376e-06)	578 (3.3075736762519285e-06)
			841 (2.640260051424925e-06)																							166 (1.9188536651714562e-05)																				786 (4.628365111918752e-06)	328 (3.0711666678337792e-06)
			557 (2.420553054052656e-06)																							647 (1.865451094721468e-05)																				5+2 (4.574632491803113e-06)	413 (2.9589898686949537e-06)
			477 (2.1944396640718652e-06)																							471 (1.8544400981745546e-05)																				179 (4.439986754286559e-06)	146 (2.589495191036778e-06)
			268 (1.929563466762368e-06)																							797 (1.6276155633642355e-05)																				274 (4.405265415428723e-06)	736 (2.576545406262051e-06)
			775 (1.8887036578918423e-06)																							829 (1.1781432853477792e-05)																				629 (4.079193737993292e-06)	373 (2.4493541178418115e-06)
			186+3 (1.1398182537617608e-06)																							161 (9.346180436441973e-06)																				843 (3.968864286703355e-06)	16 (2.278789543965054e-06)
			7 (1.090352091917519e-06)																							737 (8.482945845215324e-06)																				154 (3.715064417505038e-06)	408 (2.0960867438785777e-06)
			188 (7.891681771041489e-07)																							644 (5.296440945073463e-06)																				476 (3.7114765155504117e-06)	741 (1.6320633848299963e-06)
			389 (7.888550141390383e-07)																							815 (4.977710523527579e-06)																				395 (3.451770588109627e-06)	341 (1.49562364142602e-06)
			161 (4.003949727658972e-07)																							144+2 (4.818968397118735e-06)																				831 (3.145775436666272e-06)	521 (1.3165000818853332e-06)
			65 (2.7926839256043435e-07)																							355+1 (4.703480560524932e-06)																				151 (2.959431804035246e-06)	360 (1.3030729215025336e-06)
			5 (2.657377383343e-07)																							841 (4.071947757426666e-06)																				583 (2.502097761882227e-06)	770 (1.1100194398737372e-06)
			144+10 (2.1940089995287172e-07)																							75 (3.758000346557152e-06)																				423 (2.215881221024931e-06)	539 (7.899130890041815e-07)
			399 (3.522234138841836e-08)																							16 (3.6502215671712186e-06)																				215 (2.137865277566115e-06)	791 (7.146940447422246e-07)
			151 (1.7057516766339246e-08)																							465 (4.3212424332352384e-17)																				838 (2.0555167522686948e-06)	6 (6.200924255636914e-07)
																										813 (1.9231580978306082e-17)																				805 (1.9444868742815087e-06)	419 (5.310419248294321e-07)
																										547 (4.2215665562135295e-18)																				836 (1.4550978211250228e-06)	412 (5.154433716974015e-07)
																																														397 (4.261010268260876e-07)	397 (4.25026096901424e-07)
																																														698 (2.571651941512042e-07)	822 (3.9062037049625993e-07)
																																														743 (4.321206573037663e-17)	588 (3.708636870740596e-07)
																																															340 (1.89484107898009e-07)
																																															147 (1.6872044841827408e-07)
																																															160 (1.3256933424094625e-07)
																																															210 (1.2624537676518203e-07)
																																															297 (1.1827766689067528e-07)
																																															706 (1.1004496172300094e-07)
																																															30 (7.562302268729801e-08)
																																															29 (5.4862499789672024e-08)
																																															414 (3.366012769272304e-08)
																																															394 (2.9893555922203174e-08)
																																															114 (2.3493644059797427e-08)
																																															307 (2.0697203423860536e-08)
																																															398 (1.6845779648205932e-08)
																																															406 (7.312471062570905e-09)
																																															186 (6.970447305597116e-11)
																																															821 (5.133815004874334e-11)


















































[truncated: 115 more columns]

## Sheet: RF HXB2 coordinates
DH270.1					VRC29.03					DH270.5					DH270.6					PGT135					PGT128					2G12					PGT121					10-1074					VRC07
fold1	fold2	fold3	fold4	fold5	fold1	fold2	fold3	fold4	fold5	fold1	fold2	fold3	fold4	fold5	fold1	fold2	fold3	fold4	fold5	fold1	fold2	fold3	fold4	fold5	fold1	fold2	fold3	fold4	fold5	fold1	fold2	fold3	fold4	fold5	fold1	fold2	fold3	fold4	fold5	fold1	fold2	fold3	fold4	fold5	fold1	fold2	fold3	fold4	fold5
334 (0.2014600098618232)	334 (0.19109327962723854)	325 (0.17591988702657102)	325 (0.22419188125695058)	334 (0.2566022638935198)	300 (0.20828233932442303)	300 (0.14000955312860627)	300 (0.08815299963012616)	300 (0.13192276857869648)	300 (0.18336302944874344)	325 (0.2022177419917293)	334 (0.2024990331371761)	334 (0.19553432959314346)	334 (0.25795713042281126)	325 (0.21553768126698913)	334 (0.20012813134047885)	334 (0.24446823046275334)	334 (0.2978489046655221)	334 (0.3398472807741175)	334 (0.25884912852562236)	334 (0.14958996203823652)	334 (0.2521288428944242)	334 (0.20088566201879568)	334 (0.17786022512561395)	334 (0.20229317077450823)	334 (0.19770002553364557)	334 (0.22504750613924573)	334 (0.16093722360444118)	332 (0.14034380676988)	334 (0.21774363419152895)	295 (0.2726909090949391)	295 (0.26412934462410775)	295 (0.24438789723270313)	295 (0.27257827729098816)	295 (0.3221358505745773)	334 (0.3459920515973858)	334 (0.36661531248858814)	334 (0.3280077457383444)	334 (0.30720138948073444)	334 (0.3854574959698671)	334 (0.5704763163281774)	334 (0.5487846543640545)	334 (0.4858523900074314)	334 (0.5058282914628449)	334 (0.5377887057638573)	456 (0.2580259010017661)	456 (0.16891269644165302)	456 (0.14459432630688113)	456 (0.1668271328074633)	456 (0.2458436240471923)
325 (0.17828901571318642)	325 (0.1514024553454418)	334 (0.16931136799781724)	334 (0.21030545997986186)	325 (0.16880541063386353)	618 (0.1071502199719652)	334 (0.12624551607846302)	612 (0.03692061979890392)	321 (0.04844372537135973)	5+3 (0.10377508930425056)	334 (0.1872352481873139)	325 (0.1371475244634811)	325 (0.1856264028732677)	325 (0.18733887936308105)	334 (0.21059326046333704)	332 (0.19063031260600632)	332 (0.16970276055018674)	325 (0.16125205008768206)	325 (0.12824640221839606)	325 (0.22853998861758038)	332 (0.061902367014281874)	417 (0.04406666761119564)	417 (0.054599497129828034)	332 (0.05497730983584715)	332 (0.05410321811916778)	332 (0.04927553843362772)	330 (0.05376875535925204)	332 (0.11419782396573311)	334 (0.1213397923286032)	332 (0.067242865142805)	395 (0.13252385496513786)	395 (0.09161500913139463)	395 (0.15086170253885553)	395 (0.08107570294895097)	395 (0.08248365133654209)	332 (0.1367477350116961)	332 (0.13290892469589075)	332 (0.13968792746204556)	332 (0.16591562218307235)	332 (0.1344653309161496)	332 (0.23146605183679697)	332 (0.26094983052786297)	332 (0.2968003191296798)	332 (0.2631565274814209)	332 (0.23358024971883368)	459 (0.09578624027067388)	641 (0.05472574179711733)	756 (0.0755071028464593)	459 (0.11851916470653584)	459 (0.0907299849043242)
330 (0.07526370136315949)	332 (0.09743550686198357)	330 (0.08561973013318278)	332 (0.08568462871981868)	332 (0.08281681656347914)	334 (0.06038787596777332)	618 (0.051950946300569525)	334 (0.02519178228083123)	46 (0.03802589855562305)	321 (0.03713858211401013)	332 (0.10306592164957684)	332 (0.10872433817793223)	332 (0.11913795298964838)	332 (0.14672136891196527)	332 (0.10751858430666805)	325 (0.17073063164802488)	325 (0.16876775060925098)	332 (0.12240932861539594)	332 (0.0823035699913722)	332 (0.11195404507664632)	330 (0.043592242774021725)	389 (0.03878325290853891)	332 (0.04780141941664005)	674 (0.04270319798524216)	417 (0.04795251969165648)	330 (0.045499039441750516)	332 (0.051031974685190266)	330 (0.03580760459176367)	330 (0.043845076759134086)	330 (0.06401943147336984)	334 (0.1276874591280948)	334 (0.06437364144373867)	797 (0.0956895904257074)	334 (0.07515416300013353)	394 (0.054275530034957095)	325 (0.03408366824786919)	325 (0.057451030078277884)	325 (0.0516313985323647)	325 (0.06932985005242565)	325 (0.06489131264257729)	325 (0.022795014748008154)	325 (0.03568903812008474)	325 (0.05823736049509925)	325 (0.0441956895151375)	325 (0.060108258035185484)	365 (0.046351666114535145)	281 (0.04810682756289154)	459 (0.045958942202834085)	665 (0.029899058392934615)	618 (0.0433955658116543)
332 (0.05708556508107804)	330 (0.041909798588785935)	332 (0.07352116109484085)	330 (0.05224852266399162)	330 (0.047936505872410134)	321 (0.040050623539557725)	321 (0.028967119955273467)	290 (0.024011753809748244)	334 (0.02400813342691444)	334 (0.03151846966364573)	741 (0.021171741293020845)	330 (0.017522564326693586)	602 (0.025278113810766594)	300 (0.016956976462357023)	602 (0.031466700707994996)	602 (0.017755532225444844)	464 (0.013641431546165799)	330 (0.013072053588467504)	535 (0.015726469170508357)	362 (0.02138234515692167)	612 (0.03646948297547122)	332 (0.03446338406520818)	179 (0.035145089361928505)	151 (0.02845653037229398)	179 (0.04564343705198348)	293 (0.028397770268785354)	293 (0.035656537217976104)	362 (0.024596277454401922)	293 (0.032405442089298714)	293 (0.018230639954447556)	797 (0.05888067502455364)	394 (0.046640359362680565)	332 (0.0528525631069124)	394 (0.06470939324098468)	346 (0.045873899005299236)	150 (0.020749103071369953)	150 (0.02522947789619512)	319 (0.02417418366346969)	150 (0.015392971152320212)	343 (0.018924824236555355)	330 (0.015793260603787204)	87 (0.01580317258105571)	87 (0.006364909725260791)	408 (0.010311792317540106)	323 (0.024277428470006263)	665 (0.027212170054985448)	190 (0.03870424464215498)	674 (0.03686766463552106)	439 (0.024455774445467364)	641 (0.04080170920006081)
741 (0.02990558919247501)	602 (0.020910137944938203)	704 (0.012464461126512609)	300 (0.017066423388494647)	328 (0.015089599251878546)	332 (0.03177242868504207)	502 (0.028802551130359785)	644 (0.02381142180266838)	502 (0.023225160697164952)	704 (0.031319929247290657)	330 (0.018097724789714636)	364 (0.016457131345505735)	300 (0.01854425917839901)	186+6 (0.013002987088625009)	741 (0.018802922941524244)	732 (0.008575025919682486)	172 (0.011108128646960664)	400+2 (0.01125770988012612)	602 (0.015703408401440185)	602 (0.01219355603857524)	417 (0.02844572290325697)	275 (0.020593809489005098)	674 (0.031050993334865187)	409 (0.01917553249437353)	330 (0.03935849459648118)	352 (0.017286260459308245)	301 (0.012451681485075463)	442 (0.01565442936982935)	68 (0.020740861120688056)	410 (0.013264707519556688)	394 (0.04790266165609358)	332 (0.042198002080088975)	334 (0.052568080515172685)	332 (0.056412267749978075)	332 (0.03599184130283604)	323 (0.01458766777607161)	305 (0.018637620568843945)	323 (0.012878216469315392)	741 (0.014851997841273378)	150 (0.012535398598284911)	442 (0.00901016641282719)	328 (0.00622105790027124)	336 (0.005662310166001426)	226 (0.009994054995034082)	278 (0.008198760424373919)	200 (0.02106254732901655)	459 (0.0331405863539563)	648 (0.03674373702286469)	200 (0.023969275774547126)	181 (0.027361182811407744)
434 (0.018261893082796483)	278 (0.019679501653189716)	300 (0.011832034188542468)	741 (0.010058470308403398)	602 (0.011510162285276633)	467 (0.02402646287498942)	332 (0.02820715306618638)	332 (0.021536190793998312)	618 (0.022113083341305854)	618 (0.027451369793507)	300 (0.013076549639736177)	741 (0.01422431733994374)	741 (0.011658883942461323)	186+5 (0.011522290973778576)	300 (0.013875226863354614)	18 (0.008362323431980033)	519 (0.009248595233933454)	404 (0.008013827617060376)	821 (0.0147669389053594)	339 (0.011352264142633026)	179 (0.025457503831428776)	674 (0.017699047360839232)	8 (0.028596977500314834)	389 (0.01679441016955316)	307 (0.018105044779686073)	300 (0.016496254381281338)	840 (0.012067137490272495)	29 (0.014404714928841631)	442 (0.016608728006212804)	399 (0.013092375045538222)	332 (0.04419793716195542)	797 (0.028921548874801684)	394 (0.02541324251962971)	797 (0.05596328590931333)	363 (0.026679270081998878)	343 (0.01415923554050921)	339 (0.014039310704837792)	770 (0.010792975664930836)	305 (0.009918552404542274)	442 (0.01127506585461527)	408 (0.004694175670379891)	330 (0.006169372047289725)	330 (0.0048404964595300795)	330 (0.009834764344442245)	330 (0.006533503905582236)	364 (0.01800196412326881)	832 (0.0248495301960667)	151 (0.02276262111846642)	455 (0.018729474052765094)	4 (0.021724594585389195)
519 (0.012012535166268367)	704 (0.018536170769138573)	519 (0.011389914870657889)	704 (0.009889821498138407)	519 (0.009289409489291604)	148 (0.01639263363424844)	161 (0.02722169582861191)	502 (0.019181980105638954)	352 (0.017717202966796738)	502 (0.025075671026715055)	507 (0.008996709905810939)	535 (0.013537176760290948)	18 (0.010432596864415031)	357 (0.011424571935402824)	330 (0.007365874979126826)	362 (0.007571484242536204)	644 (0.008286990617302153)	303 (0.007936094528691649)	152 (0.013814911489753052)	189 (0.006778465494752532)	151 (0.017558840932812878)	151 (0.015449889509866001)	409 (0.02611469067773602)	417 (0.016354651123359137)	8 (0.017990340355573023)	325 (0.016063410399582652)	442 (0.011143796568384403)	323 (0.011939808292828919)	165 (0.014994392989774055)	29 (0.010992207021710027)	417 (0.012954432976523189)	444 (0.02736160825374279)	369 (0.01974706328529576)	602 (0.016655536310049113)	328 (0.02368749484309679)	770 (0.01100672088575311)	749 (0.01279767496045755)	150 (0.010207964896616952)	330 (0.00852935602358016)	770 (0.009771426405904794)	323 (0.004588384529733347)	408 (0.0056434902881374975)	786 (0.004070223978143816)	336 (0.008972206339839318)	408 (0.003874240569089107)	403 (0.016175753687930512)	4 (0.0230056566203639)	632 (0.022452178928225465)	641 (0.01864398938584711)	279 (0.02121025567083378)
743 (0.010910269249871016)	172 (0.014014199028462564)	434 (0.01024526281145452)	460 (0.008738160900100652)	300 (0.008827442134086417)	134 (0.012106032617919826)	831 (0.014484192594789209)	796 (0.017944792140641843)	787 (0.016544509852094866)	801 (0.022043931459134625)	198 (0.008919673690580684)	519 (0.011565592872312956)	192 (0.009467154893845085)	602 (0.010762812748261194)	33 (0.006826201630318361)	640 (0.007554451193773072)	602 (0.007083732820563113)	346 (0.006455259531461623)	362 (0.013319822503349768)	18 (0.006416232107341483)	674 (0.01655957997060564)	357 (0.01481365590605016)	815 (0.015933325840785353)	275 (0.014001400598119402)	815 (0.013711235847231669)	286 (0.014675672635270781)	397 (0.010646741596235593)	286 (0.011939041968440272)	352 (0.01025035236148907)	408 (0.010218279110672216)	446 (0.011960925001621327)	602 (0.02000689224888256)	832 (0.007678260296263777)	5+3 (0.016069851963786005)	334 (0.0232244229329214)	319 (0.0107671128061992)	151 (0.007948657080247246)	173 (0.01015311844589772)	440 (0.008408245801359175)	147 (0.007673789535798975)	87 (0.004423950178529242)	336 (0.0030034117811054933)	328 (0.0040433647303546715)	648 (0.006436199939038325)	442 (0.003620832671219631)	281 (0.014452109688927649)	365 (0.02168268695560733)	618 (0.019591163938284775)	184 (0.01790692433466752)	336 (0.016826270402997154)
328 (0.010309442622336731)	743 (0.009797198164113632)	278 (0.009662730459989229)	166 (0.00819152066628892)	535 (0.007052351340487905)	363 (0.011427926600896861)	363 (0.01226037181273311)	363 (0.016488204103597432)	796 (0.014107893011643207)	332 (0.012620740849784456)	328 (0.008569110519311881)	787+4 (0.011155416804852278)	187 (0.00847028994236895)	330 (0.008645625583670649)	519 (0.006661030592113625)	399 (0.007525246918843391)	18 (0.0068927117342784585)	362 (0.006359011429212689)	787+4 (0.008804269678200256)	396 (0.006117331199503046)	186+4 (0.01600008834019922)	179 (0.014709645961616087)	833 (0.013360404733379768)	27 (0.013949466282480944)	389 (0.013358032105637097)	404 (0.009317686848141955)	323 (0.009891191871018196)	178 (0.01158795031082172)	178 (0.009990569361631643)	648 (0.00895247278881427)	444 (0.010700519190280235)	741 (0.016206346155193188)	252 (0.007165254649847382)	372 (0.01541562613528006)	444 (0.022335675475613406)	300 (0.00958107391232871)	343 (0.0075114968952856315)	343 (0.01006868521412978)	343 (0.006986063640609596)	319 (0.007500645939157078)	328 (0.0042354673721318094)	592 (0.0021917573182931175)	376 (0.0038068051758282768)	459+2 (0.005081427805002499)	336 (0.003617653281098197)	346 (0.012375301116766255)	280 (0.017837979876331744)	161 (0.01639267034848618)	280 (0.01746569233748681)	395 (0.015473199490523275)
602 (0.01028134243473468)	496 (0.009668538542429054)	618 (0.009347400432074944)	186+5 (0.007814527961102139)	464 (0.00661216300861703)	323 (0.009976303503419421)	146 (0.011232022937995398)	743 (0.01618153467141412)	332 (0.013028636036038689)	535 (0.012217114700819397)	186+5 (0.008435818814066513)	300 (0.010602482065409997)	440 (0.008363116195984474)	362 (0.008346686428737433)	397 (0.006299006906561744)	704 (0.006556817641689975)	423 (0.006753404632490299)	295 (0.006098167573010615)	360 (0.007902802165442454)	423 (0.006112130449355779)	371 (0.013597674899775602)	181 (0.014103901758468712)	307 (0.013094787880387494)	29 (0.013463622254314335)	186+3 (0.01197665810774823)	306 (0.009216887746047295)	178 (0.009846374964079639)	301 (0.011384429917762565)	408 (0.009814576994701965)	717 (0.008822802117360497)	106 (0.007877548030031526)	490 (0.011265998077311252)	297 (0.006945171096693773)	490 (0.015105071860652148)	297 (0.01800210101079762)	5+3 (0.007886165692184758)	144+12 (0.006230323773745947)	741 (0.00992554916303166)	147 (0.006711242981844502)	749 (0.006267815519172165)	141 (0.003062074722483789)	460 (0.0021609320251754645)	226 (0.0037006350187247733)	87 (0.0035438206702077977)	494 (0.002978397759893048)	396 (0.011614300424227193)	364 (0.01668420307451936)	403 (0.01569876807786176)	683 (0.017459425639625905)	316 (0.013671211720267872)
704 (0.009113101672120632)	741 (0.008649510802271977)	743 (0.009340643946674047)	767 (0.006818648657632843)	186+6 (0.00601381733540638)	46 (0.009509518402830116)	165 (0.010784119877595335)	5+2 (0.014486137652928603)	231 (0.01274460437591297)	142 (0.012189789985919195)	519 (0.007999795328985763)	399 (0.009751322538775644)	397 (0.008058602269487415)	704 (0.007982814128447282)	787+4 (0.00597744109757425)	303 (0.005861350051140099)	330 (0.005814668439276683)	18 (0.006004867497892346)	9 (0.007110853944677091)	754 (0.005499614492106631)	407 (0.009573835208439872)	307 (0.013242590368368216)	356 (0.010600798973999822)	179 (0.012896561415273544)	181 (0.011336617870142274)	295 (0.008724551804101798)	152 (0.009652427090898818)	325 (0.01123212616832586)	410 (0.00905926594454684)	321+5 (0.008126100162221832)	330 (0.007468723664189484)	393 (0.008821897100702181)	392 (0.006750230566854628)	363 (0.01345231757647133)	315 (0.01689976273811604)	148 (0.007839356298707266)	319 (0.005979363460571064)	224 (0.009313689346347248)	321+5 (0.006570527611282158)	158 (0.0062051772182803635)	336 (0.0030434049960963586)	677 (0.002015800499848605)	408 (0.002984127055122767)	786 (0.003527857072441209)	328 (0.002738475780781487)	618 (0.010914525586222973)	461 (0.016117844316397716)	130 (0.015029450208190123)	365 (0.01734973032332373)	184 (0.012813652636377048)
364 (0.008479132921065214)	807 (0.008256042009036794)	290 (0.008100000718513025)	351 (0.006708233178645927)	346 (0.005981125905594919)	502 (0.009330649388326735)	335 (0.010002418252071104)	151 (0.012976539725856814)	743 (0.011613383046875252)	152 (0.01213049811049272)	394 (0.007503698288215639)	704 (0.007310285392653406)	85 (0.008025541100443125)	87 (0.007513455059627781)	507 (0.005798102017192653)	85 (0.0056572001003460486)	440 (0.005756194622724885)	754 (0.00534048146119767)	147 (0.006581448347713865)	346 (0.005007836967509169)	429 (0.009522221238756342)	33 (0.009970590166273592)	153 (0.009531905840928091)	411 (0.011772350258633817)	371 (0.010894575289071489)	178 (0.008665689581558517)	165 (0.007772737898041036)	341 (0.010866988119806804)	286 (0.008776162213474322)	185 (0.00801498554695875)	392 (0.007044907841253234)	170 (0.007853080114950738)	134 (0.006637342451230665)	328 (0.010255355527984383)	797 (0.00954256092602431)	749 (0.007624834940934217)	328 (0.005684950009469774)	749 (0.009210080929368376)	134 (0.006446619133842978)	305 (0.006023479548092351)	29 (0.003032152283683024)	513 (0.0018369147928762393)	462 (0.002569542179226872)	414 (0.002612307888587934)	269 (0.0018544065575807765)	843 (0.010497332607276219)	278 (0.014706945311215518)	337 (0.01474672018650781)	337 (0.016450266392566686)	364 (0.010432775547699514)
732 (0.008004873087785714)	461 (0.00816337421682404)	275 (0.00795752106740445)	278 (0.006432247171800192)	399 (0.005425737810005704)	330 (0.007919460564349248)	148 (0.009931449853053295)	727 (0.012869529941004947)	183 (0.011359348918406684)	612 (0.0102284618523639)	602 (0.006824341578858344)	192 (0.0070420342354658595)	535 (0.007744758165065744)	192 (0.006277343732416306)	644 (0.0057738746868630925)	404 (0.005622225360786786)	781 (0.005674935057445025)	837 (0.005318636227039675)	464 (0.00565725080389038)	255 (0.004951070730438724)	389 (0.009365385535340522)	182 (0.009666481189545186)	46 (0.009137970690448364)	46 (0.01097679508341888)	409 (0.009673595942452371)	722 (0.008598637434037496)	490 (0.007710335309671762)	306 (0.010797950124859164)	341 (0.008742807237366083)	619 (0.007880499736445147)	335 (0.005655125174476661)	5+3 (0.0065485256014502415)	350 (0.005957503598449302)	147 (0.009121279375433935)	602 (0.008831201994027262)	304 (0.007159605743159512)	323 (0.005407334803877534)	305 (0.006790629084501225)	339 (0.006036623375526377)	691 (0.004926248670438051)	305 (0.002543249409647095)	153 (0.0017913052329191575)	648 (0.0025676676446762404)	395 (0.0025872241397841564)	138 (0.0016957474430800545)	280 (0.010312780814327276)	275 (0.014652505443576283)	185 (0.014697855877156754)	281 (0.015714179910433754)	161 (0.01036183707145056)
300 (0.006840102974311656)	519 (0.008052141402890775)	46 (0.0073416546895575)	364 (0.006076767379912868)	5+2 (0.0053828923734124835)	234 (0.007387211870167218)	412 (0.00949549014898584)	161 (0.0120841667694972)	363 (0.011284794174073104)	186 (0.010158838938984662)	461 (0.006695756401736113)	843 (0.006621054626985316)	404 (0.007537622093166174)	519 (0.00586147822169301)	68 (0.005741288976419697)	152 (0.005464593233602516)	65 (0.005217397524376251)	399 (0.005182142542111509)	134 (0.005393757185073575)	360 (0.004731961854928204)	167 (0.008598516055460219)	164 (0.009168387397806744)	389 (0.008580788383193066)	357 (0.010265455249852323)	465 (0.009440250927025029)	674 (0.008508722486654244)	295 (0.0075859722435150075)	201 (0.010403627257206206)	399 (0.008047022987049658)	395 (0.007840068739799987)	363 (0.005590385840524794)	392 (0.006420048576841864)	167 (0.0057751661874786125)	191 (0.007948000459577003)	106 (0.008804018666809986)	340 (0.007069030579995879)	399 (0.005371024332282229)	321+5 (0.0055547336429437825)	749 (0.0058088621427532655)	340 (0.004621002572522662)	226 (0.0021846954227927387)	305 (0.0017100028833020391)	148 (0.0024349688547505408)	27 (0.0025848379158937575)	677 (0.0016712559994231599)	402 (0.009689354890136382)	648 (0.013460214141132801)	92 (0.013410387426458571)	403 (0.014552214813724224)	147 (0.010069420720389534)
399 (0.006533759833071864)	640 (0.007037778665287801)	732 (0.005773288833761274)	5+3 (0.0059130380482620825)	704 (0.005322084898280064)	152 (0.007065534740477078)	186+4 (0.00804726386747122)	321 (0.011890891064604335)	152 (0.010686772998928555)	467 (0.009952428493121755)	397 (0.006663725303835115)	602 (0.006244795999730496)	346 (0.007200414714453072)	557 (0.00546916652921646)	187 (0.005656234746298804)	321 (0.005254354327692122)	754 (0.005027647373414802)	787+4 (0.00512305072138817)	337 (0.005368358937794315)	535 (0.004627165031621771)	583 (0.007906648080998648)	8 (0.008836608254761274)	392 (0.008062971088768973)	583 (0.00922340408955073)	408 (0.009425309947636303)	395 (0.00828439968723814)	29 (0.007301833365213347)	404 (0.010365284906567478)	395 (0.007789958275955221)	286 (0.007757132510791884)	5+3 (0.0054381844869089094)	328 (0.0057537124980327455)	417 (0.0053138385953375895)	297 (0.0072583228066980384)	392 (0.008247721671742354)	59 (0.0069136189226723325)	746 (0.005342674895694637)	442 (0.005379963724135631)	173 (0.005375381242410267)	132 (0.004354396439978259)	316 (0.0020746323374370595)	459+16 (0.0016579898951013135)	353 (0.0023657463690445017)	328 (0.002555410204865126)	647 (0.0014510031238552281)	172 (0.009599036383428598)	184 (0.010192576382704875)	641 (0.013203281316152884)	467 (0.013607614986358702)	620 (0.01006676274368372)
65 (0.0062616884380669756)	300 (0.006785469705215284)	494 (0.005596832080953274)	651 (0.005860973160146027)	85 (0.005266793698447702)	136 (0.006894883054284406)	352 (0.007588293628665933)	618 (0.010663211368307592)	619 (0.010252981861179655)	787 (0.009115617107090806)	557 (0.0061859526136784655)	640 (0.006170503905250464)	399 (0.007045556144820017)	399 (0.0047312472989943484)	18 (0.005539340524973509)	330 (0.005121332209186035)	303 (0.004665260779528855)	671 (0.004939059935031355)	792 (0.005001380866115463)	147 (0.004606944785202858)	307 (0.007533877200434634)	411 (0.008258497465396251)	612 (0.007752290640739522)	363 (0.008533596982337095)	612 (0.009357643499460413)	410 (0.007902300978058557)	87 (0.0072300954851841365)	648 (0.010255451954729709)	350 (0.007749105891613119)	373 (0.007696513923850496)	350 (0.0052867383862705095)	254 (0.00567458731169983)	363 (0.005296548604094685)	410 (0.0071275641179886565)	63 (0.006296868432988304)	173 (0.0065157618905654835)	59 (0.005333316593503104)	339 (0.005082060660300184)	224 (0.005185364237493431)	5+3 (0.004350133310457687)	677 (0.001954501579018976)	144 (0.0015529842403616712)	465 (0.0023285606933975004)	133 (0.0023372882388818686)	513 (0.0014027537838930215)	668 (0.009532797366079121)	674 (0.010139851121947634)	407 (0.012998135912780208)	130 (0.01352082845359409)	188 (0.008942652978612967)
440 (0.0056593846221541545)	85 (0.0062949218841864855)	49 (0.005450237462587017)	732 (0.005810603592939742)	461 (0.004816194370141946)	62 (0.0062750526772988)	297 (0.007370039571012568)	372 (0.010022920338527436)	161 (0.010018850127452461)	444 (0.00883305672508178)	787+4 (0.0059599657591789135)	186+6 (0.006139396760716942)	364 (0.006376378160920459)	520 (0.0045109991893435356)	423 (0.005514555556281209)	429 (0.004626802698775335)	809 (0.004591567796089213)	364 (0.0049229226379690445)	754 (0.0049621188333775455)	363 (0.004555948018349971)	408 (0.007419344433224856)	408 (0.0069348976403775745)	754 (0.00769204524724472)	153 (0.00807247806685311)	153 (0.008031727765742326)	446 (0.007901107007465937)	333 (0.007098407538813694)	185 (0.008937654931789297)	347 (0.007506069476792918)	165 (0.007113963705937167)	271 (0.0050853111340946194)	352 (0.005551654536082087)	160 (0.005231482730259186)	417 (0.006722354454763713)	726 (0.005369491395206992)	224 (0.0063906855296229186)	121 (0.0051537656126092474)	59 (0.005045537662218932)	770 (0.005055552419939796)	323 (0.003895962614792769)	299 (0.0018557447104670275)	323 (0.0013684952943910525)	677 (0.002182386716332492)	144+1 (0.002334713077884459)	667 (0.0012650746343003383)	471 (0.009396040089730105)	188 (0.009591754918177453)	455 (0.011709399916190653)	632 (0.0128607157932848)	354 (0.008526805166683745)
460 (0.0056412180424264425)	290 (0.0059810249681580595)	440 (0.004897730755676718)	343 (0.005729411263766131)	442 (0.004790366603444628)	362 (0.006062569844570762)	397 (0.0073583805960865025)	279 (0.009731393839427603)	63 (0.009711119827456637)	234 (0.00874886703957941)	801 (0.005294568188462737)	801 (0.0060517012785555584)	746 (0.006321682817879654)	65 (0.004444307377856988)	85 (0.005203294315528342)	465 (0.004097574184313705)	833 (0.0043516125063346265)	183 (0.00470235463058165)	330 (0.004948692558086775)	787+4 (0.0044201297287405185)	5+3 (0.007391139064199582)	815 (0.006819729705156017)	151 (0.007276885083456356)	612 (0.007154407290385371)	557 (0.007607590927168693)	341 (0.00761218562078696)	85 (0.006823156039406148)	407 (0.008911908137441835)	276 (0.007443466364484919)	411 (0.006855414905425438)	602 (0.004435459149323707)	8 (0.005283357452827653)	490 (0.005041981696176237)	30 (0.006470582317173719)	305 (0.004638609655785748)	321+5 (0.0063417336189182175)	336 (0.004475456736051928)	147 (0.004477337183443305)	322 (0.005020478674906935)	602 (0.0038708790651830584)	465 (0.0018253697908376207)	142 (0.0013651186432509595)	358+3 (0.0021626383027444703)	494 (0.0022832500638954208)	72 (0.0011844191255365004)	122 (0.009193713151857293)	316 (0.008195692089352363)	800 (0.009161153855648642)	364 (0.011461978678262767)	756 (0.008301888474084938)
46 (0.005187679399465096)	364 (0.005715429749349954)	612 (0.0048960550235976775)	843 (0.0051078752246622216)	754 (0.004524759362966775)	412 (0.006023265691182549)	460 (0.006528171151119088)	345 (0.009229715701396883)	404 (0.009624129116548877)	137 (0.008738350422873596)	186 (0.0049927991859824074)	465 (0.00587847399541588)	704 (0.005709400718272922)	133 (0.004410665499948067)	65 (0.005145654884603582)	352 (0.004095840759051828)	139 (0.004290602738483333)	602 (0.004510400303404569)	396 (0.004661749175806526)	85 (0.004349909839122401)	372 (0.007117082534144579)	754 (0.006752109677918527)	330 (0.006716398708753848)	330 (0.0069539895670498045)	375 (0.006443498505095544)	165 (0.007148213224793609)	779 (0.006291735414119985)	613 (0.00840434397647909)	152 (0.007387578609219821)	333 (0.006505632377328577)	34 (0.004209562591128198)	315 (0.005092770146711641)	393 (0.005013906002640038)	392 (0.00629675026649755)	407 (0.00407436987079674)	328 (0.0059605986123471245)	224 (0.004454007235122751)	309 (0.0043914942095014215)	459+2 (0.004919077849403101)	328 (0.0038431458825149557)	144+1 (0.0017451837096720527)	299 (0.0013583875578494936)	316 (0.0020247818519046152)	442 (0.0019914113478612565)	407 (0.001148233876482831)	787+1 (0.008128655132105313)	439 (0.0078106985972382385)	620 (0.008860134730924283)	407 (0.010651625431568359)	668 (0.007876983168294379)
278 (0.0051683959430365665)	399 (0.005449849038834363)	85 (0.0047632165257800495)	33 (0.004696472925943938)	198 (0.004439143509716543)	743 (0.005949936634049269)	344 (0.006422688113573902)	815 (0.008942712927992978)	165 (0.009459204456500803)	146 (0.00861287179224673)	446 (0.004935050456858249)	357 (0.005821263252972875)	519 (0.005662047961368742)	404 (0.004380476530124136)	305 (0.0045160598998635745)	620 (0.0040170724631261754)	793 (0.0042826068567588405)	465 (0.004423250669658575)	500 (0.004282738103264835)	343 (0.004335293647095123)	352 (0.0064804534454489145)	330 (0.006681264660196655)	410 (0.0061230314265183945)	234 (0.006751397119857581)	674 (0.006154533253020183)	362 (0.006944715414815094)	130 (0.006172466292285082)	397 (0.007506567240981111)	29 (0.006788477810770995)	321 (0.006332577087278832)	24 (0.004125026797315643)	346 (0.005025410975301579)	351 (0.00460202187842684)	63 (0.005114077582379943)	393 (0.004032926476082553)	87 (0.005335321614140982)	132 (0.004363516413418209)	151 (0.004361025486194369)	137 (0.004608065896453938)	407 (0.0037318579762233156)	142 (0.0016170549752531173)	786 (0.0013166755378291337)	276 (0.0016688648415077226)	767 (0.0018049950777000265)	132 (0.0011455667610214299)	439 (0.008125177343779013)	396 (0.00748751808236355)	281 (0.008415932952048472)	464 (0.009689036385728699)	280 (0.007864158846417684)
134 (0.0051237331116469305)	346 (0.005076127050940483)	328 (0.004671776531910309)	192 (0.004575486388353847)	397 (0.004170213689690249)	8 (0.005733250469469312)	535 (0.006325489539022103)	335 (0.008908924415594594)	335 (0.008943023356566493)	825 (0.007980282576984464)	746 (0.004478772944928994)	161 (0.005125604241280782)	183 (0.005185414201056535)	321+5 (0.004201918354539255)	352 (0.004380539046053054)	186+6 (0.0038935738209893446)	146 (0.004105569532323009)	189 (0.004376097527372147)	704 (0.004262705658595928)	837 (0.00399585411841598)	46 (0.006090190941667266)	410 (0.006407105631405416)	150 (0.005999792437232697)	815 (0.006604544626140362)	393 (0.005936679648468136)	323 (0.0066363650174685075)	410 (0.006094773308690466)	360 (0.007480796367965236)	388 (0.006738405061230921)	178 (0.0060200077243307655)	629 (0.0037926467546667867)	339 (0.004898868807981299)	440 (0.004413639901872148)	339 (0.004372234793844513)	400+1 (0.003939705764048031)	397 (0.005178123782709914)	340 (0.004362680827235819)	148 (0.004198540549128277)	602 (0.004000467633459054)	143 (0.003536161400012226)	648 (0.0015483774522428355)	843 (0.001279736492968382)	446 (0.0016031665250844712)	144+6 (0.0017321890257256645)	183 (0.0011225241798783327)	792 (0.008001744066390865)	31 (0.007319432376532839)	186+2 (0.008055021036469994)	620 (0.009409123360616303)	397 (0.007267353830960121)
813 (0.0046756681303235905)	397 (0.004604147043331957)	787 (0.0045478452255947825)	801 (0.004527605612432292)	65 (0.004039016273520746)	295 (0.00554540019682383)	758 (0.006126341511482077)	434 (0.008611720523261215)	146 (0.00890622153189759)	325 (0.007934805459254051)	65 (0.004308306284986037)	781 (0.005005932699319199)	330 (0.005028769770696502)	364 (0.0038749512633415644)	429 (0.004138127736207397)	343 (0.0038728453826712174)	154 (0.0038804036929714807)	396 (0.004035391281012769)	399 (0.0041484186748682785)	136 (0.003964767866560354)	392 (0.005960376682890204)	446 (0.006358776373102316)	640 (0.005460385872951267)	149 (0.0065867373047208185)	306 (0.00579501245668988)	346 (0.006488472152701359)	303 (0.0055027342839512605)	333 (0.00699370411578093)	147 (0.006579100778834367)	722 (0.005893759478497811)	211 (0.003634934688264478)	363 (0.004597870768555838)	211 (0.004262120788567624)	32 (0.004060392333281239)	360 (0.003435688089450303)	395 (0.005123553977594301)	330 (0.0042552837102333655)	134 (0.003915903006413017)	459+1 (0.0039805357793504005)	321+5 (0.0034860610097073416)	398 (0.0015157817491876521)	139 (0.0012430467661606753)	142 (0.001508389409176113)	316 (0.00163672557354173)	49 (0.0010867637108084157)	464 (0.006719234760308167)	200 (0.007226922069175687)	336 (0.007807657183992758)	461 (0.009165217615205813)	321+5 (0.007187765393974366)
644 (0.004513183493660436)	452 (0.004273542108165154)	340 (0.004510559772012691)	290 (0.004459244427365299)	732 (0.003990109170549901)	815 (0.005286949600486091)	186 (0.006014368935317724)	831 (0.008587453802451654)	741 (0.008904760204590715)	202 (0.007874651572396613)	442 (0.0041839849275764505)	732 (0.004837637934536148)	232 (0.004602767868978813)	198 (0.003699797577599788)	9 (0.003997465694294109)	779 (0.003758173839529378)	465 (0.0038735216962410236)	5+4 (0.004006739080396278)	655 (0.003897345795613801)	336 (0.0035517317296079464)	65 (0.00580435689441725)	583 (0.00632280834819901)	293 (0.005218047432185129)	5+2 (0.006145548864255005)	136 (0.005681660585007706)	29 (0.006342491162251676)	68 (0.005417956230175713)	354 (0.00659150468244439)	323 (0.006533201847893265)	465 (0.005877405931208319)	152 (0.0031826977838511294)	411 (0.004559519937359548)	399 (0.0040910249087203615)	167 (0.003986289555384044)	399 (0.003191066227449567)	339 (0.004936948407366673)	171 (0.0041452584191579945)	300 (0.0037784585782870282)	328 (0.003959751688019451)	336 (0.003467448026144478)	138 (0.0013791485572371247)	341 (0.0012169069680847194)	459+16 (0.0014796789248399057)	132 (0.0016104431823808084)	149 (0.0010335588641597804)	620 (0.006684205381601901)	787+6 (0.00706074696501633)	182 (0.007437534076017537)	640 (0.009101751885996873)	337 (0.0071687064844588345)
640 (0.0042656868504785525)	134 (0.004232766890249364)	134 (0.004507733126699129)	807 (0.004391842478025312)	337 (0.003908719863518446)	764 (0.004742883551621677)	150 (0.005940633418567562)	389 (0.00827783446862449)	345 (0.008438028786843124)	161 (0.0073358562089402505)	815 (0.00402311589163259)	343 (0.004804104964237625)	186+1 (0.004508313904405252)	186 (0.003661767761820904)	346 (0.003927927366547495)	423 (0.0037122136665622136)	490 (0.0038278063105860404)	421 (0.0036758925926142962)	61 (0.003840513175284563)	301 (0.00350452826302918)	164 (0.0054246677241541)	640 (0.006043317030888798)	169 (0.0051625684511545636)	143 (0.006128573203037884)	410 (0.005585561472392537)	85 (0.005284377368650831)	325 (0.005361136421551987)	165 (0.0059338959981990605)	325 (0.006306826167167403)	145 (0.0058642321945018535)	369 (0.0028898776419625143)	147 (0.004537085046191301)	444 (0.0040202668645669655)	411 (0.0038291921852207245)	149 (0.003161019304408888)	619 (0.004257535494830519)	337 (0.0038978488305246983)	336 (0.0037463820045877372)	319 (0.0036409426801822836)	578 (0.0033693504277147496)	269 (0.0013748734866331077)	280 (0.0011780451256280906)	323 (0.0014767176402134103)	465 (0.001512354688465277)	153 (0.0010301102790803418)	23 (0.006535507085424215)	407 (0.006872868666254041)	31 (0.007347722840465926)	668 (0.008355567416155266)	31 (0.006830807090482213)
105 (0.004162436376028416)	165 (0.003930022439110879)	787+4 (0.0044591123378332955)	174 (0.004315784862342702)	364 (0.0038246629480581124)	135 (0.004586963811331625)	323 (0.005900424366327179)	134 (0.007844276258363186)	736 (0.008009840640434987)	836 (0.006890460531755496)	535 (0.003990662540316564)	337 (0.004703889222806297)	507 (0.004097150392434236)	306 (0.0032526007919164096)	394 (0.0036741067872232335)	363 (0.0036244832802680765)	404 (0.0037531814067066445)	352 (0.003341462264743036)	5+4 (0.0036997383332510905)	316 (0.003426761319799947)	150 (0.005220967120300386)	153 (0.005610365739778442)	5+3 (0.004974737915474467)	408 (0.00611032892299296)	394 (0.005521494968349757)	817 (0.005218025879605544)	396 (0.005303602943123456)	147 (0.005851810629658472)	319 (0.0060241904999174655)	406 (0.005755812289399712)	754 (0.002821955878722934)	223 (0.004257507746105579)	398 (0.0039879100569463)	223 (0.003822134946408989)	787+7 (0.0030569798297240473)	305 (0.003987550196204946)	149 (0.003690576875503478)	691 (0.0037040407460916694)	5+3 (0.003636339356258197)	300 (0.0033457678371626976)	353 (0.0013698192008519826)	231 (0.0011711520435114069)	18 (0.0013542656900299187)	144 (0.0014706814671925144)	89 (0.0010285317488362877)	268 (0.0062243663645172006)	455 (0.006784417680508864)	462 (0.007275724830750677)	618 (0.006581584995085876)	856 (0.006756125536998624)
619 (0.003914871516722791)	343 (0.0037754416892799994)	187 (0.004425810027376825)	787+4 (0.003832830820250955)	201 (0.0038088351315238166)	836 (0.004577714571596979)	513 (0.005887738716806855)	330 (0.007634050915966702)	444 (0.007757354477993406)	189 (0.00639265873601279)	85 (0.003948969408396637)	621 (0.004595462084267746)	65 (0.004003303323495366)	187 (0.003066504342374887)	244 (0.0035607716571466486)	306 (0.0035747162208574043)	362 (0.003612888849232441)	398 (0.003332067450697315)	85 (0.0036178669880833907)	9 (0.0034150576523420246)	364 (0.005204593407364098)	553 (0.005587752525726946)	415 (0.0049030946275144234)	150 (0.005724454121381744)	784 (0.004935749142523187)	755 (0.005108727921567119)	406 (0.005244563375229795)	352 (0.005811830349099537)	321 (0.005938252908550855)	777 (0.005746934208232157)	328 (0.0026672868378768574)	297 (0.004252899071163563)	330 (0.0036903449620620974)	612 (0.003698219458132749)	645 (0.002984347819781618)	151 (0.003946125976624007)	5+3 (0.0036538665653439257)	328 (0.0036864283442557925)	753 (0.003569864921158661)	535 (0.003227564285307883)	618 (0.00128074368101011)	465 (0.0011454544780042722)	144+1 (0.0013492053607123404)	28 (0.0013642240937376013)	4 (0.0010210825215594024)	683 (0.005756663334478233)	787+7 (0.006514275470014118)	804 (0.007145657313218559)	295 (0.006492474268513634)	831 (0.006571061327637361)
767 (0.0038680126003677786)	68 (0.0037656502208817362)	172 (0.004343444342649793)	461 (0.0036441915418282257)	186+4 (0.0037155741053262756)	411 (0.004478885780574749)	136 (0.005465913489230903)	321+5 (0.0075500030661689735)	399 (0.0070988594223232206)	365 (0.006198509130423044)	186+6 (0.003912263787449961)	363 (0.004400271076004385)	186+5 (0.0039852064868623645)	781 (0.0030066782259135574)	5+4 (0.0035108635599233216)	300 (0.003507513688912795)	189 (0.0033881819663693817)	186 (0.003309473280003049)	49 (0.0035831328709869784)	704 (0.003371657912148899)	397 (0.004854788233337238)	375 (0.005539211902129292)	149 (0.004869013893262823)	181 (0.0056521971479947105)	9 (0.004829633395364301)	619 (0.005005899688593531)	655 (0.004773910341436589)	723 (0.005483125230617581)	300 (0.0059031016602034666)	27 (0.00570031715333116)	186+2 (0.0026407267427174534)	351 (0.004138546601556142)	459+11 (0.0036789773333417864)	149 (0.0035373857054832696)	30 (0.002844531766078155)	462 (0.00376782414245037)	770 (0.0035551024588726526)	26 (0.0034723956819895873)	151 (0.0035616241292882496)	337 (0.0030122668281308547)	28 (0.0011765812113330996)	494 (0.0011404448740669091)	459+14 (0.0013332677387201967)	305 (0.001212565290557647)	400+12 (0.0010187341920528733)	278 (0.005691339194934334)	142 (0.006400074549518655)	148 (0.007097642094509971)	369 (0.006306309910605741)	674 (0.006161920667282949)
343 (0.003866458300955232)	440 (0.003735223694511656)	807 (0.004321583108277265)	337 (0.0035240947206626027)	557 (0.003584342542227966)	410 (0.004477347107660863)	360 (0.005379649387515898)	465 (0.007433465261357298)	787+7 (0.00672803039895485)	726 (0.006188513256744051)	396 (0.0038550225111843067)	85 (0.00432190737597221)	465 (0.003748926299150557)	753 (0.002965893243885911)	535 (0.003390999467920975)	139 (0.003504772503256071)	535 (0.003346811370193062)	188 (0.003284088430799646)	186 (0.0035567916890527876)	172 (0.0031549193545805)	149 (0.004849332387593613)	165 (0.004950318361357697)	465 (0.004822440911655621)	130 (0.005232349178768337)	318 (0.004814295625826701)	153 (0.0048867639652974484)	347 (0.004699576875299978)	169 (0.004641240637859998)	406 (0.005716750800202106)	352 (0.005626383712939726)	30 (0.0026150567479698464)	379 (0.004123363387768058)	147 (0.003477165512866187)	754 (0.0034084108038135064)	792 (0.002795322324268091)	781 (0.003630508450425996)	5+4 (0.0035200726366401386)	354 (0.0033666637360818294)	136 (0.003091051424322852)	269 (0.002829584914385401)	379 (0.0010585652156359523)	316 (0.0011382658108962103)	152 (0.0011331339890632204)	139 (0.001152115871650887)	618 (0.0010172491690441962)	724 (0.005250483615006064)	798 (0.006164949330068515)	187 (0.00697155271061543)	674 (0.00628792863642497)	185 (0.006138593974506653)
49 (0.003751825386871882)	317 (0.0033909447284016046)	813 (0.004292354471187906)	619 (0.0035068883852729512)	465 (0.0035764535782317813)	5+2 (0.004474947267481854)	467 (0.005222721637198558)	5+4 (0.007274914590886705)	835 (0.0064847685869543256)	741 (0.006022430932247664)	407 (0.003702743306817402)	346 (0.0042959790672321765)	464 (0.003566850051136012)	318 (0.002942222584882256)	186+6 (0.0033872693359360906)	781 (0.003469693590235305)	704 (0.0033411098276949457)	301 (0.0032399216157091406)	343 (0.003400931460503817)	519 (0.0031276024394516007)	363 (0.004511541627409163)	407 (0.004931977372674909)	27 (0.004732941045453135)	464 (0.004889824177065266)	357 (0.004739686753717305)	92 (0.004859192615117757)	350 (0.00466309936399281)	152 (0.004339544553010622)	464 (0.005359246256166542)	272 (0.0054972419594873255)	696 (0.0026115111541591355)	364 (0.003615592612966817)	339 (0.0032927215184661873)	507 (0.003369427462401374)	412 (0.002791739692192636)	147 (0.0034955468703039127)	321+5 (0.0033454809645788106)	322 (0.0032466034169621938)	308 (0.003020339979313177)	339 (0.002713515515432698)	231 (0.0009891525338740089)	150 (0.001131967333662438)	534 (0.0010797336836362997)	412 (0.0011187716397467794)	351 (0.0009975629898194352)	187 (0.0050452020155269985)	189 (0.006157909616955896)	173 (0.0069618591856831025)	188 (0.006040997083543959)	142 (0.006081040965036193)
346 (0.0036905943030223595)	613 (0.003351406706579682)	146 (0.004189463399780604)	397 (0.0033198608562337705)	746 (0.0034407038353311084)	722 (0.004441258829879768)	836 (0.005169860960523806)	535 (0.007049777779605325)	189 (0.006184525733952659)	461 (0.00546567909621185)	139 (0.0034085373602608026)	9 (0.004292832850734645)	817 (0.003553556402305497)	741 (0.0025107682577621662)	410 (0.0033732555922695914)	309 (0.003341264880370224)	147 (0.0032774215465922987)	186+6 (0.0032060280363436023)	591 (0.0033477861682347488)	726 (0.0030104875597350735)	701 (0.004453911896682315)	309 (0.004437383341260178)	557 (0.004502398624023483)	412 (0.004603336099830972)	407 (0.004696705216216871)	409 (0.004628356397159961)	648 (0.004629130740336721)	97 (0.0042889286209756815)	446 (0.00530163270806789)	700 (0.0051700754975169665)	238 (0.0025502133787992758)	459+11 (0.0035262599315704435)	379 (0.0031818223101527285)	393 (0.0032539045171553864)	351 (0.0027726020091733703)	412 (0.00335389121707103)	360 (0.0032879554114725366)	399 (0.0032255860116738224)	429 (0.0028740938576388977)	138 (0.0026591950665747245)	389 (0.000983754089215862)	726 (0.0011241221482304515)	136 (0.0010758978109306184)	138 (0.0010363484473191055)	18 (0.0009954582770910375)	184 (0.004857335165184884)	620 (0.005974514876890412)	279 (0.0068526326840866155)	843 (0.005907674749350507)	460 (0.005958844481700046)
27 (0.003474909949760943)	192 (0.003328375120345481)	185 (0.004182642706969127)	152 (0.003209204973573728)	192 (0.0034301375844987274)	190 (0.00441862318971478)	152 (0.005114468408762083)	63 (0.00689895932721582)	407 (0.0061296067203827735)	432 (0.005402254630277622)	362 (0.003394419217411341)	396 (0.004186555461642764)	429 (0.0034719928292503153)	821 (0.0024973773776031057)	801 (0.0032524859568779114)	184 (0.0032716272149936917)	421 (0.0032460016497731707)	137 (0.0031209102095352236)	588 (0.0030507936571464098)	5+4 (0.0029923867537800294)	464 (0.00437553554377494)	143 (0.004350884851443847)	130 (0.004305087209248614)	5+3 (0.004545966779447943)	429 (0.0046698347818685555)	648 (0.0046273094743329735)	591 (0.004474260374463338)	87 (0.004260743999005138)	339 (0.005161764480308757)	446 (0.004995369802769401)	792 (0.0023402892100441225)	629 (0.0033429172358059264)	406 (0.0030421030848525278)	364 (0.003193096311318585)	341 (0.0027606021203661953)	27 (0.003320156035678879)	141 (0.002995956244399998)	340 (0.003222443828771304)	442 (0.002831276872660122)	360 (0.0026495638937897846)	140 (0.0009792196993462588)	459+14 (0.0011062774417174848)	407 (0.0010125035449690494)	341 (0.0010192760865838034)	389 (0.000982269625019684)	705 (0.004732030996359332)	459+16 (0.0059040607589958116)	186+1 (0.006835795612487072)	496 (0.005484065326360411)	295 (0.005631605047669025)
186+6 (0.0034198944788530377)	139 (0.003210629016097022)	442 (0.004144604145923891)	5+4 (0.0031337835329644593)	146 (0.003392339363343436)	170 (0.004207040004140685)	726 (0.005051119986336415)	323 (0.006688036084893528)	330 (0.006100446005562683)	183 (0.005267334466813905)	404 (0.003216037572856552)	5+3 (0.004139362445790006)	754 (0.003419874500079445)	644 (0.0024564065209050296)	146 (0.0031427686738890494)	65 (0.0031716149654568127)	9 (0.0032227035948142733)	397 (0.003094937702328368)	192 (0.002991386393973772)	591 (0.002895220814253844)	465 (0.004242763286310851)	636 (0.0042579002724274645)	346 (0.004256686955508273)	84 (0.00453089590997097)	186+1 (0.004575878121253241)	99 (0.004599574335913761)	340 (0.004368273745902103)	758 (0.003947959275992814)	404 (0.005147238521031397)	397 (0.004942327114552222)	360 (0.002289207839466927)	513 (0.0032746544322222845)	293 (0.0029957709592719354)	463 (0.0031020008486870834)	26 (0.0027184386898357962)	461 (0.003318349006838258)	781 (0.0028970122147093536)	753 (0.003190188746117437)	347 (0.0027590367957944484)	621 (0.002633596652419232)	304 (0.0009646988148521295)	4 (0.0009436345539224122)	153 (0.0009711133055049897)	152 (0.0010148737715333321)	396 (0.0009565768932623327)	173 (0.004682922100430748)	170 (0.005739227842815403)	400 (0.006599821037191881)	346 (0.005393204098879258)	278 (0.005413545163235051)
133 (0.0032630583102876863)	824 (0.0031918278366175027)	399 (0.00403020023486558)	440 (0.0031264880942684994)	741 (0.0033617259257928134)	821 (0.003937098598454196)	743 (0.004799979576910104)	409 (0.006668806096090958)	297 (0.005709778490823351)	148 (0.005231416881756466)	187 (0.0030229422562594636)	164 (0.004133643959666079)	801 (0.0033765065045850092)	507 (0.002455750668540755)	442 (0.003080563491890288)	836 (0.003158299219129415)	399 (0.003222599471555699)	187 (0.0030697632198624213)	300 (0.002857983584595495)	344 (0.0028202585338943566)	186+1 (0.004013294947183198)	150 (0.004192092723828771)	411 (0.004070365482487641)	726 (0.00435712566986576)	164 (0.004544641459772596)	520 (0.004429562403870589)	520 (0.004337933391018598)	151 (0.003924543394717957)	321+5 (0.004913263236959007)	490 (0.0048244854051349905)	144+1 (0.0022749544616922114)	440 (0.0031201724551916886)	305 (0.00298298418157355)	620 (0.0029944654134830342)	318 (0.0026390356674002562)	602 (0.003233971783650247)	775 (0.002814787496242988)	132 (0.0031887714741976637)	171 (0.0027566909693046457)	232 (0.002563274032772486)	152 (0.0009145923398917831)	813 (0.0009281313920092176)	278 (0.0008466467081297681)	169 (0.0010145570226479457)	343 (0.000931410954000851)	577 (0.004625547837968464)	668 (0.005545386009545154)	365 (0.006321505186943386)	278 (0.005175520271687323)	172 (0.0048720259341149125)
188 (0.003122706978998248)	362 (0.0031180368194677894)	133 (0.003659871903496218)	105 (0.0031007174894444596)	290 (0.0033063805514273515)	365 (0.003934256634785385)	842 (0.0046151364463668165)	318 (0.00666615169085589)	410 (0.005537277543860195)	144+8 (0.005131566259852667)	613 (0.003019044151406142)	743 (0.00361374579602909)	743 (0.0030865915285390733)	188 (0.0024525455196672645)	186+1 (0.0029376986213653163)	316 (0.0031432589581081474)	397 (0.0031840523249412073)	644 (0.0030472769626984355)	519 (0.002830427839046393)	303 (0.002775421814852368)	148 (0.00393033931810641)	149 (0.004098539612490921)	152 (0.003917743799620715)	354 (0.004348763922246353)	346 (0.0044814835321022985)	626 (0.00429216349753039)	446 (0.004316869649601478)	408 (0.003754852677933792)	346 (0.004728556190694302)	404 (0.004728848955100948)	297 (0.0021786704076504422)	801 (0.0030138075159795853)	346 (0.0029586191310881204)	406 (0.0029898486200165817)	5+3 (0.0025534870926849553)	360 (0.0029434655843413727)	602 (0.002785445009706302)	360 (0.003171422319392517)	399 (0.002728944585242889)	18 (0.0025248843335509146)	459+16 (0.0009107891638300179)	444 (0.0008501883009110533)	412 (0.0008416517775698924)	142 (0.000988101321238479)	305 (0.0009305897312344439)	703 (0.0045373288951777255)	782 (0.005450729676883011)	377 (0.006188136591579012)	169 (0.0048100785540996826)	800 (0.004813109211698575)
153 (0.0030498918873124456)	464 (0.0030550018279518597)	139 (0.0035761683577209906)	136 (0.0029887350803503307)	644 (0.0032901385063995323)	744 (0.003866755999142449)	293 (0.004587038367266465)	189 (0.006637533980032188)	774 (0.0053963091707682756)	831 (0.004880440466473004)	304 (0.002923157792808391)	404 (0.003568486459474355)	787+4 (0.003015663460146558)	154 (0.002342321404127057)	459+16 (0.0028728730357480293)	134 (0.0031322344505396015)	46 (0.002978751284031454)	153 (0.003035716064413708)	31 (0.002823524911311161)	644 (0.002746128122750142)	33 (0.003920430342338034)	557 (0.004045665202821338)	144 (0.00385808267709877)	410 (0.004345691393154903)	442 (0.0044123694986915795)	399 (0.004202960396346782)	404 (0.0042765121944500235)	65 (0.0037482899458776203)	777 (0.004608023878130281)	723 (0.004666491752029171)	514 (0.0021208447500214393)	63 (0.0030124459074255595)	402 (0.0029001865805166173)	379 (0.0028181544731391123)	658 (0.00254483044218973)	149 (0.0028758630265937894)	667 (0.0027024746983016117)	440 (0.003145705433969275)	300 (0.002727965562879126)	411 (0.002519004978454911)	525 (0.0008948186372223678)	778 (0.0008396630994811573)	398 (0.0008380241696405475)	26 (0.0009844840760216836)	512 (0.0009258830614557447)	146 (0.004533806031822189)	853 (0.005133467788720783)	339 (0.006010722247956618)	187 (0.004793879280244167)	186+2 (0.0047114910293823125)
62 (0.0026784995476713007)	186+1 (0.003039069165530614)	787+7 (0.0034861470025911298)	186+6 (0.002928948053778041)	343 (0.003261030182012466)	150 (0.0037487458808135657)	644 (0.004443356835952542)	188 (0.006625070184256273)	446 (0.005310485456844731)	840 (0.0047680277222832195)	409 (0.002900006520973832)	644 (0.0035538261551840843)	133 (0.002986533149559093)	105 (0.0022953965239451753)	500 (0.0028512915495949686)	405 (0.0031292604787038565)	500 (0.0029377486667355153)	412 (0.0030061889460763843)	151 (0.0027327743081962457)	152 (0.0026770355223756357)	787+1 (0.003866237179470836)	186+1 (0.003941422735075926)	140 (0.0038004232721239707)	467 (0.004328575668850296)	755 (0.004211266667309339)	840 (0.004190159705684225)	5+4 (0.004242008372867281)	26 (0.0037212851157100027)	465 (0.004489663173967871)	87 (0.004580179440096208)	379 (0.002113439559925831)	406 (0.003007233901119173)	507 (0.00288170736368167)	403 (0.0025832246751497164)	352 (0.0025427855982049084)	620 (0.002728200144723496)	462 (0.0026919703932372745)	5+3 (0.0028778436760445083)	462 (0.002727963448509071)	148 (0.002503705233208836)	400+1 (0.0008831937702218116)	18 (0.0008395859456794045)	618 (0.0008333340607656854)	150 (0.0009752194793390897)	777 (0.0009025449585988154)	321+5 (0.004164624722160906)	321+5 (0.005031501750670979)	371 (0.0058832303959320984)	448 (0.004786158564462249)	648 (0.004550225926186473)
283 (0.002652613574205914)	809 (0.0028625556047844492)	535 (0.0034724020325698187)	394 (0.0028677901279467156)	148 (0.0029175098262521544)	408 (0.003717310086732276)	135 (0.004344389694540928)	150 (0.006018011485144367)	460 (0.00520428600892121)	149 (0.004334095895193149)	423 (0.0028077764003623007)	141 (0.0033997826757180168)	9 (0.0029771251297311977)	172 (0.0022793627941283404)	704 (0.002691571406074447)	165 (0.003029133401947162)	174 (0.00284960024360154)	105 (0.0029994896508062033)	188 (0.0026742942194202457)	330 (0.002661075415664236)	462 (0.003757511204109905)	185 (0.0038019037665277295)	755 (0.003755550896852076)	8 (0.004243775915823023)	150 (0.004124060222374335)	27 (0.004011812941455692)	463 (0.004168495890838961)	410 (0.00365628267650684)	301 (0.004451865197492533)	407 (0.004576630891946198)	147 (0.0020969587535535467)	335 (0.002770150504828852)	641 (0.0028787281520901986)	277 (0.0025409166440310293)	232 (0.002484119288847888)	741 (0.002666935510859813)	148 (0.0026236669114902784)	170 (0.002754459768019519)	184 (0.0025896764110747853)	399 (0.002499224263577695)	415 (0.0008575702433432707)	26 (0.0008253443213654472)	512 (0.000830981071386323)	832 (0.0009397309288327079)	226 (0.0009017661698214381)	170 (0.004089970408584209)	833 (0.005025363247976665)	832 (0.0058356294489085875)	832 (0.004589061810913722)	786 (0.004417759987808832)
397 (0.0026189483014665833)	340 (0.0028575182291383223)	409 (0.0031235341483771646)	494 (0.0028399994607192806)	496 (0.0028827596537790894)	232 (0.003697446859134857)	721 (0.004269560627683317)	200 (0.005908221673267372)	186 (0.00517126461368166)	335 (0.004259799404159409)	644 (0.0027951423505916478)	18 (0.003297410220821997)	787 (0.0028452743117167063)	360 (0.002270495112411096)	136 (0.002663841163207936)	360 (0.003002454021844924)	187 (0.0028283383367338983)	667 (0.00295288048458776)	699 (0.0026643111553107867)	198 (0.0025963979139009274)	309 (0.0037232419546609184)	412 (0.003628359586005213)	407 (0.0037307379942809597)	462 (0.004202598758941857)	583 (0.004060140178152354)	442 (0.0038541604308414998)	373 (0.004144006760885325)	153 (0.0036413771777025917)	142 (0.004133266657617679)	68 (0.00442802887624447)	580 (0.0020934816064904745)	446 (0.002730372902416074)	202 (0.002799133528880303)	351 (0.00251372032701568)	152 (0.002464403492598936)	321 (0.0025541916372755517)	142 (0.0024833924737664116)	662 (0.0027102030604939107)	395 (0.002568357348848451)	134 (0.0024535967453150585)	137 (0.0008310108129071402)	115 (0.0008196477906794205)	777 (0.0008180300997923952)	365 (0.000892122374876117)	363 (0.0008672726070155554)	460 (0.004029401821311578)	500 (0.004836824621231078)	459+16 (0.0057110758790330125)	406 (0.0045282403941129265)	455 (0.004337393842808985)
371 (0.0024846025020966766)	186+6 (0.002818887041819402)	644 (0.003055832440958246)	18 (0.0026422085924152497)	363 (0.002852737615814426)	535 (0.0036834675061135124)	134 (0.004265639792978398)	186+4 (0.005535020908130119)	412 (0.005158871277871873)	407 (0.004058205627085102)	754 (0.0026887372449238495)	397 (0.0032744374316266587)	172 (0.002682695346549421)	141 (0.0022516918861230726)	464 (0.0025891268272452044)	346 (0.0029638163595215633)	402 (0.002820158627255696)	519 (0.0029204548907129212)	507 (0.002607751159944863)	186 (0.002529943531485153)	60 (0.0037208086491070363)	268 (0.0035781152012617193)	644 (0.0036413273392033145)	169 (0.004151202633050915)	341 (0.003963818338583357)	440 (0.003812580979495756)	822 (0.004119251673825197)	409 (0.003581603991662225)	333 (0.004093405467626985)	346 (0.004307322895545553)	822 (0.002077832004918811)	696 (0.002701611952115897)	463 (0.002652952034256759)	796 (0.0024322285628813277)	442 (0.0024624972992915773)	753 (0.0025321077203636)	308 (0.0023977552097754345)	351 (0.0025737115339701513)	27 (0.002559993485832677)	833 (0.002436157198048993)	133 (0.0008302751961499482)	164 (0.0007982956763930085)	400+3 (0.0008149068141115311)	144+3 (0.0008790509131155212)	152 (0.0008019331046847265)	787+4 (0.004015349329288655)	202 (0.004653155838077914)	448 (0.005642340958282567)	189 (0.00420471293758774)	525 (0.004175312891092822)
770 (0.0024780401979324087)	152 (0.002534155243212899)	33 (0.0030050008946063546)	602 (0.002603463430220229)	462 (0.002851718838869496)	460 (0.0036339127915705157)	812 (0.004207676662459041)	148 (0.005382378688579697)	134 (0.00512968009041592)	815 (0.004017392630065911)	33 (0.0026722185099592164)	186 (0.0032739822832287793)	442 (0.002662824852855056)	146 (0.002197107957902975)	336 (0.002498567900099572)	787+4 (0.002929168419639855)	61 (0.002775551800408187)	304 (0.002899482055436094)	18 (0.002542766043803265)	186+6 (0.002505004118189213)	169 (0.003664264504919019)	5+3 (0.0035496629282787424)	775 (0.0036225690257035816)	356 (0.00405762699689488)	187 (0.003949010652437541)	588 (0.003769620006877624)	775 (0.004118994426456602)	406 (0.0035784402181034377)	758 (0.004007754296503208)	300 (0.004288616831402127)	400+1 (0.001932901299240282)	337 (0.0026782505536940815)	254 (0.0026326364135666005)	408 (0.002385482599770784)	138 (0.0023359833440057087)	836 (0.002516620845263955)	440 (0.0023657808856515283)	781 (0.002559066839024814)	189 (0.002504881688948823)	462 (0.0023834021377532946)	134 (0.0008273410101930468)	138 (0.0007949419198244067)	444 (0.0008095694593417985)	29 (0.0008402204845685399)	189 (0.0007957205401547666)	462 (0.003989486578355392)	448 (0.004628979091362948)	184 (0.005336633391214725)	148 (0.004169036641998131)	169 (0.004148894968944717)
336 (0.0024400825725844582)	347 (0.002485682096342011)	151 (0.0029677410528163076)	434 (0.002595568345922354)	304 (0.002536549561998861)	272 (0.0035509926700114237)	832 (0.004023120677118425)	607 (0.0052714844116588284)	397 (0.004944952406428951)	139 (0.003871587758004407)	784 (0.0026360417887326725)	350 (0.0032671852663517325)	186+6 (0.002632158001186897)	743 (0.002156401344776639)	141 (0.002478661398293964)	146 (0.0028852991198064677)	33 (0.0026832731749250435)	619 (0.002881742695954836)	353 (0.00252790407779398)	475 (0.0024830823826551994)	832 (0.003631157304839851)	46 (0.0032096979990798454)	721 (0.0034817987143751527)	407 (0.004055663589053968)	293 (0.003915031829994102)	393 (0.003706923845788588)	413 (0.003952231782061266)	624 (0.0035538280762480398)	185 (0.004000702140221799)	325 (0.004257749079049043)	11 (0.0019140829137721212)	30 (0.0025907685362895087)	412 (0.002540350919976282)	146 (0.0023630775871199)	147 (0.002285641542378736)	440 (0.002483117449512304)	135 (0.002281846051332976)	308 (0.0025525696814930592)	323 (0.0024668991575894105)	741 (0.0023440403752986007)	462 (0.0008244758805717517)	396 (0.0007938662954686426)	363 (0.0008011760706782145)	804 (0.0008333439601987324)	144 (0.0007938026708504533)	400+2 (0.0037528462112155006)	792 (0.004627255183909784)	280 (0.005287444508225729)	396 (0.0040008819393258154)	577 (0.0037453634663103834)
68 (0.0023940147914858962)	525 (0.0024783128878643583)	412 (0.0029377928229768844)	363 (0.00259294489356354)	317 (0.0025326568607337667)	452 (0.0035293364783267004)	399 (0.0039772860468912236)	31 (0.005123663625296034)	252 (0.004508332563386858)	429 (0.003806859798035998)	412 (0.0026176665273500554)	198 (0.0032527024924784865)	317 (0.0025457438826502914)	50 (0.00211264269664089)	421 (0.002471397036458889)	409 (0.0028083691260222016)	787+4 (0.0026656016377507212)	363 (0.0028579386132687105)	446 (0.0025082555904909227)	188 (0.0024707844715638767)	340 (0.003552475190537127)	358+3 (0.003206540708046368)	144+2 (0.003344902108028439)	557 (0.003955766668276881)	190 (0.0038913003195312225)	490 (0.0035659326070852076)	156 (0.0037615741890053454)	626 (0.0035460538352583486)	793 (0.003983903021549511)	360 (0.004164703889778793)	351 (0.001890842390813118)	787+7 (0.00247492429707734)	388 (0.0024808182938075886)	148 (0.0023112033795108593)	31 (0.0022734304816391334)	833 (0.0024212260097379976)	144+1 (0.0022590657598019516)	171 (0.0025096987412411265)	143 (0.0023864300661281075)	151 (0.002289139768123453)	144+3 (0.0008232876339889865)	787+7 (0.0007656537102837674)	186+6 (0.0007832660654834114)	400+1 (0.000829536649699598)	135 (0.0007924375189938668)	744 (0.0035918838959108005)	496 (0.004581666802094147)	133 (0.0051614674927979885)	377 (0.003940225963952427)	407 (0.003733952594610028)
187 (0.0023642170654331928)	188 (0.0024116428529086815)	18 (0.0029066789898391492)	787 (0.0025626728078309044)	719 (0.0024360445431904285)	360 (0.0035139718405089553)	186+3 (0.00391006979375919)	337 (0.004776452034066396)	704 (0.004400180112619202)	465 (0.0038022824451740232)	357 (0.002451035748297488)	5+4 (0.003245608209666686)	455 (0.0025184537824994883)	465 (0.0020879491193755238)	641 (0.0024624202327560483)	619 (0.0027717276408259946)	85 (0.0025728170500455448)	19 (0.00285691168155026)	375 (0.0024954280030461567)	238 (0.002402803176721926)	315 (0.0034701815365611364)	7 (0.0031813995630776185)	787+4 (0.0032404082168163164)	209 (0.003855349722450637)	397 (0.003735827704842987)	400 (0.0035383156795127735)	557 (0.0036424054141429058)	295 (0.003465970153882856)	397 (0.0038397294379963537)	442 (0.00394740664176603)	741 (0.0018438954713985512)	360 (0.002440693302894444)	144+1 (0.0024435721257888266)	412 (0.002246414539181729)	195 (0.0022558514593005656)	330 (0.0023936164258729496)	347 (0.002242686757603546)	330 (0.0024866860267959935)	232 (0.0023444452755899898)	662 (0.00228454484281798)	350 (0.0008043548316988252)	347 (0.0007506631045721658)	138 (0.0007775376176227606)	135 (0.000827717414353798)	460 (0.000789130721224395)	344 (0.003563753604189954)	5+4 (0.004571904208688433)	319 (0.005059021752304446)	460 (0.003937457203065474)	432 (0.0034490018552359512)
398 (0.002283911915369382)	363 (0.0023649324655010606)	346 (0.0028470224890135482)	308 (0.002559301276518293)	293 (0.0024338541634859687)	149 (0.003487081088043513)	186+6 (0.0038313812265995863)	152 (0.004765120104478467)	393 (0.004203087809382891)	648 (0.0037071089828348814)	346 (0.0024365824890471314)	507 (0.0032215133411513347)	617 (0.0025079105858443005)	136 (0.002085760649144341)	440 (0.0024599729036179976)	754 (0.002728809393821629)	749 (0.0025449807807728557)	85 (0.0026066503534520717)	411 (0.0024644198712618455)	647 (0.00236517420227589)	375 (0.0033623724465746134)	279 (0.0031177591561590253)	343 (0.0031847483258989535)	188 (0.0038319633618710165)	396 (0.003691325495908798)	151 (0.0034896931195000096)	360 (0.003606784024028916)	399 (0.003386817056642217)	411 (0.0037110061584562223)	439 (0.0039404756213507145)	352 (0.0017700558564709757)	149 (0.002399525359943485)	335 (0.0023805006498640404)	352 (0.0022202618859331275)	389 (0.0022492292622419276)	410 (0.0023384317702736706)	147 (0.0022353934009570406)	778 (0.002446556595022337)	360 (0.0022916385077267356)	27 (0.0022405240830395026)	721 (0.0007922084375810108)	667 (0.000742162176553661)	439 (0.0007723347653702306)	843 (0.0008270509392695354)	360 (0.0007746554614473917)	185 (0.0035014731529812012)	276 (0.004152154844515008)	792 (0.005044548604388813)	50 (0.003895352623377514)	335 (0.0033278492785471054)
190 (0.0022698425382223085)	5+4 (0.002332491934014837)	397 (0.0027937390163475084)	147 (0.002538278568714746)	640 (0.0023981513937860284)	513 (0.0033757310643823465)	815 (0.0037396482432932475)	295 (0.004763692456662296)	148 (0.004197848969223256)	135 (0.003706386200762996)	351 (0.002431783254316752)	186+5 (0.0031228606661719937)	135 (0.0024947904812074317)	343 (0.001963417320186036)	453 (0.0023741199588989976)	188 (0.002500741674975469)	396 (0.0025432319220926496)	704 (0.002583727028002021)	667 (0.0024276301696092486)	304 (0.0023460728254251395)	147 (0.0033378445404495887)	169 (0.0031101086144987534)	144+5 (0.003183726224971541)	455 (0.0036020935185449403)	392 (0.0035686337794130774)	758 (0.00347324285793123)	395 (0.003492297839979212)	446 (0.003385136743581394)	461 (0.0037076556500588386)	183 (0.0038469718695937276)	144+3 (0.0016789027617542798)	804 (0.0023989702773961415)	446 (0.0023729804503828007)	293 (0.002153067937512723)	32 (0.0022479017610307927)	442 (0.002329982491262414)	407 (0.002230781228872781)	347 (0.002421069517226306)	641 (0.0021943521193556656)	440 (0.0022310531825197382)	402 (0.0007898461132959877)	363 (0.0007247838312148599)	144 (0.0007653149776765726)	360 (0.0008226256485473829)	825 (0.000769079060659003)	19 (0.003493730382574536)	186+2 (0.0041206182501292345)	665 (0.004822725401522167)	321+5 (0.0038517720130075367)	7 (0.003243588473144191)
281 (0.002221383911193544)	146 (0.002319734525061038)	830 (0.0026963030251985045)	183 (0.00244038548819108)	513 (0.0023979928120856754)	144+3 (0.0033521235354380353)	461 (0.0037285081698952218)	464 (0.004489666660518334)	201 (0.004167975098911026)	406 (0.003686577508089549)	464 (0.0024090185156863107)	33 (0.0028623431188161638)	306 (0.002494392720390536)	348 (0.0019503315900437274)	787+7 (0.002288740861337386)	424 (0.0024521884821215294)	184 (0.002508756092854428)	360 (0.002527216921573698)	585 (0.002289914768791277)	464 (0.002257102893265815)	356 (0.0032937620019379745)	356 (0.003003086886959789)	5+2 (0.003098326721113357)	364 (0.00359757283884106)	188 (0.0035443430559338185)	347 (0.0034510877237794533)	807 (0.0034707987374842553)	346 (0.003259616598600232)	721 (0.0036439298331609055)	152 (0.0038102864951416616)	665 (0.0016679902480896966)	194 (0.002348908054507205)	405 (0.002334137748714192)	651 (0.002151533822760178)	595 (0.002219155127140158)	746 (0.0021810338210990115)	741 (0.00220211725750938)	136 (0.0023221178663639175)	471 (0.002188713513636904)	291 (0.002154158279797344)	781 (0.000760195858184457)	141 (0.0007056327919572235)	423 (0.0007365682834820154)	4 (0.000821233788568594)	403 (0.0007602875348943749)	335 (0.0034242101684822746)	138 (0.0038333028458463238)	268 (0.004709497970420362)	459+16 (0.003526053946871392)	189 (0.0030049956268561767)
85 (0.0021908728435119902)	425 (0.002303415812800239)	362 (0.0026392804245944463)	775 (0.0024284789370767725)	360 (0.002390889180379015)	161 (0.0033371101712918972)	232 (0.003370561454842399)	27 (0.00440484826086175)	321+5 (0.004116079799137857)	18 (0.0036088651838242086)	360 (0.0023949455237317315)	133 (0.002862294355057629)	461 (0.0024863988594303996)	85 (0.0019181016498244978)	621 (0.0022841565902771603)	5+3 (0.0024025821272893955)	186+5 (0.0024279147148837115)	520 (0.0025171394153281667)	293 (0.002251362141944195)	209 (0.0021435015462178543)	662 (0.003289375830065837)	336 (0.0029602264645150014)	375 (0.0030656892984068916)	135 (0.0035740390989105614)	144+1 (0.003493257488844218)	190 (0.00344330063676743)	151 (0.0034372637911630408)	293 (0.0032552697139787016)	360 (0.0035008550621495977)	322 (0.003656372758860679)	138 (0.0016666688253345425)	448 (0.0023000856359774572)	149 (0.002323235446679836)	674 (0.002143178191039833)	350 (0.0021583058662842276)	158 (0.002124526983276751)	413 (0.002172812802936587)	149 (0.0022965840958470455)	30 (0.002169017963727953)	619 (0.0020768697223626726)	49 (0.0007554979264715175)	777 (0.0006954711627951085)	400+1 (0.0007219568877447604)	403 (0.000794884724519304)	491 (0.0007268609627420657)	856 (0.0033665565834057956)	337 (0.003764644920390909)	744 (0.004551454631901751)	336 (0.0034397819138295305)	132 (0.002962641188980638)
31 (0.0021826155956730492)	357 (0.0021846252013823825)	741 (0.0026111759908389)	809 (0.0023792688944010115)	255 (0.002347271237565429)	335 (0.0033227027904060126)	407 (0.0033489717865399526)	630 (0.004362918633845655)	640 (0.004005997775252653)	154 (0.0034907429247290917)	781 (0.0023156828159015845)	394 (0.0027851343040016336)	409 (0.002423303088090121)	352 (0.0019157494413667817)	152 (0.0022733427360905217)	171 (0.0023936669459773477)	337 (0.002328199797845331)	781 (0.002475621786619318)	746 (0.0022020365684414962)	341 (0.0021099714288433276)	595 (0.0032771580298777696)	139 (0.0028869940089040367)	619 (0.0029693186961606793)	137 (0.00357304103203595)	446 (0.0034838927436841847)	411 (0.003419135015376205)	145 (0.0033603356046585774)	732 (0.003171934554791104)	580 (0.0033842107596070963)	153 (0.0036554065751483547)	781 (0.0016621583854598597)	463 (0.002183763782841808)	459+10 (0.0023210128922612444)	726 (0.0019556198839014664)	406 (0.002083138861892863)	691 (0.0020900907225837348)	173 (0.0021320670599525894)	395 (0.0022414290181447492)	580 (0.002160238016025367)	137 (0.002055793822869278)	363 (0.0007353049581784461)	512 (0.0006712483355064862)	141 (0.0006975979316712196)	147 (0.0007859177864652873)	502 (0.0007199358905792201)	701 (0.0033544376578206405)	143 (0.0037196090355841567)	619 (0.004466397178599994)	144+2 (0.0033402530195573354)	151 (0.0029356964293459037)
151 (0.0021406081458511684)	336 (0.002156620321912152)	461 (0.0025222391680953774)	459+16 (0.00227134782825124)	507 (0.0023399677046530166)	31 (0.0032296346101107444)	667 (0.003168608007995997)	136 (0.004202190640412547)	836 (0.003967702401084395)	164 (0.003208443931551725)	49 (0.0023024636446197415)	421 (0.0027489411442507424)	500 (0.002344623705910539)	189 (0.0018853347311829944)	172 (0.002195959186530447)	147 (0.0023880899199434794)	461 (0.0023045009660016156)	336 (0.0024483595967993623)	290 (0.002173803229497828)	699 (0.002099038563903639)	767 (0.0032330018254759603)	746 (0.002799273296236636)	404 (0.0029350346114562554)	720 (0.0035449230249488964)	352 (0.003279829936190963)	140 (0.0033215183446950033)	407 (0.0033163309400984138)	722 (0.0031087952417720444)	340 (0.0033759838341188095)	130 (0.003525380447945612)	405 (0.001611814130256988)	641 (0.0021493561092887662)	318 (0.0022807084024928665)	343 (0.0017394841052243467)	796 (0.0020830804674943112)	134 (0.002059588596528877)	396 (0.002030943308397808)	153 (0.0021983885786913417)	448 (0.0021250416569602503)	30 (0.0020372910707143394)	346 (0.0007176250624150244)	351 (0.000645313168808169)	34 (0.0006934720181602822)	459+14 (0.0007689258176754208)	185 (0.0007118635596194184)	736 (0.00313090319968753)	787+3 (0.0037061447505182064)	321+5 (0.004215431485925597)	84 (0.003326450523776028)	50 (0.002701637692476909)
352 (0.0021309022901866348)	82 (0.0021522013783497715)	352 (0.0024906414919743233)	348 (0.0022432407011851703)	147 (0.0022370499730535467)	405 (0.0031243445516503194)	169 (0.003029830755210005)	677 (0.004162955252792001)	323 (0.003933728523382309)	155 (0.0031584723364307798)	155 (0.0022736841065225315)	403 (0.002696719392710139)	297 (0.0023202953482732466)	535 (0.0018851125817596736)	585 (0.0021708367338818934)	464 (0.002380912486224539)	5+3 (0.002297742368761636)	339 (0.002382183996101466)	461 (0.0021222606216095737)	151 (0.0020750749912834205)	373 (0.0031947592725792145)	2 (0.0027071929597533356)	354 (0.002897255500386)	778 (0.0035180831190755792)	5+2 (0.0032438370707446452)	723 (0.0033037861507778233)	300 (0.003212742105586388)	337 (0.003037751116189951)	613 (0.0033487652190903115)	417 (0.0033942703892531267)	223 (0.001572231925362403)	781 (0.002126430113285202)	813 (0.002261078480536152)	211 (0.0017252869571220554)	513 (0.002075263272735106)	644 (0.002047627319032575)	138 (0.002029683604022033)	732 (0.0020960492500939685)	149 (0.002110197904325469)	189 (0.0020075284881149714)	144+6 (0.0007026642312435943)	403 (0.0006294501631656595)	402 (0.0006836781963553307)	164 (0.0007442945008510423)	151 (0.0007025535742247697)	404 (0.0031221541411071484)	595 (0.0035233996696591636)	277 (0.00420187122595249)	667 (0.003167824960792069)	462 (0.002677434644330664)
18 (0.002034003142849637)	455 (0.002112035941947586)	198 (0.0024661277987935554)	464 (0.0021964565728180537)	357 (0.002228197744454165)	677 (0.003123303401010857)	189 (0.0029939724542597666)	423 (0.004047242241958823)	815 (0.0038790378480088165)	337 (0.0031438262650964454)	141 (0.0022336226731278605)	147 (0.0026924094508039755)	357 (0.0022772576325602472)	500 (0.0018253407266752325)	46 (0.0021576721151099496)	400+2 (0.0023079167275469586)	274 (0.002286005386328789)	139 (0.0023722417026742094)	161 (0.002119467902206269)	30 (0.002016060188673515)	136 (0.0031778565593348646)	9 (0.0027048983940544625)	565 (0.0027932007432367916)	142 (0.0033732704447062053)	186+4 (0.0032300227856123078)	557 (0.0032034572331913693)	354 (0.003140019702189182)	829 (0.0029764974139216437)	337 (0.0030746810795754696)	65 (0.0033080347743767897)	315 (0.001561888233370237)	399 (0.002070342661181341)	356 (0.0022517490755005927)	741 (0.001695432771606079)	31+1 (0.0020261213657953147)	138 (0.0019514835400954189)	26 (0.002024383069531602)	674 (0.002085812954397485)	186 (0.0021083293366079407)	347 (0.0020047781538375157)	149 (0.0006771647451415349)	410 (0.0006250709583900638)	144+2 (0.0006765894406099045)	662 (0.0007156044592703109)	774 (0.0006758050905970457)	132 (0.0028675708205585845)	187 (0.0033019346327119795)	200 (0.004078656387240511)	277 (0.0029886216376277227)	640 (0.0026718521030763107)
778 (0.001997352393006969)	144+7 (0.0021085548258897822)	460 (0.002448206399337807)	62 (0.0021384767286333475)	459+16 (0.002210113608930368)	325 (0.00309419573809782)	620 (0.002876922848057151)	186+3 (0.003987861053014209)	832 (0.003854629075682036)	144+3 (0.0030978168260697614)	336 (0.0022193527715928963)	746 (0.00267508080116007)	340 (0.002277124099799398)	620 (0.0018106252269367326)	775 (0.0021133060861328627)	137 (0.0022692398275725133)	102 (0.0022547298824592624)	31 (0.0023220742949215125)	809 (0.0020540290589276004)	174 (0.0019575420788785344)	360 (0.0031724587858034054)	448 (0.0026135974382036267)	446 (0.0027534397228138633)	360 (0.0033618510138306483)	354 (0.003166610773985562)	171 (0.0031198056600808205)	140 (0.0030541599682505733)	140 (0.002965393106909286)	27 (0.003067342424011255)	440 (0.0031577242642840462)	840 (0.0015401634901836925)	755 (0.002058995490292066)	24 (0.0022325792444064197)	62 (0.001669886076276085)	268 (0.0020213905611412937)	667 (0.0019350292333344572)	691 (0.0020080082470318827)	619 (0.0020269086034795)	460 (0.002040315052543083)	463 (0.0019948678374643596)	717 (0.0006702617252507113)	377 (0.0006211776254328102)	620 (0.0006647242461109891)	323 (0.0007136667380092623)	144+1 (0.0006726858058995552)	619 (0.0028579000213099803)	300 (0.003298959403125517)	843 (0.004040474733374709)	279 (0.002920358831568499)	350 (0.002629831920760798)
275 (0.001983550082585582)	144 (0.0020932392927876975)	149 (0.002439664005288584)	186 (0.002004614881988013)	133 (0.002203088828540949)	307 (0.0030375164005504956)	409 (0.0028600520521486644)	397 (0.003955348120964356)	135 (0.003828843442630618)	440 (0.0030944394554010164)	290 (0.00215751411245055)	46 (0.0025441733137551827)	141 (0.0022309964078982493)	815 (0.0017893983963088397)	340 (0.0021027106448531763)	365 (0.0022620930895412487)	192 (0.0022377253074650403)	446 (0.002281479347265186)	592 (0.0020357621618560698)	409 (0.0019272989663817706)	624 (0.0031640661985717555)	360 (0.0025114898619770115)	33 (0.0027393461784564724)	832 (0.0033115105349193156)	721 (0.0031306013303303857)	189 (0.0030742490636041613)	408 (0.0030456941468397173)	720 (0.0029618920448083435)	667 (0.003057617823907562)	746 (0.0030630286502431425)	5+4 (0.0014850723866478757)	305 (0.002053399990008268)	644 (0.002177422514670208)	444 (0.0016500232641620217)	291 (0.0019887258933937)	141 (0.001903050114344855)	281 (0.0019957514697402485)	403 (0.0019889125929149045)	404 (0.0020023858154324453)	330 (0.001973577522571375)	27 (0.0006586313166510116)	304 (0.0006195599819120886)	400+12 (0.0006583185067258362)	459+4 (0.0006835172187845351)	134 (0.000652068474675952)	336 (0.002735628730019074)	25 (0.0032744146432101377)	779 (0.0036461739672918134)	701 (0.002881459082224568)	439 (0.0025865022080697455)
321 (0.0019740205150703986)	295 (0.002059970422737333)	394 (0.002432471254434699)	362 (0.0019409120873435611)	134 (0.002187720011035328)	354 (0.0029636362851537296)	346 (0.0028553484351274677)	624 (0.003954917630950661)	648 (0.0038190006816860586)	134 (0.003032137577066844)	152 (0.0021466780744095965)	442 (0.0025107442785439107)	423 (0.0022307032076882482)	336 (0.001750718794617225)	133 (0.0019695281947569023)	674 (0.0022451785349396503)	50 (0.002223675783751067)	140 (0.002259280593200835)	409 (0.002032414055619704)	375 (0.0018840548613349181)	410 (0.003158062527569651)	140 (0.0024561278287849853)	837 (0.0027299896051235584)	518 (0.0032968950238388387)	403 (0.003118161338307978)	169 (0.0030303960267358517)	321+5 (0.003032415756288028)	134 (0.0029608445245171925)	89 (0.0030267820116944193)	743 (0.0030607105222730767)	268 (0.0014803880964757046)	421 (0.0020445453376714425)	640 (0.0019546157549576383)	231 (0.0016442627886394015)	721 (0.0019822854835905225)	336 (0.0018275229210804097)	179 (0.001977894256647953)	415 (0.001981894709700947)	403 (0.00197168112124388)	648 (0.001970469307864237)	115 (0.0006582019783275127)	144+1 (0.0006156034078184711)	500 (0.0006467957787138611)	407 (0.0006647523557488681)	115 (0.0006305285023497027)	395 (0.0027288128309977855)	173 (0.0029577016172982846)	142 (0.0034824516154296856)	4 (0.0028267743835491766)	281 (0.002527605883642601)
425 (0.0019681154517679628)	208 (0.002032714548525525)	171 (0.00241179826561764)	133 (0.0019407439288777215)	186+1 (0.0021671915228276845)	202 (0.0029088412607900325)	362 (0.002851890832441988)	135 (0.003933984685126475)	151 (0.0036892092640161533)	464 (0.0030044931417708394)	429 (0.002126918901770859)	166 (0.002505659480261907)	60 (0.002205495474008677)	619 (0.0017226427566532415)	813 (0.0019308506686183178)	671 (0.0021992138396970114)	31 (0.0022124424734100826)	136 (0.0022475651786291982)	183 (0.00202177434669792)	792 (0.0018839206732928335)	357 (0.0031335378245097027)	154 (0.0024508236966676996)	583 (0.002671311609469819)	140 (0.0032336490911305596)	411 (0.003094076116087376)	137 (0.002946322364190275)	398 (0.002987514315410146)	619 (0.0029491542234911274)	723 (0.002972661901810616)	323 (0.003051282096089928)	490 (0.0014723804190330304)	343 (0.0020436052984660904)	343 (0.0019352501434001916)	238 (0.0016392096751150884)	144+12 (0.0019477381629685487)	778 (0.001770804245729707)	172 (0.0018589284948012535)	409 (0.001911658063673193)	446 (0.0019151792427726502)	471 (0.0019558067066451574)	144+11 (0.000638430277907008)	461 (0.0006049686229295897)	290 (0.0006396005840288013)	72 (0.0006619362629624516)	787+7 (0.0006129990053510247)	275 (0.0026068966020780615)	185 (0.0029178432387940803)	461 (0.003330064004802239)	677 (0.002787775680376636)	446 (0.002490635985802179)
464 (0.001946804638675847)	342 (0.0020219709917321735)	82 (0.0024073576091381207)	336 (0.0019277554864328473)	165 (0.002167035499244563)	520 (0.002838448231225125)	337 (0.002713398987024754)	293 (0.0039098535701024935)	746 (0.0035001434446666493)	290 (0.0029061515946569817)	189 (0.0021262456417539266)	139 (0.0024517612407477848)	5+2 (0.002200781355937387)	720 (0.001679269228734162)	316 (0.0019070860042874)	743 (0.002097112402646921)	309 (0.002203661850762096)	134 (0.002214622328895677)	184 (0.0020211660712089394)	592 (0.0018761758480388192)	778 (0.0030814827133643944)	337 (0.002429573226558692)	164 (0.0026583387872643107)	465 (0.003218826696169445)	464 (0.003048866158753846)	297 (0.002929677263951865)	26 (0.0029845229752167883)	290 (0.0028901678283569064)	358 (0.00291687679561771)	758 (0.0029988902688583403)	375 (0.0014216236467591377)	410 (0.0020317723770092336)	513 (0.0018960545532255874)	224 (0.0016335716756197627)	339 (0.0019021009659264724)	716 (0.001764676056891444)	27 (0.0018370225559422824)	135 (0.001911648595146628)	723 (0.0018978555335988287)	308 (0.0018520376019962516)	9 (0.0006372829996114568)	23 (0.0006016726745213144)	272 (0.0006385905893561245)	352 (0.0006522779226525814)	231 (0.0005972536697722841)	188 (0.0025696668697374613)	640 (0.002866515547640028)	651 (0.0033244046780600564)	525 (0.0027212501723064574)	92 (0.002490139439150052)
147 (0.001889000502660985)	459+16 (0.0019614520561517055)	640 (0.0023886439999484905)	410 (0.001917516060666169)	412 (0.0021535697175937185)	404 (0.0028230520422130746)	46 (0.0027041384146839873)	139 (0.003882228445739794)	150 (0.003491280676769589)	150 (0.0028803960239833096)	317 (0.002122857061848891)	351 (0.0024282686952752973)	146 (0.0021996317211311163)	186+2 (0.001614251695298869)	817 (0.0019045492491813558)	535 (0.0020883599525239405)	821 (0.0021745447104334604)	27 (0.0021535762494358365)	187 (0.002004861154069131)	337 (0.00185699246250138)	335 (0.0030701222476577335)	409 (0.0024234694355871242)	147 (0.0026430087997611263)	853 (0.00305131245873268)	201 (0.002887031428873872)	301 (0.002927454809397773)	322 (0.00293822742359885)	5+4 (0.0028217806387477277)	153 (0.002805104214845681)	137 (0.002880645456107567)	406 (0.0014114333180543996)	813 (0.002003046673915898)	500 (0.0018451838315143524)	346 (0.0016298122576342312)	781 (0.001898101233752786)	399 (0.0017577593700418756)	322 (0.001805161963798498)	746 (0.0019084826545714543)	144+1 (0.0018933248915415633)	389 (0.0018371622739649092)	410 (0.0006369458523514176)	668 (0.0005927125487584441)	409 (0.0006289207352884386)	413 (0.0006511310563259118)	440 (0.0005971823024980489)	640 (0.002542834187625199)	363 (0.002808858299189004)	644 (0.003292730834741182)	744 (0.002706188047483409)	781 (0.0024889813625215045)
668 (0.001881520768402551)	398 (0.0019553255340349907)	252 (0.0023616732402325508)	742 (0.001892454553061489)	434 (0.0021305108747857195)	406 (0.002803881117530617)	464 (0.0027036515710832515)	741 (0.003861045201843516)	354 (0.0034249398388652387)	351 (0.0026994105122484344)	408 (0.0020306298443029886)	155 (0.0024079574844414623)	344 (0.0021578556048440912)	429 (0.0015832543174503014)	512 (0.001903862375757117)	238 (0.0020842156478087137)	410 (0.002163224257153331)	448 (0.002144291533996509)	619 (0.0019762090893918416)	141 (0.001770321598799184)	659 (0.0030658279134576755)	346 (0.0024213272940211313)	188 (0.0025783700198570027)	460 (0.003036326931110909)	165 (0.0028027003716942353)	824 (0.0029261642231569887)	465 (0.0029075266711737074)	388 (0.002820659088986076)	640 (0.0028011900072569267)	337 (0.002875663068628541)	7 (0.0014083276220168972)	319 (0.0019935459385707053)	519 (0.0017681646102316118)	459+16 (0.0015446115007225314)	446 (0.0018806808252294271)	352 (0.0017116039165409505)	412 (0.0017883944256350884)	356 (0.001890751819675409)	26 (0.001892385624167436)	404 (0.0018354868300676556)	125 (0.0006347634675223143)	379 (0.0005900772487352217)	400 (0.0006222218674000093)	692 (0.0006330232639612879)	304 (0.0005921151829506184)	138 (0.002425896759055265)	440 (0.0026386284250899173)	4 (0.0031464290742685423)	648 (0.002666296351218005)	138 (0.002464242364999979)
185 (0.0018803666240429678)	513 (0.001928378267496455)	363 (0.002325767306393254)	201 (0.0018853902781694155)	189 (0.0020987465446914)	352 (0.002802099682069937)	444 (0.0026986145672627166)	352 (0.0037478468134350953)	344 (0.003405537101403876)	271 (0.0026870039281050202)	92 (0.0020129008339397165)	815 (0.002392174944442319)	644 (0.002157196492180446)	140 (0.0015476784694752662)	399 (0.0018892727306384924)	335 (0.0020780289787710538)	186 (0.0021427929798540106)	358 (0.0021114618904282626)	833 (0.0019650853666410496)	154 (0.0017400977218542855)	24 (0.002997420460733831)	429 (0.002408203899904733)	455 (0.002571536930040467)	392 (0.003028494339239173)	142 (0.0027894639346971646)	141 (0.0029246792325419504)	461 (0.002872803265964126)	173 (0.0028195083047797974)	491 (0.002739035081584918)	297 (0.0028660532271266347)	833 (0.001355113962702608)	809 (0.001980601567993322)	792 (0.0017616096809824986)	160 (0.0015311317780738408)	408 (0.0018564285818763683)	358 (0.0016957087094498112)	836 (0.0017595690512730647)	358 (0.0018713909475042345)	357 (0.0018231169347287287)	435 (0.0017975292870496633)	200 (0.0006336244705435949)	144+6 (0.0005785549301743636)	701 (0.0006180591161640658)	721 (0.0006285527446466509)	399 (0.0005567453545360977)	786 (0.002419191832029226)	336 (0.0026162344233203556)	489 (0.0030415136009119305)	7 (0.002623023394394234)	186 (0.002389312335087245)
406 (0.0018364801883232564)	434 (0.001921547408998402)	613 (0.00216474953863012)	188 (0.0018829688490273205)	404 (0.002090768557808263)	173 (0.0027378103017952266)	351 (0.002669157612733998)	781 (0.00365843145360949)	535 (0.0032723423890447904)	397 (0.0026693607085922924)	192 (0.001977070519590619)	172 (0.0022812107244402084)	252 (0.002148449849156323)	150 (0.0014868076588778873)	164 (0.0018848706580123862)	97 (0.002038281530684172)	619 (0.0020807669545942994)	308 (0.0021094238444134147)	316 (0.0019588413461288138)	146 (0.0017351731902455004)	471 (0.002992151001739562)	404 (0.002369538608864131)	321+5 (0.002553511610488823)	167 (0.0029788570898786064)	144 (0.0027288299792543776)	360 (0.0029230137174038905)	306 (0.0028434434259517983)	746 (0.002763153502029555)	134 (0.0027185559234914215)	5+2 (0.0028333087581384696)	746 (0.0013411276416516646)	85 (0.0019673903222569306)	726 (0.0017386368559884537)	513 (0.001401415833756038)	364 (0.0018046382608550792)	26 (0.0016944230851706733)	398 (0.0017268375228899583)	128 (0.001820514989461225)	121 (0.0018206887934171655)	842 (0.0017940891642736208)	777 (0.0006104056384427347)	809 (0.0005689050112076796)	400+2 (0.0006091347304242388)	464 (0.0006051712734537169)	406 (0.0005503723710355082)	133 (0.0023893596289085665)	744 (0.0025996393016944515)	347 (0.002943190217809989)	393 (0.00261440362933228)	268 (0.0023418732871510147)
667 (0.001835072072986524)	641 (0.00189376973466472)	190 (0.002157718825135009)	408 (0.0018661490113841652)	303 (0.0020813410345538524)	101 (0.002670529403398276)	655 (0.002666731193220866)	429 (0.00360690020209646)	462 (0.0032642047818721978)	796 (0.002669160975700065)	136 (0.001963539070913844)	464 (0.0022327309326581487)	174 (0.0021415172510677624)	169 (0.0014858116658960745)	403 (0.0018762699435417563)	142 (0.0019983581586455607)	133 (0.002078113429573356)	400 (0.002094380333647134)	413 (0.0019496913385538997)	290 (0.0017344102959366222)	557 (0.002809277704906546)	292 (0.002324113758216846)	394 (0.0025415642228228995)	371 (0.0029544823594582553)	461 (0.0026760061023938277)	136 (0.0028779049063649793)	132 (0.0027641959618686747)	620 (0.0026564025510617943)	145 (0.002686845213588849)	188 (0.002831387620916941)	389 (0.001316387849379183)	117 (0.0019033540882620196)	223 (0.0017280208254674858)	792 (0.0013960477338327744)	415 (0.0017873105738507673)	408 (0.0016803498813350553)	753 (0.0017030026241168835)	304 (0.0017751126450076208)	408 (0.0018029469919226915)	348 (0.0017835218387260779)	18 (0.0006089362509593899)	135 (0.0005641135818577254)	813 (0.0006043429729337904)	140 (0.0005938076469152848)	402 (0.0005464576576784196)	787+2 (0.0023194096407115486)	136 (0.0025961984219955445)	467 (0.002726375142802539)	389 (0.002614387370480034)	467 (0.0022774772753322483)
461 (0.001800324653980834)	812 (0.001865458166562681)	407 (0.002093783851951539)	189 (0.0018651026742173677)	539 (0.0020430152490534034)	440 (0.002670415540684879)	704 (0.0026320205642559593)	412 (0.0035885912935221444)	337 (0.003212450773423305)	408 (0.002526838491616859)	635 (0.001955073370451901)	410 (0.0022246025939804885)	33 (0.002137330781760825)	337 (0.0014810918095602068)	343 (0.0018685230623463418)	187 (0.0019886297382752686)	732 (0.0020766359363650864)	535 (0.002083468609094896)	149 (0.0019325187569342731)	481 (0.0017325505119659018)	187 (0.002772236705140366)	147 (0.0022904480815020807)	406 (0.0025268055434335213)	754 (0.0028814685094173194)	169 (0.002673145786179632)	405 (0.0028439087195855856)	674 (0.0027077792959631294)	464 (0.002648275215521536)	26 (0.0026784400189060597)	319 (0.002814805596597249)	115 (0.0012767701441049962)	640 (0.0018763338634255652)	360 (0.0017076053430864547)	440 (0.0013865532610307942)	134 (0.001733281082218044)	281 (0.0016591909660861688)	134 (0.0016730160929719524)	461 (0.001748870457564914)	667 (0.001798638785996073)	403 (0.001764408941331376)	629 (0.0005949152420878642)	335 (0.0005565893355085328)	396 (0.0005862777879255579)	186+2 (0.0005706843405522422)	525 (0.000534118279532565)	181 (0.002318785284452246)	400+2 (0.0025737159689699987)	350 (0.0025364157551497008)	577 (0.0025923773713813934)	240 (0.002266087935680707)
92 (0.0017616724633442628)	189 (0.001834156858379464)	607 (0.0019417116102839163)	837 (0.0018411192126312652)	854 (0.00204154887638249)	29 (0.002661549683112616)	442 (0.002593593702252955)	816 (0.003577876653700179)	429 (0.003194233181333818)	727 (0.0025201004749971167)	146 (0.0019353092677657727)	65 (0.0022042674896489887)	613 (0.002035703004402631)	481 (0.0014591203403800362)	337 (0.0018650574361496284)	148 (0.001976028054520484)	699 (0.0020681556422219205)	405 (0.0020418859080244727)	465 (0.0018948569086167134)	293 (0.00162989478573753)	619 (0.0027657478233037583)	396 (0.002288472506572959)	318 (0.002518399291806529)	62 (0.0028618195966456338)	817 (0.002636772025609243)	397 (0.0028105405633692287)	319 (0.0026817261127550667)	141 (0.002635209513269423)	409 (0.0026435188864018604)	461 (0.0027857946260682136)	337 (0.00123693676578561)	238 (0.0018761949430031756)	595 (0.0016874703983833427)	459+7 (0.001382594658388397)	754 (0.0017100256959279479)	143 (0.0016424368918188535)	219 (0.0016663353186126204)	393 (0.001707836560474987)	635 (0.0017550568839187954)	412 (0.0017344036117419126)	406 (0.0005886369235223326)	407 (0.0005523467331492028)	231 (0.0005823901919227029)	841 (0.000562014800900141)	133 (0.0005336845483964667)	379 (0.0021573577463270335)	397 (0.002555947476769182)	84 (0.0025121084606356133)	275 (0.0025372535264356413)	379 (0.0021487441191099747)
612 (0.0017569737717705869)	87 (0.0018340304083445782)	150 (0.0019356888257695151)	465 (0.001840494050637386)	144 (0.0020317433626945796)	337 (0.0026323727551173376)	821 (0.0025268219912341523)	354 (0.0035533312434939757)	721 (0.0031800733354852275)	147 (0.0025011033997980273)	731 (0.0019154860446047978)	434 (0.0021670810856297775)	68 (0.0020250265303282445)	351 (0.0014526307636403223)	463 (0.00185096622918221)	186 (0.0019563191708041622)	801 (0.0020493790738323075)	9 (0.002016854263575356)	475 (0.001881251874369599)	399 (0.0016262912929857559)	394 (0.0026517372284185093)	145 (0.0022763802595189356)	358+3 (0.0024719547527427186)	618 (0.002809028777096226)	130 (0.0026030246690952703)	620 (0.002781487687991377)	409 (0.002676551284884231)	343 (0.0026147187621829203)	462 (0.0026211785922630425)	703 (0.002716037773595783)	620 (0.001230241224590426)	408 (0.0018455139410662382)	80 (0.0016543379333372316)	459+10 (0.0013785979290714518)	144+1 (0.0016861125959820927)	295 (0.001616967706172325)	461 (0.0016587919555599736)	87 (0.0016913770643599989)	340 (0.0017492826437700616)	461 (0.0017229413567393555)	276 (0.0005853648569567559)	649 (0.0005421204075111079)	403 (0.0005822227628763741)	764 (0.0005526662043129594)	186+2 (0.0005241738204619362)	411 (0.002133791585602699)	741 (0.002453393710848134)	181 (0.0025046315611462937)	92 (0.0025357198334433123)	792 (0.0021422117263251756)
746 (0.0017555119557496448)	651 (0.0018317076184938127)	183 (0.001932271156879249)	432 (0.001806707877207321)	336 (0.002015210693385458)	189 (0.002610333033242376)	801 (0.0025248398095905128)	137 (0.0035332654303705845)	295 (0.0031656368999306217)	507 (0.0025003100774250776)	135 (0.0019077852929566157)	452 (0.002152441764440031)	136 (0.0020154234500259593)	183 (0.0014501470401612952)	434 (0.0018108586988966105)	161 (0.0019127387430474137)	854 (0.001944912881752065)	309 (0.0019479263127956895)	644 (0.0018724874532435316)	781 (0.0016235703117306152)	618 (0.002610123058786637)	305 (0.0022428866568010896)	460 (0.0024155182312053506)	238 (0.002653419621197814)	5+3 (0.0025297548951066246)	16 (0.0027796051566052193)	358 (0.0026379563066840244)	144 (0.0025794024176370636)	817 (0.0026011529724623995)	140 (0.0027120169389263007)	62 (0.0012244833454327264)	826 (0.0018358755993523178)	651 (0.0016404998943691735)	144 (0.0013728418132099118)	184 (0.0016524184295071101)	813 (0.0016107660335307485)	158 (0.001627833777374325)	348 (0.0016697080452440947)	781 (0.0017151160836214197)	186+34 (0.0016913875667285752)	405 (0.0005726829466173821)	144+3 (0.0005367344238946333)	460 (0.0005475071408011476)	347 (0.0005487697917466062)	33 (0.0005144146636576706)	787+6 (0.002114734075794049)	379 (0.002409526058693332)	396 (0.0024401460780138474)	774 (0.002489694012224806)	464 (0.0020738241987901564)
172 (0.0017505218958251522)	409 (0.001803231227519977)	153 (0.0019232983691788808)	677 (0.0017641738384346166)	208 (0.0020043309578766664)	792 (0.002540740441174716)	187 (0.002474769157005967)	619 (0.003480309023120544)	464 (0.0030378171217921844)	141 (0.0024993955156062475)	190 (0.0018667486375897853)	186+1 (0.0021426562658774374)	173 (0.0019814621147849674)	305 (0.0014342674486493164)	297 (0.0017994925183106628)	328 (0.0018500761360049263)	357 (0.0019096876178611257)	854 (0.0019166226713715534)	818 (0.001867292421057471)	364 (0.0016151340234662618)	797 (0.002596986607374055)	618 (0.00224210856221738)	395 (0.002410678066698691)	490 (0.0026079003321684913)	460 (0.002456476531920583)	465 (0.0027785800371418878)	307 (0.002619075437902156)	755 (0.0025638716932499537)	619 (0.00259103636960804)	347 (0.002710902850406946)	80 (0.0012090838034272368)	187 (0.0018281931182497395)	337 (0.0016026641358721182)	184 (0.0013593369064530908)	34 (0.0015904541273900417)	132 (0.0016079848217187592)	144+7 (0.0016169086376976666)	667 (0.001666964916113439)	736 (0.001706297233238302)	139 (0.0016307352238565747)	440 (0.0005705470231412832)	240 (0.0005245673143280682)	317 (0.0005460552259254988)	400+3 (0.0005469603737366696)	186+3 (0.0005125242312035681)	223 (0.0020867468480902937)	28 (0.002326565675557034)	23 (0.0024260253633628464)	27 (0.0024674525493540746)	352 (0.0020401721944105886)
815 (0.0017210065467894327)	2 (0.0018014685912583503)	408 (0.00191498367482942)	321 (0.0017511353536481655)	525 (0.001972031174818291)	283 (0.002443622209110214)	190 (0.002467731411763577)	360 (0.0033971768465054725)	186+4 (0.0030133522887028303)	362 (0.002425326991038069)	702 (0.001853603985125605)	613 (0.0021388323702081014)	732 (0.001911685383340237)	787 (0.0014314640752761654)	137 (0.0017966199873812763)	201 (0.0018303429401045914)	442 (0.001866189079994814)	343 (0.0019119386619288632)	335 (0.001862599851611408)	446 (0.0015997529268455143)	230 (0.0025713283713685734)	130 (0.0022096828982305556)	143 (0.0023553213243280415)	186+1 (0.002607190973596776)	655 (0.002413989216838792)	185 (0.002776315807114082)	352 (0.002613844605770731)	132 (0.0024996901385240518)	354 (0.0025697388017197165)	464 (0.0026373590780602346)	448 (0.0011832991379839787)	754 (0.001827642596384114)	746 (0.0015974461175084992)	141 (0.0013485852301052166)	62 (0.0015415795917022614)	405 (0.0016068296375038099)	829 (0.0016021783765580604)	337 (0.001665073919931248)	281 (0.0017048579719942715)	459+2 (0.0016074201835068378)	289 (0.0005527541086197885)	824 (0.0005224382722549754)	704 (0.0005445135286311533)	854 (0.000545451506356141)	778 (0.0005124652181848389)	459+13 (0.00202066506343045)	389 (0.0022375761530584342)	458 (0.0023283876675689198)	837 (0.00246381967574715)	578 (0.0019884101811633425)
463 (0.0016982372166449889)	396 (0.0017728853438527439)	365 (0.0018946599503632745)	409 (0.0017191684323965653)	186 (0.0018919318135949637)	727 (0.002372188363633427)	144+8 (0.002466191950826315)	146 (0.003386248964021372)	357 (0.002981902921601012)	352 (0.0023664963382874936)	340 (0.0018262424253353592)	130 (0.0021380580110726094)	843 (0.0018950593831458657)	92 (0.0014002878358951518)	5+3 (0.0017826408864322892)	741 (0.0018088471972979824)	836 (0.0018513649103068363)	306 (0.0018606885665919224)	395 (0.0018536138697401042)	402 (0.0015906952220678238)	27 (0.0025529598224381944)	397 (0.0022030863392083658)	305 (0.0023446078285774517)	430 (0.002606684179579256)	229 (0.0023977004877017067)	321 (0.0027696481168395736)	153 (0.0026067113819368743)	823 (0.002466506742287024)	151 (0.0025215651817104396)	202 (0.002629361636963199)	293 (0.0011771759935280462)	412 (0.001804909970827046)	31+1 (0.0015298678361215557)	7 (0.001340915248976223)	417 (0.001528957357525869)	351 (0.0015480014173408433)	395 (0.0015949910310753463)	137 (0.001664651865905512)	148 (0.001703254935736149)	230 (0.0016023216616490978)	649 (0.000551606233184898)	162 (0.0005143086471555233)	297 (0.0005399757594025311)	534 (0.0005404059223871754)	365 (0.0005123340831332595)	186+1 (0.001988512294793159)	369 (0.0022280251533884385)	824 (0.002266265368784658)	409 (0.002311329835966648)	5+4 (0.0019821819638761937)
525 (0.0016947977152931048)	535 (0.0017573530460287044)	398 (0.0018549194590259219)	740 (0.0017087743397616413)	46 (0.0018890076097421776)	65 (0.002309977472508768)	164 (0.002458784616464326)	787 (0.0032118650787115507)	813 (0.0029513860506117083)	295 (0.002338967317104229)	186+1 (0.0018227755262589576)	832 (0.002063701687579004)	155 (0.0018659764687696382)	365 (0.0013959690330861614)	198 (0.0017267536933495513)	364 (0.001775467911255163)	188 (0.0018274938775344571)	5+3 (0.0018592472108863109)	423 (0.0018247626168404504)	295 (0.0015882051434014358)	815 (0.0024990506463032133)	393 (0.002189384214867899)	142 (0.002334072679109945)	33 (0.0025465796943409803)	144+2 (0.002369416518945432)	842 (0.0027576130904136366)	169 (0.0025944149155368297)	753 (0.002463402280041376)	190 (0.00247616307695345)	306 (0.0024787721340283476)	459+11 (0.0011746212634509584)	139 (0.001777933295870103)	106 (0.0015128560053405107)	655 (0.0013315229186838856)	440 (0.0015122620518625244)	293 (0.0015261875255071179)	723 (0.001520124890705961)	219 (0.0016545284680793077)	621 (0.0016595053127790552)	410 (0.0015523464440432486)	841 (0.0005316064909326621)	185 (0.0005132575096571697)	147 (0.0005379116249707755)	353 (0.0005402514874065868)	161 (0.0005115113633220889)	655 (0.0019807053885150536)	829 (0.002182486485547396)	404 (0.0022429065169250234)	659 (0.00231006264032214)	144+2 (0.001960746947703241)
152 (0.0016852102921917575)	465 (0.0017051577803346935)	719 (0.0018267393186939284)	135 (0.0016461955969389902)	154 (0.0018201972743985332)	147 (0.0022911969217124647)	621 (0.002451345820867451)	726 (0.003093985429112583)	624 (0.0029440057302638637)	330 (0.002338636742569882)	169 (0.0018187618353828234)	187 (0.0020316051174964936)	363 (0.0017988340106159803)	407 (0.0013773986993207343)	186 (0.001715418283418934)	440 (0.0017068131071789495)	161 (0.001810805187925979)	171 (0.001850458827157513)	363 (0.0018152983895007762)	187 (0.0015844126311523854)	170 (0.0024679091059372207)	641 (0.0021761904754945744)	399 (0.0023205791123387075)	307 (0.0025373038363997137)	189 (0.002369327141223015)	350 (0.0027096563356484816)	842 (0.002543105821686982)	32 (0.002446313966994465)	132 (0.002449319209520162)	822 (0.00244443622412703)	172 (0.001163122072989761)	152 (0.0017371673040387523)	150 (0.0014913160787881194)	144+4 (0.0013287154012672998)	453 (0.001507715805700756)	732 (0.001479596822342073)	822 (0.0015181288459926512)	490 (0.00160421267552541)	24 (0.0016554558000679857)	825 (0.0015502985194399532)	396 (0.0005300932653168785)	787 (0.0005089410233403178)	352 (0.0005322457331173945)	25 (0.0005398774114752621)	794 (0.0005077879138970298)	671 (0.0019709986901992023)	5+3 (0.002177543924924421)	141 (0.002215999937069321)	185 (0.002286267864125881)	143 (0.0019577592973266263)
362 (0.0016712582755098995)	229 (0.0016996132000852357)	188 (0.0018130877456137633)	85 (0.0016271950351031284)	141 (0.001801284219210388)	770 (0.0022715665973491094)	65 (0.0023581848270585876)	149 (0.003069073388580591)	842 (0.002906240324055968)	144+7 (0.0023003591771844183)	182 (0.0017707266707754443)	837 (0.001988908196533639)	396 (0.0017868849329098723)	354 (0.001361606585268072)	787 (0.0017146689327414756)	723 (0.0017061951137594279)	137 (0.0018032565518189413)	290 (0.00183188180882372)	463 (0.001805648853935358)	149 (0.001578043372115075)	337 (0.0023925039451786153)	190 (0.0021305326821917806)	9 (0.0022628377780136147)	362 (0.0024068612280180183)	386 (0.002349123979223051)	65 (0.0026953937184808086)	588 (0.002518365235150194)	8 (0.0023784015674224953)	400+3 (0.002446698192853912)	779 (0.002361886971954821)	787+4 (0.0011521146757038343)	520 (0.0017364919892166304)	328 (0.0014498944979743056)	740 (0.0013163319221657665)	696 (0.0015072295212126075)	404 (0.0014448093154171724)	170 (0.0015178576945787503)	142 (0.0016038705542205781)	293 (0.001650150650862046)	171 (0.0015195746570971108)	136 (0.0005293292634188728)	140 (0.0004995788605059887)	146 (0.0005268172806813783)	794 (0.000537391383513303)	662 (0.0005052992927505594)	832 (0.001921898029474882)	330 (0.0021721383707515246)	446 (0.002192239883208823)	347 (0.00217006167020243)	148 (0.001954380891598902)
33 (0.0016574549384693296)	664 (0.0016982163248059452)	62 (0.0017984461827171847)	347 (0.0016269762986790334)	407 (0.0017806647531840136)	183 (0.00226918991410618)	141 (0.002356501605034569)	851 (0.0030613632761914383)	440 (0.002891700694520357)	289 (0.00228403535862072)	8 (0.0017636973962941124)	520 (0.0019312165550996827)	612 (0.0017628114670006337)	463 (0.0013280780126441758)	92 (0.0017043225928106388)	462 (0.0016878772725095513)	837 (0.0017651607230667987)	836 (0.00175386583267741)	336 (0.0017868289461237404)	27 (0.0015578048673652884)	34 (0.0023454565937441178)	148 (0.002124332474610594)	461 (0.002250491074651296)	394 (0.002380563777743311)	148 (0.002320839471193248)	5+2 (0.0026766992093334857)	346 (0.002517599909988518)	754 (0.002362959027086553)	335 (0.0024223347376322577)	409 (0.00229582176060878)	399 (0.0011504570943162394)	453 (0.0017347674885936448)	411 (0.001448456196428671)	442 (0.001303960979392152)	620 (0.0015063670390174796)	308 (0.001438036805687529)	164 (0.0014877609009777317)	405 (0.0015730887423940172)	140 (0.00164685430364236)	26 (0.0015170576337563216)	147 (0.000527217570453655)	825 (0.0004961892623388316)	415 (0.0005244629820811628)	787+6 (0.0005347300099074944)	518 (0.000497991804239973)	756 (0.0018786598239869667)	788 (0.0021684101537509212)	787+2 (0.0021911939937663276)	133 (0.00212932701837184)	832 (0.0019130374445155088)
335 (0.0016436379545837054)	494 (0.0016888354200578731)	175 (0.0017831550434693486)	92 (0.0016268391479476237)	30 (0.001772556985709363)	186 (0.002154483828519566)	149 (0.002356379666654631)	467 (0.0030138195066252106)	557 (0.0028040019574447064)	758 (0.002282772505219344)	161 (0.0017394646769413797)	136 (0.0019220377441438376)	49 (0.001740470245745648)	446 (0.0013236829510008905)	202 (0.0016950296467756198)	135 (0.0016840009448069481)	186+6 (0.0017202856949562646)	429 (0.0017287116831213771)	306 (0.0017818090691533118)	352 (0.0015330534860069143)	133 (0.0023440865135769804)	136 (0.00210163392564334)	186+1 (0.0022056074663299504)	640 (0.0023801129199002334)	186 (0.002315541342548643)	717 (0.00266874367284923)	136 (0.0025036042139947026)	403 (0.002340420638438699)	746 (0.0023519545826007396)	626 (0.002236522359553998)	621 (0.0011419972783683974)	407 (0.0017321332559486501)	63 (0.001440987069943536)	453 (0.0012799560313127266)	151 (0.0014957084789848048)	685 (0.001436112033381709)	464 (0.0014829463460881089)	410 (0.0015313377955189298)	158 (0.001638405038096798)	144+11 (0.0014594780828298332)	151 (0.0005222831273750467)	404 (0.0004860133050093709)	169 (0.0005170066547779118)	781 (0.0005173997889151864)	648 (0.0004894032407837762)	389 (0.001837100442005267)	787+1 (0.0021151200773995888)	655 (0.002162935156778121)	25 (0.0021174450582539597)	782 (0.0018748303530417027)
363 (0.001642653926778146)	133 (0.0016828398188511733)	671 (0.0017706862637914037)	620 (0.0016206928640684765)	139 (0.0017401546996586614)	461 (0.002117186704261843)	430 (0.002341516128644312)	62 (0.0030072350658553117)	318 (0.002764583555885008)	750 (0.0022527071230277603)	137 (0.0017118134507928594)	185 (0.001920666431103452)	557 (0.001669519942928575)	182 (0.0012968680048204898)	736 (0.0016687843640337307)	397 (0.0016795312906533386)	152 (0.0016911938267526266)	365 (0.0017226675596691405)	219 (0.0017215759238365675)	824 (0.0015073745892219327)	32 (0.0023225133619164417)	677 (0.0020416805342259956)	736 (0.002186958488605586)	833 (0.0023329880785498787)	27 (0.0022891330037969736)	406 (0.002666592839486257)	753 (0.00250280781157525)	25 (0.002332802142745921)	141 (0.0023339659839692268)	186+3 (0.00218000656325933)	289 (0.0011361621011687175)	134 (0.0016742525911874336)	403 (0.0014344129337218801)	85 (0.0012445811892327384)	238 (0.0014901420522259506)	613 (0.0014331784166854737)	835 (0.0014474519409323782)	620 (0.0015089622885783398)	463 (0.0016340166660780944)	289 (0.0014187777827824252)	5 (0.0005192119248819715)	186+6 (0.0004826573226339324)	732 (0.0005159290482877267)	835 (0.0005152361956472956)	462 (0.0004830029412703066)	821 (0.001811938956926472)	333 (0.0020819357543453995)	460 (0.002127323382620926)	404 (0.002076431547453243)	404 (0.0018506540779393633)
174 (0.0016389794137719065)	65 (0.0016712038637716293)	147 (0.0017461762286539954)	164 (0.001617102214827284)	446 (0.0017191142499872521)	293 (0.0021044051650729004)	231 (0.002305572362487919)	396 (0.0030023072853232638)	539 (0.0027530204434994916)	722 (0.002162636139288382)	350 (0.00170135985530743)	557 (0.0019198411449324899)	410 (0.001666821794783798)	452 (0.0012506329794657032)	408 (0.0016599291204724264)	186+5 (0.0016353424215202804)	346 (0.0016081881313129965)	63 (0.0017023711729262144)	397 (0.0017193995992339846)	836 (0.0014982181476445304)	62 (0.0023184741703424433)	817 (0.0020335758453117)	412 (0.00214096263167608)	507 (0.002319309608539908)	640 (0.00224953706788135)	186+3 (0.002652432984319763)	388 (0.002443467652558287)	350 (0.002318979798534338)	400 (0.002282243203526295)	85 (0.002147301947761037)	145 (0.001129560686668798)	146 (0.001672013097133746)	291 (0.0014188663390569145)	629 (0.0012242469765986034)	362 (0.001411314429011234)	782 (0.001422248679107777)	524 (0.0014441608764324421)	141 (0.00149482889950123)	337 (0.0016329932621138097)	781 (0.0013497979540645704)	413 (0.0005020687280852521)	27 (0.00048091490186159277)	240 (0.0005067839434309059)	379 (0.0004978664281681204)	376 (0.0004737080204858997)	130 (0.0018092089687094623)	494 (0.0020514455843579403)	5+3 (0.00212307421393483)	87 (0.001987708329277386)	471 (0.0018288760622053263)
817 (0.0016337438644855623)	25 (0.001669934560692983)	775 (0.0017018676987732282)	535 (0.0016087997942658156)	295 (0.0016940366017853946)	812 (0.0020894807960115665)	720 (0.0022698087287995)	357 (0.0029706676376677187)	726 (0.002740285335172285)	186+3 (0.0021583171212966935)	699 (0.0016827740540302544)	833 (0.001918280355097069)	137 (0.0016603160220591015)	148 (0.0012288174205428298)	845 (0.0016440208138849088)	509 (0.0016121297880876313)	16 (0.0015821460608453153)	161 (0.0016739831883342828)	154 (0.0017172025953400127)	507 (0.001497007019450667)	188 (0.002299642124057251)	399 (0.0020330247625022133)	832 (0.002086570969791129)	644 (0.0023088088871919136)	775 (0.0022217672645678302)	289 (0.002651425508807665)	394 (0.002424296180678373)	818 (0.002290568141690283)	146 (0.0022722382870129115)	460 (0.0021012915243529395)	254 (0.0011248307251500254)	24 (0.001635672589952062)	135 (0.001408126611883255)	400+1 (0.0012116890550134618)	755 (0.0014104846016555752)	362 (0.0014157897052915625)	459+1 (0.0014420343400909606)	464 (0.0014803514788415272)	352 (0.0015958074097926962)	465 (0.001343360728957369)	460 (0.0004922660281242975)	399 (0.0004776590774659003)	340 (0.0005036830392238793)	356 (0.000492790584729302)	833 (0.0004721670725567375)	798 (0.0018031095170261528)	144+5 (0.002044700596496002)	525 (0.0020456733925675406)	31 (0.0019728968802924414)	307 (0.0018225730849306667)
340 (0.0016278058534383022)	141 (0.0016668492982961154)	337 (0.001686684639618734)	463 (0.0015951726397054572)	278 (0.0016584980442186947)	146 (0.002086194041706703)	343 (0.0021841822076831565)	740 (0.0029448530754176304)	362 (0.0026924434447597443)	403 (0.0021456343691193796)	343 (0.0016230556083446984)	629 (0.0019161588685082953)	50 (0.0016512415553627856)	190 (0.0012080847104480956)	513 (0.001594546385599432)	357 (0.0016116266669598898)	620 (0.0015802937021573826)	335 (0.001639501634296617)	358+1 (0.0017159259836278947)	133 (0.001476638078593173)	770 (0.0022966277013049606)	5+2 (0.0020078906272698632)	165 (0.0020823949865131502)	396 (0.0022709193435515485)	525 (0.0021971778978103025)	373 (0.0026447615085202414)	185 (0.002299837458172415)	136 (0.0022790633785619344)	637 (0.0022595596027910675)	304 (0.0020920512110055166)	346 (0.0011137391926465115)	620 (0.001633504481368779)	171 (0.0013916574931217374)	142 (0.0011282926706728245)	325 (0.0014093871620493288)	171 (0.001411230699036885)	153 (0.001440724715431597)	613 (0.0014732867948509419)	291 (0.0015956731431417013)	165 (0.0013222315425299189)	400+3 (0.0004914689085893929)	787+6 (0.0004744218787876615)	150 (0.000495445761302006)	507 (0.0004925577526778568)	316 (0.00046938227553518946)	788 (0.001788927401257111)	335 (0.0019745765572422758)	138 (0.001990272050816297)	360 (0.0019327725894073874)	595 (0.0018024371708920419)
423 (0.0015989467857973282)	337 (0.001653606204415889)	347 (0.0016685043644397474)	357 (0.0015712106350736152)	232 (0.001648862590126135)	736 (0.002066261309085966)	186+5 (0.002169432198375683)	202 (0.002929996936876063)	403 (0.002682274552775979)	842 (0.002118192366944504)	719 (0.0015775597109684593)	151 (0.0019063237130678254)	407 (0.001642450284689019)	328 (0.0011903823447435063)	290 (0.0015895389830062577)	145 (0.001608438483091073)	339 (0.001567425397549105)	165 (0.0016150183939270847)	295 (0.001687241216674626)	183 (0.0014755616559796487)	687 (0.002295445084206728)	755 (0.0019946697419577723)	144+1 (0.002063990949201745)	336 (0.002241247622523533)	344 (0.0021012180592642105)	63 (0.0026363916362629795)	190 (0.0022959878702561404)	465 (0.0021995491047932677)	400+2 (0.0022458756721995396)	655 (0.0020671192788432008)	4 (0.0011017298959196961)	832 (0.0016303573160344664)	25 (0.001382744829396619)	341 (0.0010959293899958096)	293 (0.0013826709488744856)	137 (0.001411129224325454)	285 (0.0014294991806156798)	389 (0.0014239905265209562)	535 (0.0015706501384854235)	753 (0.001246016515625032)	307 (0.0004794440528788318)	25 (0.00046119807360967474)	143 (0.0004865689249344586)	272 (0.0004827839480761917)	63 (0.0004646723798553232)	186+2 (0.0017470305611928649)	23 (0.0019521348660237817)	778 (0.0019757899848833714)	269 (0.001905534960685469)	170 (0.0017962639394203392)
409 (0.0015876045464418963)	186+3 (0.0016486753031718813)	16 (0.001636321840395289)	172 (0.0015534568756505707)	144+8 (0.001610412020802005)	693 (0.002027173109195298)	465 (0.0021575484577032386)	444 (0.0028532356861055075)	621 (0.002655722803509992)	321+5 (0.002076124935074538)	5+4 (0.0015751407358703846)	360 (0.0018487676987208172)	336 (0.0016265239461796626)	321 (0.0011879916530178295)	821 (0.0015645660374279348)	633 (0.0015915472837694036)	289 (0.0015487356879815267)	743 (0.0015538169591095042)	836 (0.0015394504684047557)	300 (0.0014698916140507843)	132 (0.002293992731274415)	455 (0.0019866290657915187)	171 (0.0020612643486763327)	85 (0.0021848051923495757)	364 (0.002085440865042351)	60 (0.002593393359330296)	754 (0.0022779684319276473)	700 (0.0021925565276837778)	396 (0.0022325488270445327)	362 (0.002063590873340473)	463 (0.0010845436939642945)	398 (0.001625780862717845)	826 (0.0013518108143784455)	845 (0.0010832254847715308)	641 (0.0013785180759663246)	403 (0.0013646513266704142)	190 (0.0014126865110342603)	462 (0.001415211672684432)	464 (0.001546778360998141)	121 (0.0012293493260268698)	30 (0.00047427857348399647)	624 (0.00045212318400526753)	464 (0.0004833573824164815)	626 (0.0004819290624734874)	817 (0.00045920396699959177)	458 (0.0017327510836123057)	460 (0.001947931173120474)	165 (0.0019285453568976558)	240 (0.0018939593351516416)	403 (0.001754701353853639)
809 (0.001571129425048773)	407 (0.0016295035907572624)	63 (0.0016270567170154075)	346 (0.001531812109375295)	344 (0.0015829626110233962)	432 (0.002016391705140288)	365 (0.0021168145467732745)	553 (0.0027904504183842308)	612 (0.0026541729583482655)	269 (0.0020566156676229386)	337 (0.001552887739628268)	809 (0.0018339691187004871)	496 (0.001612949595772291)	853 (0.001174755796949807)	149 (0.001540008819358725)	396 (0.0015839824520242321)	300 (0.0015344545873612512)	192 (0.001521889016928274)	5+3 (0.001518901622632526)	395 (0.0014544246098798501)	405 (0.002264063070191186)	464 (0.0019743446597904188)	643 (0.002050623670523827)	293 (0.002174925210469565)	595 (0.002071500948481214)	408 (0.0025273669377120856)	341 (0.0022685882943020118)	655 (0.002174742261380434)	136 (0.0021987074969464014)	62 (0.0020595495603913214)	356 (0.0010755997114524373)	362 (0.0016138062266470266)	7 (0.0013327607709692547)	344 (0.0010803838091716419)	507 (0.0013668376304633836)	464 (0.0013527864812104403)	463 (0.0013927977692277924)	179 (0.0013871725747947091)	28 (0.0015467582885497467)	149 (0.0012195725435329985)	139 (0.00047152564459006913)	692 (0.0004389609692957662)	360 (0.000482592054395157)	836 (0.00047273781424693245)	144+7 (0.0004586258643252022)	347 (0.0016978526842811581)	169 (0.001944109757548663)	369 (0.0018708415233472068)	181 (0.0018788550777543522)	415 (0.0017369292192643258)
665 (0.0015645940900640635)	723 (0.0016274811701898861)	137 (0.0016255467601496766)	146 (0.0015247882597813581)	494 (0.0015091418008044036)	139 (0.002005938186843758)	186+1 (0.0021110507728920027)	164 (0.0027784556964023013)	164 (0.0026470250393402714)	85 (0.0020455687005722974)	601 (0.0015512754255535754)	135 (0.0018214105697822198)	362 (0.001602922103056867)	151 (0.0011638227133088002)	833 (0.0015268110612011558)	402 (0.0015439270189535354)	293 (0.0015328280168524168)	841 (0.0015017255273271715)	410 (0.0015166815587209534)	394 (0.0014351151147405311)	181 (0.002254533997165621)	620 (0.0019628613557661637)	817 (0.0020355105607250904)	202 (0.0021648084553680686)	137 (0.0020214819375149453)	68 (0.0025087227767468623)	344 (0.002260425289643581)	373 (0.0021739015765320745)	357 (0.0021875237215448155)	195 (0.002051576038287051)	362 (0.0010634657432387665)	726 (0.0015973842117421948)	840 (0.0013295033623346591)	34 (0.0010736968656820181)	674 (0.0013151239194705688)	400 (0.001310130616257883)	364 (0.0013722374034605934)	352 (0.0013842271757528966)	356 (0.001496602677151962)	640 (0.0011958526110040092)	145 (0.00046347482949037825)	169 (0.00043366755116192783)	647 (0.00047943516524490674)	518 (0.00046981745938342196)	405 (0.00045411364625897756)	165 (0.0016912011448153195)	181 (0.0019241812607410868)	170 (0.0018597089737691641)	724 (0.0018640902375409824)	346 (0.0017204254505776085)
358+1 (0.0015629237786635888)	174 (0.0016183949558488692)	464 (0.0016154266036557392)	185 (0.0015168701214189676)	323 (0.0014962467075289969)	407 (0.0019382877651648387)	295 (0.002095324141626698)	640 (0.002747012340153024)	837 (0.0026437503028819884)	446 (0.0020379162196634305)	151 (0.0015264712342179625)	137 (0.0017756643843761738)	412 (0.0015985872448710872)	740 (0.0011601573584994506)	612 (0.0015139849989779218)	758 (0.0015437538930872432)	28 (0.0015042620730981156)	512 (0.0014961233500850532)	351 (0.0015148712003662142)	161 (0.001427054066596883)	781 (0.0022488550378282385)	833 (0.0019349022731558062)	792 (0.0020318842833618204)	787+1 (0.002162589292416821)	617 (0.001989146080857586)	388 (0.0024833221222968467)	619 (0.002257405283427231)	640 (0.0021714669730756695)	137 (0.0021096462984307464)	354 (0.0020235402464202135)	460 (0.0010577403217720098)	624 (0.001588947139546275)	629 (0.0013001397215665232)	459+9 (0.001068350715350542)	832 (0.0013109456069036244)	651 (0.0013020338125486405)	291 (0.0013708525541549672)	291 (0.001381620633297225)	397 (0.0014786997989996516)	400 (0.0011933977562817242)	25 (0.0004607237925146262)	534 (0.00043198414101927075)	395 (0.00047777639254464497)	400 (0.00046641381084025615)	409 (0.00045155242874631566)	139 (0.001672703044489963)	800 (0.0019027500158263818)	823 (0.0017840830577628653)	492 (0.0018518091850361833)	787+4 (0.001701393815436847)
16 (0.0015488467682079703)	161 (0.0015799068528930325)	837 (0.0016097492873429183)	144+8 (0.0015102677740007789)	130 (0.001485617638045458)	636 (0.0018538903633278892)	746 (0.0020934001584143195)	315 (0.0026763752372657846)	402 (0.002627631176597291)	743 (0.001964911991396155)	130 (0.0015011730951085954)	165 (0.0017428918471975923)	154 (0.0015816728366651383)	746 (0.0011570249251695941)	347 (0.0015064233654858157)	347 (0.0015386774908099556)	255 (0.0014352912297815332)	313 (0.0014949579195696302)	133 (0.0015085337343975198)	629 (0.0014270030085323728)	525 (0.0022047058543494696)	770 (0.0019330192126669951)	462 (0.00203057282410933)	186 (0.002121196700062437)	146 (0.001963820249450829)	828 (0.002445023770328983)	189 (0.0022567149334685446)	440 (0.002151691585332632)	86 (0.0020821781219280463)	754 (0.002020942539593609)	408 (0.0010231791833542063)	442 (0.0015303585601021575)	151 (0.0012845749126694185)	461 (0.0010613070247663912)	804 (0.0012883281162678025)	186+3 (0.0012903667866831306)	403 (0.001364813935157386)	813 (0.001379970547242454)	578 (0.0014583604169876817)	607 (0.0011876237592469553)	833 (0.00045873765124058606)	272 (0.00043090575225844107)	432 (0.0004727238115631165)	787+7 (0.0004660788969644902)	824 (0.00044997761231808063)	720 (0.0016709168186097667)	277 (0.0018940913310293557)	150 (0.0017832585383318823)	624 (0.0018334141157943834)	723 (0.0016913399374828928)
490 (0.0015306503419253983)	629 (0.0015703593115087159)	465 (0.0016071902225726336)	186+1 (0.0015087597759494715)	836 (0.0014447546756174781)	399 (0.0018493011904093233)	325 (0.0020916834164822)	145 (0.0026688833552521492)	169 (0.0025929762007194206)	644 (0.001949796124481221)	293 (0.001498704883284313)	316 (0.0017088710675411288)	152 (0.0015803706584069474)	149 (0.00114907520121712)	32 (0.0014930153809053113)	500 (0.0015157640063247339)	475 (0.0014231892094848865)	746 (0.0014759299262595306)	352 (0.0015017450090027242)	588 (0.0014029004022730056)	362 (0.0021648583006778173)	352 (0.0019257787166378057)	741 (0.0020063298931732687)	429 (0.0021010471810537566)	765 (0.0019617031665814027)	412 (0.002444629191458229)	721 (0.002240496480618515)	240 (0.002118266697109855)	87 (0.0020569115798286406)	307 (0.002006911055906165)	758 (0.0010221039889651607)	674 (0.0015246298066176642)	60 (0.0012815420529873772)	755 (0.0010579457901793302)	629 (0.0012880438807659914)	621 (0.0012883922967535618)	400 (0.0013086083361751235)	748 (0.0013565696863606473)	353 (0.001441488937886066)	629 (0.0011790190796361942)	824 (0.00045852816756961523)	186+2 (0.0004243447546575425)	4 (0.0004724732033270321)	816 (0.0004542282497253523)	289 (0.0004496749957240414)	31 (0.0016550276553911206)	148 (0.0018509342130939362)	400+2 (0.001712218524984412)	170 (0.0018292807086592133)	365 (0.001651052560067983)
830 (0.0015037510288565406)	655 (0.0015690646709792782)	173 (0.001601194036085154)	365 (0.0014841154244507892)	138 (0.001423314773966754)	397 (0.00182984962254823)	202 (0.00205961697403099)	5+3 (0.0026498134042500206)	315 (0.002577755997155498)	396 (0.001848815164697148)	641 (0.0014986019812932938)	362 (0.0016645341337770177)	781 (0.0015791326918095478)	80 (0.0011040240999260194)	465 (0.001457589290692554)	411 (0.0014428032912843316)	149 (0.0013935061620603834)	795 (0.0014620723665372184)	63 (0.0014765153788017472)	406 (0.001399883106554873)	153 (0.0021545967434132263)	392 (0.0019244161444650575)	137 (0.001954325290336202)	136 (0.002067379212867461)	448 (0.001961419885082982)	591 (0.002435841599791799)	147 (0.002193953236434402)	460 (0.0020800534461311434)	389 (0.002044166284898753)	151 (0.0019913219207919083)	402 (0.0010087274259110012)	356 (0.0014712922222147532)	781 (0.0012715226824807683)	399 (0.0010575862887620214)	837 (0.0012688442664616766)	350 (0.0012879137010991628)	352 (0.0013058284003841898)	318 (0.0013511340881979506)	624 (0.0014287843876980952)	293 (0.001165596069900399)	62 (0.00045136604268119915)	271 (0.0004146932315045726)	164 (0.0004718802502117558)	460 (0.0004498763601646446)	459+2 (0.0004481940919029325)	63 (0.0016471913485259615)	665 (0.001830305588053722)	5+4 (0.00168033436716355)	335 (0.0018025700554590196)	135 (0.0016070507826512976)
173 (0.0014863410791423918)	767 (0.0015395383116628878)	313 (0.0015884185227474177)	141 (0.0014245669860564279)	137 (0.0013756899571072865)	236 (0.001805642571097552)	440 (0.0020577622239392485)	169 (0.0026388850292697334)	80 (0.0025673573117636155)	363 (0.0017885352916203975)	440 (0.001485874734359601)	347 (0.0016387807983774486)	139 (0.0015500519369994784)	195 (0.0011034367478243473)	295 (0.0014421260080551134)	398 (0.0014280806449841238)	27 (0.0013899385408101587)	321+5 (0.0014591742815059392)	189 (0.0014672932849904702)	397 (0.0013699498619993585)	644 (0.002154252411992299)	792 (0.00186760450534685)	18 (0.0019509884400182123)	146 (0.002055421226659848)	151 (0.0019424930510628022)	519 (0.0023390640618857323)	460 (0.002139081328110982)	297 (0.002066755365084155)	703 (0.0020280372221346313)	144+2 (0.001961379498778241)	667 (0.0010055607924521204)	34 (0.0014632808829235684)	658 (0.0012522544616986049)	459+11 (0.0010083367212846725)	7 (0.0012613453170057286)	809 (0.001269646760717726)	95 (0.001282078498236647)	836 (0.0013325672163494475)	746 (0.0014286749744292573)	459 (0.0011413969893052948)	280 (0.0004373973720464512)	794 (0.00041408224359031006)	151 (0.00047137048428217137)	238 (0.00044728030249786995)	143 (0.0004466276057208167)	467 (0.0015958292693011916)	152 (0.001816747715565328)	406 (0.0016680863720367838)	395 (0.0017534129150836896)	605 (0.0015919353059191642)
198 (0.001462181749912839)	408 (0.0015376937044324478)	295 (0.0015840238088037284)	82 (0.0014243509360824002)	544 (0.001368267130628412)	396 (0.0017883260926828519)	410 (0.0020503893603730956)	147 (0.0025796093171141497)	149 (0.002484115247384121)	293 (0.0017414491500274468)	607 (0.0014835943362538021)	336 (0.0016158792810588062)	463 (0.0015418132408656989)	801 (0.0010945467883546822)	746 (0.0013889585179081535)	336 (0.0014208366568881328)	144 (0.0013763297350379545)	293 (0.001459039931894362)	629 (0.0014552601562369694)	618 (0.001362511151970727)	459+16 (0.0021224488443685684)	133 (0.0018522712980515025)	617 (0.0019321681014592377)	289 (0.0020483561087080507)	648 (0.0019333771949317721)	337 (0.002302976976129072)	439 (0.0021327486375375725)	667 (0.0020223471563372056)	114 (0.0019515680428158733)	357 (0.001961246599780939)	801 (0.0009931890707118687)	833 (0.0014519804004928302)	770 (0.0012338221835207738)	459+8 (0.0010014272502346642)	459+11 (0.0012524213315804871)	152 (0.00126651917760908)	351 (0.0012466944640506061)	398 (0.001327885019122399)	662 (0.0013903381025776563)	109 (0.001140916246846476)	720 (0.00043640615907064096)	774 (0.00041295736810132924)	721 (0.0004595640216786388)	269 (0.00044689708122219886)	169 (0.00044588983252325404)	406 (0.0015924794724861246)	149 (0.0018113960005445105)	668 (0.001652595670623477)	619 (0.0017334285666354772)	140 (0.0015888051613441587)
139 (0.001445501147477261)	151 (0.001526221821135805)	372 (0.0015718254935066654)	446 (0.0013952639463363644)	150 (0.0013660977237663924)	644 (0.0017656956789836066)	764 (0.0020208381972571174)	407 (0.002578757839835202)	808 (0.0024785384276746706)	34 (0.0017254403543914875)	787 (0.0014653314994487747)	461 (0.0015215744494496584)	360 (0.0015245151718252276)	398 (0.001090952365533948)	304 (0.0013749711052653923)	192 (0.0014196451326909181)	344 (0.0013618299487041716)	461 (0.0014459712693506933)	365 (0.001447422220688093)	365 (0.0013561045483017281)	336 (0.0020878226610988268)	415 (0.0018458627770353098)	352 (0.001904518180411148)	403 (0.002039916415718283)	138 (0.0019230387032091174)	321+5 (0.0022842593585479577)	320 (0.002109027855869325)	188 (0.0020003350647805097)	295 (0.001948503843797016)	276 (0.0018919545619450785)	25 (0.0009785756394189063)	413 (0.0014333065954020814)	400+1 (0.0012123446510744912)	132 (0.0009910927625600436)	80 (0.001251866164369748)	307 (0.0012543306157334168)	146 (0.0012242750210164014)	496 (0.001326150083427219)	336 (0.0013892409684498866)	186 (0.0011314294718723476)	825 (0.00043196596540901475)	143 (0.0004050688417793585)	525 (0.00045371704667755697)	189 (0.00044160756824947975)	347 (0.0004378241619898931)	842 (0.0015574347544029033)	392 (0.001793428868400919)	732 (0.0016368913475885822)	462 (0.0017124941366592208)	809 (0.0015762461732381976)
648 (0.0014076183828190365)	393 (0.0015235588979175766)	138 (0.001556839710877414)	412 (0.0013909244557402077)	169 (0.0013456290872302199)	831 (0.0017620413786449867)	236 (0.0020154230015229386)	400 (0.0025661448270831028)	360 (0.0024490590468290523)	360 (0.0017105123093540094)	84 (0.0014634143191929606)	405 (0.0015180465108545575)	318 (0.0015237099065900292)	813 (0.0010884675161201285)	138 (0.0013345538688477178)	410 (0.001407916222998096)	183 (0.001344816259141668)	146 (0.001417961878421741)	620 (0.0014254932790436908)	809 (0.0013242259179626521)	460 (0.0020777439650035653)	406 (0.0018447912017538286)	155 (0.0018981283890674907)	139 (0.001987352291244362)	33 (0.0019042721575634614)	613 (0.002261511128111255)	743 (0.0020601634119011853)	840 (0.001975634814041252)	460 (0.001940235623043874)	801 (0.0018889921087715386)	182 (0.0009479851415827075)	106 (0.001414646908019482)	453 (0.0012089195832400567)	396 (0.000991015857195689)	60 (0.0012420588938150475)	624 (0.0012475749055148016)	186 (0.0012103807124854535)	146 (0.0013202774496431607)	146 (0.0013718576933564107)	95 (0.0011260110440359898)	82 (0.0004300627172814423)	841 (0.0004038840006263542)	343 (0.00043461935596546134)	65 (0.00044124793867387796)	620 (0.0004362363522628479)	641 (0.001556635275637553)	651 (0.0017873629720162223)	63 (0.0015984470777938317)	500 (0.001709295442889817)	187 (0.0015644710969938119)
150 (0.0014061305782100625)	648 (0.0015217691255979097)	192 (0.0015553555542640396)	778 (0.001382538615947996)	641 (0.001308814348615861)	446 (0.001732275185784995)	186+7 (0.0019754528746761283)	580 (0.0025185980059623672)	188 (0.002429687667476539)	693 (0.0016841334168915553)	252 (0.0014459899891183128)	423 (0.0015175758653555188)	171 (0.0014769659876128073)	667 (0.0010813282364647327)	293 (0.0013295145920763467)	746 (0.0013909086401515261)	198 (0.0013421308497734866)	353 (0.001374951481893649)	812 (0.0014116380259252578)	134 (0.001323432816477317)	750 (0.0020610029642430996)	321+5 (0.0018076103568922016)	677 (0.0018859386801929764)	788 (0.0019778756602747047)	230 (0.001903518449877322)	732 (0.0022326011206653096)	720 (0.0020449681264217354)	461 (0.0019736580936055375)	362 (0.0019170738625773893)	828 (0.0018729503957152208)	455 (0.0009153689339749425)	459+7 (0.0014131806832426872)	140 (0.001182102097247473)	8 (0.000980633090508518)	148 (0.0012385980898155595)	467 (0.0012223280056454081)	404 (0.001207183863187053)	515 (0.0013200518270516384)	318 (0.001324168825409746)	624 (0.0011213176840422264)	404 (0.00042981213311997404)	464 (0.0003999551395926045)	404 (0.0004328759939330383)	34 (0.00044033125019561376)	375 (0.0004359852501377157)	612 (0.001534572433165466)	186 (0.001777739326816848)	809 (0.0015502492458529921)	172 (0.0016990453887133867)	344 (0.0015629842834003263)
507 (0.0013967486386377227)	46 (0.0014852906316851274)	141 (0.0015366574134325817)	644 (0.0013731027877747113)	175 (0.001307345610749788)	201 (0.0016769339090152004)	402 (0.001971374960529554)	362 (0.002502888801792815)	644 (0.0024284917472461964)	25 (0.0016748870615220309)	289 (0.001445209370342703)	186+4 (0.0015136603961924413)	164 (0.0014619614185138819)	732 (0.0010570440301765345)	252 (0.0013060918481723187)	190 (0.0013760543268160899)	134 (0.0013369613931177781)	307 (0.0013530984763876345)	787+3 (0.0013853540280390963)	31 (0.0013139434703611712)	183 (0.0020510457632415364)	749 (0.0018066509114888986)	136 (0.0018076937818474101)	775 (0.001973783952041379)	340 (0.0018905539264924178)	777 (0.002222556549422787)	744 (0.002042014255562926)	146 (0.0019569948333816867)	775 (0.0019112095662727154)	341 (0.0018678544910541428)	84 (0.0009011374393495746)	507 (0.001387614323223471)	822 (0.0011606215376693642)	232 (0.000975806661467459)	144+5 (0.0012364196343049884)	144+3 (0.0012199408879851096)	300 (0.0012010562532128674)	435 (0.0013158277967849374)	778 (0.001320654730763468)	351 (0.0011109183345786404)	646 (0.000428427787739063)	767 (0.00039949550922568986)	19 (0.00043285101893231117)	364 (0.000440234262742105)	400+1 (0.0004347085855377072)	377 (0.0015316883245574363)	346 (0.0017737681723505622)	362 (0.0015442331277896433)	151 (0.0016972705699980204)	409 (0.0015459187955767619)
144+7 (0.001377113368186727)	147 (0.0014716192250164481)	784 (0.0015300845825139933)	640 (0.0013690480756150235)	358+1 (0.0012997718412755665)	339 (0.0016768707370445489)	25 (0.0019302319362779915)	778 (0.0024960262789622155)	684 (0.0023931630539074096)	393 (0.0016722257544222697)	174 (0.0014092659684749288)	297 (0.0015125043684865083)	452 (0.0014538500201447516)	304 (0.001053232416923344)	269 (0.0012842866853349075)	408 (0.00135916549349659)	787+7 (0.0013091553958475405)	395 (0.001336396823749419)	171 (0.00135460649020392)	168 (0.0012925821851688655)	143 (0.0020380951583123265)	460 (0.0017809928660505482)	279 (0.0018026166538836492)	9 (0.001962525901912346)	144+3 (0.0018773472798306774)	413 (0.002158652674771441)	92 (0.0020384874053712572)	817 (0.0019486244201154768)	328 (0.0019004080671997789)	580 (0.0018598814261408837)	728 (0.0008971997492057592)	144+1 (0.001379675969274569)	492 (0.0011345226643233002)	335 (0.0009721515629188053)	459+7 (0.0012335396585174253)	144+4 (0.0012024659657005814)	408 (0.0011946213123925531)	326 (0.0012966819970587952)	518 (0.0013185320145516458)	808 (0.00109087105448431)	362 (0.0004258638403689868)	402 (0.00039690095861147053)	365 (0.00043210213290776744)	389 (0.00043720045419399416)	276 (0.000425119210388645)	279 (0.0015160529791633033)	463 (0.0017508493390945173)	409 (0.0015381730889720397)	150 (0.0016761747293512798)	841 (0.0015243275838645754)
408 (0.0013448171685408112)	286 (0.0014585285069596326)	602 (0.0015245480539593332)	766 (0.0013152390595825554)	762 (0.0012839500306437849)	5+3 (0.001643653574481453)	33 (0.001894546894953677)	448 (0.002362151336392583)	10 (0.0023813524171648693)	136 (0.0016661530335893235)	167 (0.0013919880523996255)	148 (0.0014928033605827362)	15 (0.001424136853083888)	461 (0.0010436820420964932)	732 (0.0012768589658315494)	164 (0.001355497091319159)	815 (0.001270091414087525)	591 (0.0013320981449770949)	19 (0.0013427486028994746)	132 (0.0012250768185119046)	121 (0.002016887262739944)	490 (0.0017644253477319492)	459+16 (0.0017860261598268987)	347 (0.001949129022111458)	455 (0.0018010298389235795)	444 (0.002151881668271181)	150 (0.0020157322605433145)	158 (0.001933938949629968)	743 (0.0018429358037364198)	305 (0.00184911711197063)	386 (0.0008918536898136133)	822 (0.0013706336471326233)	5+3 (0.0011035664610677)	140 (0.000960345489943301)	667 (0.001212887778729382)	665 (0.0011796204155881344)	297 (0.0011377188499805215)	412 (0.0012949130625675626)	515 (0.0013176588077445294)	406 (0.0010879806400283028)	317 (0.00042317392634502016)	354 (0.0003946778542668912)	602 (0.0004297256004270186)	376 (0.00043579810478621897)	144+3 (0.000423433287903535)	151 (0.0014647261598841228)	492 (0.0017089607797210556)	295 (0.0015320797138118902)	26 (0.001600865767316806)	363 (0.00148190787057023)
135 (0.0013358299561190593)	746 (0.001445165462231745)	238 (0.0015043149256338062)	295 (0.0012927736689775874)	244 (0.0012802984804889173)	138 (0.0016007138297034693)	612 (0.0018846723964232451)	440 (0.002346010206251617)	801 (0.0023670854964985113)	186+5 (0.001648675954221876)	617 (0.001389645385460235)	731 (0.0014714638328392937)	269 (0.0014083363194228294)	347 (0.001042409915338734)	25 (0.0012756933307958673)	837 (0.0013526512571493871)	520 (0.0012355382994252645)	16 (0.001316188573257615)	455 (0.0013310401021303674)	186+1 (0.0012101327722976343)	677 (0.002004661628470949)	144+3 (0.0017614367772409625)	138 (0.0017793599157760794)	636 (0.0019030291165110145)	46 (0.0017959858487144047)	843 (0.0021393608842549144)	405 (0.001981200141324473)	138 (0.001931619544954118)	837 (0.0018394615593981352)	60 (0.0018117940186314508)	784 (0.0008906249226914771)	836 (0.0013704596025190807)	136 (0.0010636000868007877)	407 (0.0009527220134339973)	139 (0.0012085414208749803)	607 (0.0011602818297584455)	7 (0.0011204249985472712)	139 (0.0012776834164441087)	412 (0.0013151368317114072)	154 (0.001082937283025455)	351 (0.0004229968760162707)	543 (0.00039249823072679126)	837 (0.00042679143406918445)	583 (0.00042779909135685034)	592 (0.00042202965923959746)	459+16 (0.0014646139461740985)	536 (0.0016408991162207328)	335 (0.001531706850525567)	223 (0.001600018695974747)	845 (0.0014597759541897536)
396 (0.0013244871621424473)	51 (0.0014409571177678927)	186+5 (0.001495736873418067)	154 (0.0012547210240434772)	18 (0.0012597190565580623)	402 (0.0015975410257049114)	209 (0.0018745760734904012)	336 (0.0022881520496089995)	677 (0.0023320176052371005)	513 (0.0016483580340344508)	363 (0.0013780344414240338)	190 (0.0014510856269630958)	398 (0.00140593213670997)	755 (0.001038767414134101)	153 (0.001262383034280725)	400 (0.0013431837605338477)	352 (0.0012350017161759518)	186+5 (0.0013095069974407268)	148 (0.001324036342734009)	413 (0.0011929377328493721)	502 (0.002003764430495028)	229 (0.001750225266570726)	337 (0.0017792738606670984)	733 (0.001887098140300489)	143 (0.00179130497316384)	394 (0.00213131827059678)	297 (0.001955557550127388)	557 (0.0019262449856877026)	490 (0.0018306454099496603)	312 (0.0018072986316767692)	321+5 (0.0008704498103716931)	459+8 (0.0013645755104938618)	30 (0.0010585710874494456)	667 (0.000942487133245306)	411 (0.0011808270157218266)	144+12 (0.001154987490425936)	342 (0.0011193619997159198)	140 (0.0012649667860038713)	787 (0.0013073241832010528)	136 (0.0010787068247914695)	751 (0.00042291322714395997)	342 (0.00039215900219466806)	283 (0.00042474658076748384)	399 (0.00042735516169819984)	201 (0.0004193217030207703)	352 (0.0014321619096052825)	787+2 (0.0016360171413138899)	667 (0.0015036766316440097)	671 (0.0015872372365910857)	671 (0.001453444542397995)
303 (0.00131416071971397)	372 (0.001439851655619837)	189 (0.0014932008916942938)	429 (0.0012523727629939077)	807 (0.0012568544972946056)	648 (0.0015857220915787083)	151 (0.0018476297158201396)	132 (0.0022437770563841827)	735 (0.0023028118234688726)	65 (0.0016302454907450353)	148 (0.0013769895225265445)	851 (0.001447452042430381)	62 (0.0013917265655496093)	607 (0.001020820079998722)	706 (0.0012563758966902645)	421 (0.0013431783342308917)	200 (0.001209672041986514)	186+1 (0.0012798252723074468)	32 (0.001323042885031921)	746 (0.0011574398083495625)	787 (0.0019872801952204814)	26 (0.0017501556119564603)	442 (0.0017761958867228086)	461 (0.0018812546576420462)	792 (0.001772437229183939)	173 (0.002114139033823678)	519 (0.0019293891459164032)	62 (0.0019115696203158786)	291 (0.0017786135961161311)	155 (0.0018069359300705323)	804 (0.0008543936196445616)	160 (0.0013411782907764105)	165 (0.0010361169827291829)	405 (0.0009315799736286396)	72 (0.0011587480739688061)	24 (0.0011548192815136837)	621 (0.0010956889544563551)	295 (0.0012624943370964242)	185 (0.0013000314875056362)	362 (0.0010653785586661596)	89 (0.00042019931413975)	29 (0.0003854638460710503)	341 (0.0004167066866465958)	440 (0.0004245516416554676)	854 (0.00041037168844375006)	780 (0.0014134427435595128)	787+5 (0.0016333308670548586)	439 (0.0014674290818620333)	800 (0.0015396046359112568)	638 (0.0014468890121619744)
737 (0.0012665766744109621)	148 (0.0014391339342482378)	291 (0.0014898732149938878)	252 (0.0012433430624438704)	166 (0.001246602221412654)	429 (0.0015480499790885788)	336 (0.0017320072090607052)	646 (0.0022155543601995956)	145 (0.0022825869328887507)	655 (0.0016214654372392473)	301 (0.0013732091506493318)	620 (0.001444808517254224)	343 (0.001391601746760217)	30 (0.0010088514079457486)	461 (0.0012321686254037044)	151 (0.001336285744695765)	82 (0.0012023958355060604)	463 (0.0012749465021225947)	153 (0.0012578542074274826)	821 (0.0011362639577019757)	640 (0.0019780845128659235)	230 (0.0017474674165711935)	219 (0.0017700618822646256)	171 (0.0018751200256689623)	620 (0.0017471440455382398)	775 (0.002091286575335818)	647 (0.00188115963392252)	651 (0.0018867463661767828)	130 (0.0017676072255827162)	147 (0.0017995078367032112)	275 (0.0008277150024405695)	651 (0.0013219666779458056)	84 (0.0010359966855669378)	356 (0.0009243267695502389)	372 (0.001158047510653857)	185 (0.0011460340528009912)	674 (0.0010899596132316219)	362 (0.0012432501685611579)	59 (0.0012993386125138245)	295 (0.0010418279569194765)	143 (0.0004153760274474474)	295 (0.00038340472867513537)	149 (0.00041623825466282835)	400+2 (0.00041178209067687375)	607 (0.0004099296661114059)	354 (0.0014008184552418011)	787+4 (0.0016304176800101863)	360 (0.001465388392189704)	344 (0.001521632454377465)	146 (0.0014308508987484335)
144+5 (0.001256777366715738)	821 (0.0014032208308330817)	641 (0.0014799239123429748)	618 (0.0012388434441143385)	31 (0.0012464219645688054)	837 (0.0015362757132723198)	172 (0.0016957548558327667)	461 (0.0021889564679605)	787+4 (0.002176405844830815)	423 (0.0015836326661284985)	452 (0.0013655072562936711)	440 (0.0014079879939813743)	161 (0.001359867337201267)	307 (0.0010049782578992895)	165 (0.001197602363808219)	519 (0.0013303135757568015)	190 (0.0011913237357530082)	65 (0.0012728132374472945)	190 (0.0012552745646527987)	743 (0.001099898820940508)	19 (0.001968906985646551)	461 (0.0017436143286135284)	85 (0.0017594424350472204)	271 (0.0018715279237404338)	167 (0.0017439363855542066)	518 (0.0020593916317246316)	362 (0.001842499975138651)	186+3 (0.0018794146676179382)	412 (0.0017618038604206253)	150 (0.0017942655844585477)	325 (0.0008173300264841044)	84 (0.0013142622605434855)	186+7 (0.001024981191942653)	350 (0.000906355548866875)	651 (0.00115536353422836)	154 (0.0011410514853139305)	189 (0.0010743631846033522)	138 (0.0012365299809025416)	459+16 (0.001258182975077263)	280 (0.0010294729874705392)	730 (0.00041040905424265543)	414 (0.00038335413293830764)	333 (0.0004158442995854755)	335 (0.0004093263499142739)	832 (0.00040324953903847537)	455 (0.0013877828779758638)	781 (0.0016237093914842511)	364 (0.0014616258050462474)	655 (0.0015093461482868819)	829 (0.0013416835497063722)
5+3 (0.0012522953602776528)	130 (0.0013952726660475102)	564 (0.0014534295170624853)	84 (0.0012121703238911269)	185 (0.0012403375873233787)	343 (0.001527335784286934)	291 (0.0016805183148106237)	399 (0.002188711361068094)	461 (0.002158634567533022)	620 (0.0015061277732144273)	410 (0.0013542325989329236)	612 (0.0014064348187050703)	804 (0.0013087634029422045)	567 (0.0010016688522527246)	723 (0.0011910576475990995)	271 (0.0013167865045488828)	659 (0.0011761192899501485)	152 (0.0012689143081075736)	621 (0.0012552660892825571)	135 (0.0010863342407918734)	186 (0.0019519137032311526)	701 (0.0017207120945570448)	187 (0.0017346776000358468)	397 (0.0018520224970946624)	362 (0.0017298580324146677)	640 (0.002058204488105784)	272 (0.0018319810098400122)	86 (0.0018667461387626054)	166 (0.0017601219457052215)	139 (0.0017858549598391673)	32 (0.0008110416941097933)	202 (0.0012875313250883592)	841 (0.0010035424240608134)	621 (0.0008941568261778307)	461 (0.001140959847418659)	316 (0.0011295326546008023)	356 (0.0010721649495199978)	229 (0.0012356245571341928)	648 (0.0012548518489284507)	490 (0.001014296883934382)	146 (0.00040657519150488205)	49 (0.00038300251004264095)	351 (0.0004093141572915424)	396 (0.0004093238413198501)	499 (0.00039983749182947206)	833 (0.0013736619424011376)	268 (0.0016234012871177872)	395 (0.0014490652299984572)	362 (0.001454178341826806)	371 (0.001340121487015476)
186 (0.0012502185267493646)	775 (0.001391674237370591)	186+4 (0.0014494852545232782)	399 (0.001209076277558346)	787+7 (0.001237509807306165)	741 (0.0015141371100632728)	684 (0.0016428439149174928)	346 (0.0021660004531396074)	147 (0.002111727731529516)	29 (0.0014922209082793162)	62 (0.0013434036369413113)	186+8 (0.0013856961781574652)	815 (0.0013072008681369223)	645 (0.0009936503263196414)	400+1 (0.0011860621945290648)	169 (0.0013029749118340472)	471 (0.001164216459925388)	275 (0.0012657715158280027)	756 (0.0012382784084872353)	148 (0.0010825269388735773)	138 (0.0019359073924814117)	430 (0.0016979346894625143)	360 (0.0017192381462656965)	200 (0.001831825703980712)	754 (0.0017226806707735295)	336 (0.0020328224405031054)	464 (0.0018273248705364235)	137 (0.0018663144943684537)	306 (0.0017572150526266248)	135 (0.0017655960714757651)	645 (0.0008020108088372097)	461 (0.001287187937802727)	8 (0.0009822164304242147)	743 (0.0008912732857822706)	25 (0.0011189085045275123)	348 (0.0011174748162067142)	624 (0.001021035930927032)	121 (0.0012314043624679116)	607 (0.001252732175367236)	677 (0.0010078421592391842)	607 (0.00040611210137552996)	462 (0.0003754589867392171)	393 (0.0004060350094228817)	232 (0.0004070232134968467)	692 (0.00039710102103284513)	778 (0.0013647191629495117)	279 (0.0016062085969507799)	835 (0.0014368024553090496)	754 (0.0014380958347113848)	843 (0.0012673009503104862)
620 (0.0012275863816452025)	471 (0.001389659945155131)	821 (0.0014452592942570557)	519 (0.0012089114067916774)	362 (0.0012278546699094946)	219 (0.0015095269147508954)	396 (0.0016382427817415667)	33 (0.0021601899913677013)	186+2 (0.0021056050021117296)	389 (0.0014535863618257807)	5+2 (0.001325229288202848)	462 (0.0013849301713316077)	238 (0.0012976856784587866)	60 (0.0009905787053151659)	843 (0.0011829945427785133)	149 (0.0012826807382629712)	364 (0.0011604990901704412)	471 (0.001237318221416339)	408 (0.0012344864976536172)	440 (0.0010591547308639044)	185 (0.0019287130960150296)	465 (0.0016872941544081098)	744 (0.0017092648553341102)	742 (0.0018035430756108426)	770 (0.0016502286938340361)	835 (0.0019822641302538434)	141 (0.0018170623278790884)	68 (0.0018617485064049213)	63 (0.001740411636968135)	804 (0.0017445845339175107)	464 (0.0007940605158296804)	372 (0.0012731086227482065)	842 (0.0009769272274962573)	704 (0.0008818247603643754)	405 (0.0011127616819846605)	285 (0.0011072700579370517)	446 (0.0010155506134807805)	602 (0.0012130975296999206)	266 (0.0012370161462942498)	778 (0.0010042812136440687)	600 (0.00040519570099566176)	278 (0.0003735648073521879)	405 (0.00040467324600014347)	375 (0.000406770597347179)	362 (0.00039558644103537637)	461 (0.0013574400156163718)	287 (0.0016046814797049942)	354 (0.0014344952136262708)	605 (0.0014097883150320796)	853 (0.0012594543134466245)
496 (0.001225203105209063)	198 (0.0013682715280012737)	423 (0.001440724502024013)	153 (0.001207299909541147)	396 (0.0012201988666112017)	164 (0.0015082706097246526)	677 (0.0016199205574460782)	252 (0.002112654515535151)	442 (0.00207010407238607)	688 (0.0014500547860809305)	18 (0.0013216597819231065)	617 (0.0013518319622109398)	513 (0.0012904637348153923)	161 (0.000988136428861713)	87 (0.0011829319759533675)	592 (0.0012448073197117515)	186+3 (0.0011599222853822737)	148 (0.0012294275155314638)	513 (0.0012146456230066219)	633 (0.0010576864931746166)	343 (0.0019144632077138023)	188 (0.0016684210934862196)	194 (0.0017062856440214081)	344 (0.001786264530420823)	336 (0.0016177293482094188)	139 (0.001956545228562479)	507 (0.0018015317424401008)	781 (0.0018350483386359697)	279 (0.001733460955611386)	92 (0.0017154287679011508)	410 (0.0007670761880039699)	140 (0.0012724336087129974)	754 (0.0009699038295323875)	202 (0.0008675364414836005)	700 (0.001099318965146801)	424 (0.0010975588518854162)	410 (0.0010128115206995483)	775 (0.0012011430379609287)	813 (0.001219158828622855)	316 (0.0009986452859546008)	154 (0.00040496583341133395)	787+4 (0.0003707940903395703)	5+2 (0.0004010386786548539)	400+4 (0.0004018221200842502)	784 (0.0003932999525414275)	147 (0.0013543750248234373)	408 (0.0015857227660709483)	136 (0.001420902759935775)	138 (0.0013958548559881445)	389 (0.0012577672548047343)
238 (0.001214851404049063)	500 (0.001345216444632485)	393 (0.0013979793474483704)	743 (0.001197805691247284)	731 (0.0012141957090128078)	155 (0.001507139945249742)	283 (0.001591971392992355)	655 (0.00209521375901019)	467 (0.0020539290730810012)	413 (0.0014407342081590596)	818 (0.0012991985986374492)	149 (0.0013512926502084017)	394 (0.0012811612838579622)	434 (0.0009787786332699098)	407 (0.001179101627562939)	156 (0.001241725786612649)	363 (0.0011369692107325172)	337 (0.0012092778867744327)	853 (0.0012126611690928513)	186+3 (0.001042322973233824)	404 (0.0018963094529212683)	141 (0.0016644088301275854)	173 (0.0016913567051560518)	721 (0.0017739725617822934)	186+5 (0.0015942657953700243)	822 (0.0019560597312504487)	240 (0.0017975102559317927)	276 (0.0018212281625538573)	407 (0.0017329085219604018)	320 (0.00171530743535633)	836 (0.0007656758703161408)	417 (0.00126735186516556)	735 (0.0009584056951313715)	371 (0.0008611682478128655)	410 (0.0010700182441309575)	9 (0.0010841650793372954)	406 (0.0010036917549788044)	411 (0.001198783782672633)	706 (0.0011991227555940408)	644 (0.0009880500381862023)	271 (0.00040294859609340774)	28 (0.0003637833208530929)	280 (0.0003996736812783108)	500 (0.0004010733034238786)	148 (0.00038645457216270366)	723 (0.00130282109074704)	619 (0.0015644320495906857)	139 (0.0014102288734965615)	394 (0.0013810092784463349)	835 (0.001231915753565692)
189 (0.0012117871156836775)	137 (0.0013438407769077003)	344 (0.00139792024434449)	389 (0.001196008459792126)	767 (0.001204674543763442)	801 (0.001501552935037327)	779 (0.001586311517292477)	190 (0.002083028990710804)	304 (0.0019761671191826325)	31 (0.0014357706837243673)	743 (0.0012927721955684661)	460 (0.0013431783799822891)	151 (0.0012653046021562986)	629 (0.0009695752397804243)	328 (0.001177802325295474)	63 (0.0012374328099863856)	305 (0.0011349128893384961)	648 (0.0011875632398762597)	50 (0.001196698336200668)	137 (0.001038693088498661)	87 (0.0018901007632511377)	784 (0.0016491538730087425)	397 (0.0016757461133650603)	16 (0.0017542951908771792)	412 (0.0015768797829589579)	333 (0.0019454906547579298)	832 (0.0017865222336515552)	336 (0.0018124927321518495)	161 (0.0017024657067448935)	268 (0.0017144172799495403)	832 (0.0007562102829371654)	489 (0.0012247951327255425)	567 (0.0009560046232874157)	535 (0.0008552918465883188)	403 (0.001045921143257814)	398 (0.001076532400470297)	405 (0.0010017379162442614)	184 (0.0011827016362021643)	316 (0.0011884821396478383)	24 (0.0009769869553166665)	230 (0.00040254383027079444)	151 (0.0003560237033434345)	692 (0.0003960448986467189)	358+3 (0.0003811129210305355)	2 (0.0003840838999459133)	7 (0.0013013871152766584)	671 (0.0015637504973210951)	278 (0.0014039011369734072)	787+2 (0.0013644879817534374)	23 (0.001214213494498293)
51 (0.0011499065706169279)	644 (0.0013385336863121506)	620 (0.0013699679059557984)	360 (0.0011924529227366094)	403 (0.0011936041424652714)	464 (0.0014739020923981898)	178 (0.0015782756602017436)	344 (0.0020758795759268623)	289 (0.0019416538273107722)	792 (0.0014090455038892817)	150 (0.0012797898070677411)	463 (0.001342197579682949)	405 (0.001262693230838516)	5 (0.0009464264880723696)	188 (0.0011737300104356233)	471 (0.0012243333392264815)	290 (0.0011181251824289539)	408 (0.0011720247880453287)	142 (0.0011797236278999993)	720 (0.0010360592949296547)	275 (0.0018871607595395273)	238 (0.0016437205732120926)	347 (0.0016658300142988727)	525 (0.0017541690899525394)	833 (0.0015501077595331256)	320 (0.001945289036228224)	448 (0.0017713968814388195)	412 (0.0017950771455053456)	149 (0.0016745699735633175)	620 (0.0016943160956804774)	393 (0.0007537298033192079)	743 (0.001219015154460695)	400 (0.0009478977107903738)	179 (0.000850230181921167)	465 (0.0010315836830921301)	170 (0.0010703602125476054)	442 (0.0009863414062261427)	404 (0.0011697164988148426)	7 (0.0011868356871505398)	396 (0.0009631481445239382)	411 (0.00040206005234711073)	792 (0.000355549888784523)	774 (0.0003918421016136784)	362 (0.0003696944782838893)	410 (0.00038297093969870026)	636 (0.0012855004639374405)	291 (0.001541562739164966)	375 (0.0013692896516097034)	397 (0.001337262744001518)	588 (0.001186720296829735)
288 (0.0011436596030851079)	721 (0.0013289403058798649)	201 (0.001366824670611329)	402 (0.0011895411771510804)	393 (0.001165492351209491)	151 (0.0014520205719228175)	811 (0.001578121705321319)	186+5 (0.0020613293755772475)	758 (0.0018936126492357188)	277 (0.0013975114054981229)	27 (0.0012733005649664926)	186+3 (0.001341632668334008)	640 (0.0012606048036362498)	648 (0.0009275680313812015)	620 (0.0011694571064711974)	174 (0.0012133336744011203)	353 (0.0011090295417629722)	728 (0.0011577593322282134)	837 (0.0011401151229307863)	758 (0.001035630539972373)	63 (0.001885847892878328)	340 (0.0016401641480966018)	620 (0.0016505442078676277)	399 (0.0017512196697295097)	173 (0.00154619807192879)	448 (0.0019436489556391894)	836 (0.0017674445831027228)	703 (0.0017933685732842227)	240 (0.0016140212198225228)	744 (0.0016841017485810439)	442 (0.0007508793550573203)	341 (0.0012092815256284865)	271 (0.0009354153961510545)	413 (0.0008461365454251073)	337 (0.0010244853948148994)	140 (0.0010695810332428635)	619 (0.0009782320302186192)	684 (0.0011447015778786158)	165 (0.0011738092886564386)	401 (0.0009549813600976806)	376 (0.0003950269957896395)	144+2 (0.0003555214560503569)	155 (0.00038848457749973047)	404 (0.000369295621766753)	186+5 (0.00038198794336739893)	150 (0.0012787718555579068)	563 (0.0015363157225754258)	812 (0.001303959809846947)	465 (0.0012998199754289267)	518 (0.0011531187759838452)
807 (0.0011310611497297007)	145 (0.0013239322356116124)	854 (0.0013427034953609103)	693 (0.0011716521289348697)	186+5 (0.001141034277714774)	340 (0.0014224566106983286)	624 (0.0015667845302124314)	805 (0.0020537142937892246)	727 (0.00186626940648414)	236 (0.0013970455778283737)	9 (0.001253213482156321)	134 (0.0013366660698041458)	403 (0.0012512979741076012)	164 (0.000919561906394493)	313 (0.0011602735801635768)	16 (0.0011534753071299239)	145 (0.001085345524157916)	5 (0.0011496147167768431)	407 (0.0011193402362057454)	411 (0.001034432133947088)	749 (0.0018508386024089268)	16 (0.0015372284376614898)	238 (0.001646262589524086)	620 (0.0017437024413171612)	405 (0.0015457293216101526)	829 (0.0019328609895850717)	137 (0.001748342300414925)	744 (0.0017931820462512968)	722 (0.001609615046040091)	328 (0.0016824875791301174)	340 (0.0007375694857124152)	271 (0.00120705780990014)	190 (0.0009187610062806168)	389 (0.0008419768472593445)	644 (0.001016196727410356)	144+1 (0.001063864717014571)	362 (0.0009773401519831042)	185 (0.0011443164756680922)	285 (0.0011400058732930222)	580 (0.0009517318421072668)	488 (0.000392418915997635)	350 (0.00035364482674677663)	400+5 (0.0003791098691254246)	85 (0.0003660326352261081)	30 (0.00037781136299187617)	141 (0.0012708023340602145)	779 (0.001505748030030934)	135 (0.001236268730411551)	809 (0.0012831899496092887)	5+3 (0.001129492560050676)
293 (0.0011294215843963356)	618 (0.0013142281649526325)	336 (0.0013420536351199661)	411 (0.0011623197453351467)	16 (0.0011362250384907432)	400 (0.001418509356144913)	130 (0.001545562890231192)	410 (0.00204769461960492)	8 (0.0018639069354307002)	231 (0.0013957104350592476)	460 (0.0012482507610543088)	169 (0.001333660779818519)	770 (0.0012061686780147547)	565 (0.0009112256501428408)	291 (0.0011520709605279122)	340 (0.0011520417203443804)	394 (0.001060902918031794)	149 (0.0011464726943403614)	781 (0.0011138632379811097)	321+5 (0.0010186968271441884)	756 (0.0018483846537689398)	328 (0.0015185592996642971)	363 (0.0016360925851672875)	702 (0.0017363480667931897)	619 (0.0015300471795070757)	721 (0.0018680169643674346)	417 (0.0017398256464393564)	85 (0.0017926554227908403)	500 (0.00158590939339965)	335 (0.001657616045212927)	190 (0.0007348728157345354)	644 (0.0011955245819389292)	410 (0.0009155349519179015)	145 (0.0008414662159691584)	140 (0.000945745846468442)	231 (0.001054162891814237)	144+11 (0.0009558573634435209)	316 (0.0011310279763302412)	138 (0.0011253226542252083)	464 (0.0009326025781110935)	165 (0.00039155625831023745)	337 (0.0003515192392348049)	245 (0.00036894522269020994)	837 (0.0003651843176155254)	779 (0.00037367737363230727)	140 (0.0012677917992045345)	307 (0.0014828665603861199)	340 (0.0012312461621531811)	141 (0.001267786729375244)	724 (0.0011274044007857525)
138 (0.0011270871047184834)	309 (0.0012978527376227838)	5+3 (0.0013390095070324134)	462 (0.0011504126457517034)	62 (0.0011163388683703328)	169 (0.0014104924826634914)	186+2 (0.001536504802578631)	557 (0.0020403266872375493)	186+1 (0.0018580104150502188)	788 (0.0013865813365527679)	740 (0.0012424396106684942)	398 (0.0013253515395366493)	813 (0.0012055241883461541)	464 (0.000901637371022524)	363 (0.001139986566000972)	621 (0.001140765050191857)	343 (0.0009886751454737505)	317 (0.0011179291906175635)	618 (0.001108131072668084)	28 (0.0010173156784478042)	455 (0.0018310168566253763)	821 (0.001512555201948425)	297 (0.0016128025951852687)	92 (0.0017264554102828507)	240 (0.0014915853474304506)	463 (0.0018594776885387096)	401 (0.0017250181519989894)	796 (0.0017850788823379838)	269 (0.0015687661253771178)	281 (0.0016356652971567806)	140 (0.000733841309042453)	459+10 (0.0011940180568824578)	396 (0.0009130579656642379)	130 (0.0008403668649619681)	144+7 (0.0009445466614357301)	354 (0.001024992893000871)	185 (0.0009433207234412113)	143 (0.001124664892528685)	179 (0.0011245491605377566)	153 (0.0009205688655159335)	400+5 (0.00039002736516405203)	400+1 (0.0003502429902395229)	80 (0.0003639049789104532)	462 (0.00036257765065060576)	87 (0.0003713950056148103)	295 (0.0012551362390095565)	150 (0.0014654522332577414)	307 (0.001224690075394916)	173 (0.001267713442024459)	624 (0.0011267588388917578)
721 (0.0011243385944501448)	63 (0.0012871988534955115)	148 (0.0013254191315684892)	333 (0.0011205564527954086)	7 (0.0011111908233350874)	444 (0.0013837255670308224)	340 (0.0015280448786168092)	838 (0.0020059994054322954)	515 (0.0018393142917032708)	723 (0.0013556982347397507)	389 (0.0012348996704657136)	720 (0.0013178028204519306)	402 (0.001201036639027476)	333 (0.0008937695247860445)	303 (0.0011037412193412948)	647 (0.0011332557694163103)	667 (0.0009853529108611683)	809 (0.0011098063853551931)	186+5 (0.00110524403820535)	490 (0.0009973862970105306)	406 (0.0018240747418692997)	219 (0.0014853530329014455)	190 (0.0016111915148229448)	147 (0.0017162535803464693)	347 (0.0014757645764648902)	308 (0.0018413456631029969)	444 (0.0017188271762535972)	671 (0.0017762953120384654)	401 (0.0015685687606608067)	462 (0.0016302386579569112)	640 (0.0007185543949337488)	150 (0.001183747250280399)	407 (0.0009084306908049456)	398 (0.000826631556301487)	462 (0.0009415890395601492)	432 (0.0010136513551632046)	21 (0.0009314888664212971)	85 (0.001110043954764211)	410 (0.0011182302971734605)	135 (0.0009183385673241808)	358+3 (0.00038854450141841113)	432 (0.0003420190492525013)	27 (0.00036209095740237583)	9 (0.0003618139098035375)	439 (0.00036910302685488677)	28 (0.001251866983832731)	140 (0.0014440040268762148)	612 (0.0011787637866308728)	183 (0.0012674978692118974)	297 (0.0011079396198834033)
386 (0.0011242520118019894)	446 (0.0012768910944606872)	621 (0.0013183535729597256)	404 (0.0011158967703763455)	787+4 (0.0011001420274879584)	462 (0.0013746105110470034)	792 (0.0015070558995221232)	304 (0.002001252743089773)	490 (0.0018161932392114395)	746 (0.0013547952585913651)	201 (0.0012309770401935998)	787 (0.0013037096999610333)	5+3 (0.0011997380108355908)	787+1 (0.00089358112998673)	518 (0.0011017062427261823)	293 (0.001123234100253645)	777 (0.0009830311770102824)	407 (0.001098825033243964)	730 (0.001104671723886539)	641 (0.0009909567158472722)	651 (0.001818895270452794)	342 (0.0014402420326261097)	23 (0.0015951108578632165)	230 (0.0017110252093732814)	92 (0.0014669886310023038)	170 (0.0018320815268294726)	343 (0.0016994250973611463)	149 (0.0017641833121899097)	317 (0.0015620256094234064)	116 (0.001623731532363648)	372 (0.0007176689860326994)	476 (0.001175452259955064)	154 (0.0008997745410735234)	358+1 (0.0008188621892504018)	826 (0.0009338907246990046)	822 (0.0010094514817436848)	293 (0.0009252874306934983)	289 (0.00108965330927178)	362 (0.0011023604187275645)	405 (0.0009094147999578975)	741 (0.00038823938414475916)	459+15 (0.0003372033757770612)	335 (0.000359460458516771)	141 (0.0003580501729227048)	767 (0.00036639641412583644)	337 (0.001248789171431998)	655 (0.001443887166163323)	389 (0.001164544223519883)	132 (0.001267107612017669)	136 (0.0010879046453950937)
186+1 (0.0011209399234580514)	138 (0.0012632119136199525)	92 (0.0013128912389849213)	354 (0.001112814799136)	770 (0.0010965004167157154)	394 (0.0013690323504128815)	413 (0.0015036324283282684)	792 (0.0019943049660837123)	459+16 (0.0017537719152494976)	145 (0.0013217960737370662)	837 (0.0012246594076315144)	841 (0.0012990214582862044)	303 (0.001182060758595325)	836 (0.0008775140701293084)	662 (0.0010828758327350236)	308 (0.0011211721205148118)	319 (0.0009688305981454793)	300 (0.001059268854209815)	364 (0.0011031356841988253)	269 (0.0009789785491848668)	409 (0.001791874199179027)	595 (0.001437578466955445)	853 (0.001588660876031546)	321+5 (0.0016551827472853612)	149 (0.0014630734229777286)	144+2 (0.0018250216522814485)	139 (0.0016716792136880086)	824 (0.001752844296540794)	343 (0.0015566555463738018)	301 (0.001616962737136847)	336 (0.0007025863812123615)	60 (0.00116858516136698)	647 (0.0008726413221499382)	801 (0.0008153222255141721)	144+8 (0.0009275339140414253)	648 (0.0009990791859892426)	535 (0.0009194672008058733)	401 (0.001083832800921111)	836 (0.0011020524066505072)	356 (0.0009087636410293364)	357 (0.00038667327689576085)	297 (0.00033702429938950364)	778 (0.00035893494466359273)	350 (0.00035195852962751804)	155 (0.0003661463751431749)	46 (0.0012176202050542258)	404 (0.0014296829842629772)	29 (0.001162641549789054)	792 (0.0012437562889222342)	362 (0.0010761175719407481)
474 (0.0011167578985708164)	344 (0.0012521665454233552)	234 (0.0013120493463150763)	792 (0.0011128146436385623)	342 (0.0010856782344953041)	465 (0.0013537820315400757)	398 (0.001497273126031336)	365 (0.0019418471019144107)	47 (0.00174590750998208)	736 (0.0012902766489075955)	283 (0.0012240189122625306)	365 (0.0012966930078461545)	352 (0.00116800638380331)	406 (0.0008704380529164762)	151 (0.0010670179965572726)	375 (0.0011149156591303553)	5+4 (0.0009580447515690075)	662 (0.0010461167283473572)	845 (0.0010674547204793908)	145 (0.0009787872285240283)	171 (0.0017912214386986485)	363 (0.0014350978355563535)	362 (0.0015696068802077984)	375 (0.001637888535550728)	462 (0.0014392683742932364)	354 (0.0018144025086320036)	624 (0.0016616211778069864)	320 (0.0017337247766938085)	150 (0.001537749946877528)	336 (0.0015913200008668225)	514+1 (0.0007001917611887398)	455 (0.0011676087959777682)	665 (0.0008718274263510119)	134 (0.0008135781951597795)	459+8 (0.0009188618057127729)	337 (0.0009799697004517626)	186+2 (0.0009177353888316514)	413 (0.001080780304750631)	85 (0.0010926745354325844)	746 (0.0009043414070857108)	144 (0.00038311165053096053)	134 (0.0003346341593976788)	60 (0.00035868095579645457)	512 (0.00034923624468129297)	621 (0.00036375463865786345)	674 (0.0012143402889248326)	395 (0.0014263635050340213)	659 (0.00112983897088786)	350 (0.0012103114135681098)	341 (0.0010631998622682168)
169 (0.0011036174716543008)	463 (0.001250299524363538)	165 (0.0013078348816828354)	169 (0.001105279879891218)	321+5 (0.0010815545059256876)	357 (0.0013501445176003191)	31 (0.0014964924513300299)	186 (0.001920110946742173)	136 (0.001743878830748717)	345 (0.0012850386099449715)	46 (0.00121883390613478)	513 (0.0012818548280873442)	271 (0.001166402444118302)	344 (0.0008701592979597966)	169 (0.0010525566629637916)	463 (0.0010986751741372848)	32 (0.0009575480335569871)	173 (0.0010459580070011582)	825 (0.0010607506961462833)	442 (0.0009619320735407375)	412 (0.0017689980842984635)	354 (0.0014335625265937118)	778 (0.0015526493922699196)	756 (0.0016375034195156095)	170 (0.0014201328243765132)	396 (0.0018088258227608451)	700 (0.0016368593634327382)	841 (0.0017283274737652276)	648 (0.0015269484043376998)	316 (0.0015619706894985873)	644 (0.0006982435569783116)	344 (0.0011558593453712082)	459+13 (0.0008699023727449085)	775 (0.0008083580109470507)	357 (0.0009163435419746848)	186 (0.000978012891523917)	154 (0.0009056952118413822)	400 (0.0010692435131526288)	269 (0.0010881808384937078)	144+3 (0.0009039584455637314)	701 (0.0003764927690486533)	343 (0.0003319887474732377)	843 (0.0003577323531757404)	190 (0.0003437649988409308)	142 (0.0003616641683707486)	84 (0.00120822710941719)	701 (0.0014178863689497776)	25 (0.001124993433086322)	186+1 (0.0011982325000079546)	825 (0.0010434886120625315)
471 (0.001100360442352487)	316 (0.0012402812880680661)	396 (0.0012966709838485228)	507 (0.0011010246277417242)	500 (0.0010713160633337218)	308 (0.0013415770937339013)	144+7 (0.0014610158261285698)	620 (0.0019094649909695883)	144+7 (0.0017364963151661839)	500 (0.0012790758692425913)	403 (0.0012178423325838348)	25 (0.001256536783108882)	27 (0.0011623034912976783)	186+1 (0.0008642303115077647)	179 (0.001044191879243746)	195 (0.0010969850350536852)	219 (0.0009554854476499073)	460 (0.0010377056318282005)	339 (0.0010544121305336232)	184 (0.0009567958854923657)	833 (0.001765749922862192)	19 (0.0014329558435337173)	358 (0.0015385851544977196)	804 (0.0016190881023918301)	290 (0.0014053784343418761)	276 (0.001803370455558089)	308 (0.001627659118457994)	139 (0.0017224665215254847)	393 (0.0015260192257955517)	169 (0.0015482565062767597)	347 (0.0006934713907568689)	289 (0.0011552819169751874)	269 (0.0008569235152859341)	397 (0.0008043515922030979)	636 (0.0009134365427718442)	232 (0.0009685436095303996)	143 (0.0009047943201585967)	232 (0.0010653394534872564)	644 (0.0010634076864346903)	779 (0.0008914504451731091)	290 (0.00037640696216174386)	412 (0.0003317092540651546)	494 (0.00035408739615339806)	851 (0.0003417435957788528)	600 (0.00034870298014937046)	50 (0.0012058158850424639)	144+2 (0.0013927863627990794)	372 (0.0011178078175931628)	352 (0.0011844632657351335)	453 (0.0010297867210484364)
407 (0.0010793587449514663)	190 (0.001229608386150576)	136 (0.0012959209318743276)	734 (0.0011007112671692233)	183 (0.0010690987719055446)	165 (0.0013318168546486613)	417 (0.0014491897604286968)	348 (0.0019078944940291345)	62 (0.001730120290795517)	779 (0.0012761685476607814)	186+4 (0.0012078838764549898)	754 (0.0012520358377085905)	186+2 (0.001142987625143844)	134 (0.0008627976847184077)	134 (0.0010326832220084224)	82 (0.001091163593743637)	746 (0.000952728566663975)	411 (0.0010330146862031603)	741 (0.001043190911578127)	328 (0.0009540821020880097)	274 (0.001762689088347506)	502 (0.001417453292674432)	289 (0.0015303123084789217)	5+4 (0.001609559586462473)	750 (0.0014052252311989861)	188 (0.0018002624450706316)	175 (0.001611290041343351)	339 (0.0017041201058997616)	187 (0.001522349717323964)	343 (0.0015221180660053473)	818 (0.0006840857072828314)	21 (0.0011512490369828218)	723 (0.0008540670707959551)	137 (0.0008016395801393463)	224 (0.0009114693945101994)	186+35 (0.0009658641629280717)	620 (0.0008898261328094935)	407 (0.0010613951281872947)	413 (0.001057498781392718)	397 (0.0008738900211530433)	778 (0.0003758298936472022)	148 (0.0003301031210103602)	144+7 (0.00035260213611213245)	317 (0.0003407926152076374)	629 (0.0003455001430864214)	134 (0.0012024069757150928)	352 (0.0013920262507400468)	442 (0.0011118016705424795)	292 (0.0011833954493354194)	277 (0.0010247275651547243)
183 (0.0010576817197026668)	727 (0.0012293651815287882)	152 (0.0012892852821953407)	787+1 (0.0010993324246059753)	87 (0.0010573746127794839)	646 (0.0012996817066016995)	290 (0.0014409845161550625)	364 (0.001904253115288058)	396 (0.0017101400115361275)	171 (0.0012672595018727022)	724 (0.0011897204489594373)	7 (0.0012316593567922723)	150 (0.0011385571887692805)	736 (0.0008574102903275566)	148 (0.0010314734587396953)	189 (0.0010694000217461048)	398 (0.0009252115821191553)	319 (0.001021990969578707)	130 (0.0010353793006946561)	620 (0.0009519977924511862)	411 (0.0017521105960083103)	146 (0.0013867516978537415)	336 (0.001514820795856185)	346 (0.0015923596061671937)	813 (0.001398252459535285)	149 (0.0017768194956631377)	636 (0.0015916876807433801)	828 (0.0016951068464858003)	144+14 (0.0015171254626435943)	624 (0.0015170974982211692)	148 (0.0006840224669270379)	135 (0.0011385552511436507)	132 (0.0008474226627584307)	144+1 (0.0008011213653578136)	464 (0.0008935924190112896)	139 (0.0009544118550005476)	133 (0.0008709169214547822)	730 (0.0010593083897978976)	502 (0.0010523044943109247)	341 (0.0008689579579685255)	662 (0.00037021313327198995)	683 (0.00032342038194502687)	7 (0.0003438791404980889)	817 (0.0003395867283955092)	137 (0.0003453054184835134)	305 (0.0011990217502264601)	429 (0.0013874679568942362)	464 (0.0011062750558110692)	841 (0.0011782643790759651)	320 (0.0010228159642006213)
7 (0.0010555083798030546)	186 (0.0012178888304834445)	182 (0.0012875419765110384)	60 (0.0010923249958951825)	821 (0.0010425189230626835)	186+6 (0.001293628861209475)	500 (0.0014357904026668965)	837 (0.0018783725646165348)	187 (0.0016785673891646096)	140 (0.0012584269714652622)	620 (0.0011762109131907164)	854 (0.0012097337873262029)	130 (0.0011359167856615673)	411 (0.0008489184235670418)	404 (0.0010235736240021226)	133 (0.0010637289997611427)	607 (0.0009244192910294279)	464 (0.0010188960425925506)	172 (0.0010201651192655737)	509 (0.0009459404315298134)	139 (0.0017468067865118971)	779 (0.0013825941002151747)	798 (0.0015128639884680333)	358+3 (0.0015892259051538773)	85 (0.0013881129419710436)	272 (0.0017650279234565033)	400+6 (0.0015886471366933549)	413 (0.0016782791491942145)	272 (0.0015160226400439652)	290 (0.001511831668878731)	186 (0.0006754686239961647)	330 (0.0011340086373551124)	188 (0.0008444188721011683)	178 (0.0007758428004615373)	459+9 (0.0008875308796720564)	179 (0.000953759942939759)	85 (0.0008573988122466895)	281 (0.001042772023623062)	619 (0.0010439112911430554)	185 (0.0008674252562709623)	461 (0.0003568335123212829)	602 (0.00032146037307303094)	459+15 (0.00034206241976275225)	275 (0.0003394015397443109)	413 (0.0003436075292501307)	307 (0.0011674448797999424)	717 (0.0013787475648123183)	293 (0.0010982486349940916)	190 (0.0011489476614518275)	754 (0.001009433094488813)
60 (0.0010405811536794694)	379 (0.0012123395258548742)	144+6 (0.0012848563952970688)	68 (0.0010826993918878355)	140 (0.0010404170174385043)	140 (0.001285592682154249)	619 (0.0014037208970588886)	209 (0.0018679337860355888)	336 (0.0016476983077783453)	318 (0.001194577645812902)	175 (0.001174295111240764)	512 (0.00120811398198603)	525 (0.0011316420279070595)	408 (0.0008332386291239444)	619 (0.0009938919565501878)	413 (0.0010551630519437926)	591 (0.0009104953261704557)	144 (0.0009929184190087185)	144+7 (0.0010194460808463164)	410 (0.0009434505449267002)	295 (0.0017154900136245963)	322 (0.001380145281422857)	403 (0.0015118238396741636)	166 (0.0015627764291563622)	305 (0.0013850164561298396)	307 (0.001744780667192587)	851 (0.0015842630383451415)	30 (0.001661050456166574)	195 (0.0015070919598283443)	141 (0.0015044433411359295)	813 (0.0006688800521965721)	25 (0.0011316845842790186)	26 (0.0008438537367537438)	409 (0.0007746315214545076)	135 (0.0008799891077259847)	229 (0.0009524583048395451)	432 (0.0008464322341853337)	463 (0.001037001687459365)	364 (0.001036922379800958)	190 (0.000866396489323971)	8 (0.0003377310264560812)	269 (0.00031696620131277457)	273 (0.0003406318803117468)	148 (0.0003360999666017534)	461 (0.0003428936307297194)	770 (0.0011646431573589307)	835 (0.0013639138004337434)	8 (0.001084283729276175)	307 (0.001148585778909843)	667 (0.0010044521035413776)
429 (0.0010204323680505583)	149 (0.001208362992539196)	463 (0.0012675610165756176)	452 (0.001082069362957902)	409 (0.0010242563688844374)	271 (0.0012813161064246148)	640 (0.0014012153685608313)	735 (0.0018486059022836477)	667 (0.001629994141606954)	186+4 (0.001170721240545684)	465 (0.0011653762767620504)	252 (0.001206303578029572)	784 (0.0011161285529026565)	723 (0.0008320437349303144)	371 (0.0009914446817918796)	87 (0.0010502671620164867)	779 (0.0009069142959626625)	151 (0.0009817328917404197)	743 (0.001003525101432528)	732 (0.0009136656997359797)	721 (0.001709140161629028)	167 (0.0013626848608027922)	84 (0.0015063907230262294)	185 (0.0015599944872528666)	667 (0.001381945101167508)	282 (0.001733649883941862)	620 (0.0015779096587033095)	439 (0.0016383775546514924)	200 (0.0014764290873202559)	463 (0.0015030928646973926)	137 (0.0006670516457539626)	145 (0.001122146251927655)	624 (0.0008301463538922152)	164 (0.0007713358983034793)	317 (0.0008756309036624996)	411 (0.0009478978585040492)	309 (0.0008394496839295336)	822 (0.0010220527187281888)	95 (0.0010256932606172743)	59 (0.0008626892570337335)	169 (0.0003368219395776786)	779 (0.0003109897618283678)	854 (0.0003396410033352308)	337 (0.00033259448821104334)	846 (0.00034027473515373775)	334 (0.0011621656379308164)	459+13 (0.0013485241053914163)	346 (0.0010784732987893996)	402 (0.001147035816921559)	377 (0.0009879727335875598)
541 (0.0010117962042001062)	460 (0.0012001219427052795)	667 (0.0012449212098689436)	490 (0.001080184072318355)	27 (0.0010206844107918196)	346 (0.001247987402833357)	170 (0.001385296853653361)	500 (0.0018427400747022381)	340 (0.0016076953522979663)	626 (0.0011374015852939651)	195 (0.0011600999440658079)	407 (0.00119487288156875)	389 (0.0011035689463415705)	68 (0.0008287192034240043)	5+2 (0.0009881578104141012)	787+3 (0.0010475645750648746)	156 (0.0009068102764598344)	442 (0.0009413460093008275)	297 (0.00099115688814339)	49 (0.0009088694023731817)	305 (0.0017088666410655358)	240 (0.001358753134779813)	464 (0.0015006666652115452)	753 (0.0015156096066793801)	496 (0.001380667861914208)	343 (0.001728950584031915)	641 (0.0015769599586069058)	150 (0.001632357006406383)	62 (0.0014718632682996155)	837 (0.001490998232163613)	132 (0.0006655997712741227)	148 (0.0010960725012088585)	421 (0.0008259206537613234)	788 (0.0007594980438677644)	170 (0.0008730414169623082)	662 (0.0009467677182893432)	393 (0.0008214258632021552)	644 (0.0010156070776174378)	172 (0.001018548394705786)	186+35 (0.0008475597572448471)	343 (0.00033481083875575696)	152 (0.00030757801221887855)	25 (0.0003364833092365296)	448 (0.0003319298093729888)	295 (0.00033964046805710576)	741 (0.0011613436031831597)	525 (0.001345493627000621)	188 (0.0010751412045571702)	835 (0.0010875048167983685)	130 (0.0009794959591053862)
290 (0.0009915652256336108)	9 (0.001185855771940883)	303 (0.001242750630188159)	238 (0.0010445996740041776)	68 (0.0010195072443137832)	580 (0.0012448176947862577)	446 (0.0013785741560032629)	446 (0.0017991458505425737)	601 (0.001570112273424881)	798 (0.001114502951879156)	621 (0.0011578344331141886)	317 (0.0011944599238064583)	87 (0.001048882854755909)	843 (0.0008232429575522167)	135 (0.000972563083328195)	491 (0.0010375237338055587)	507 (0.0009038109689853562)	186+7 (0.000929153591083453)	198 (0.0009911113192906257)	674 (0.0009067491580214964)	84 (0.0016902846067307735)	787+4 (0.001348066801464693)	186+3 (0.0014735597025988102)	809 (0.0015140635885957999)	363 (0.0013772278838588567)	87 (0.0017256329904244295)	186+9 (0.0015727060071531612)	300 (0.0016307686582428)	16 (0.0014652084753004543)	136 (0.0014906496329127497)	149 (0.0006646796282241027)	350 (0.001066879207664746)	743 (0.0008196214525840568)	770 (0.0007574110174092566)	187 (0.0008728422609781533)	347 (0.0009419621979799122)	646 (0.0008150282231997438)	588 (0.0010106267633266009)	87 (0.0010151361460991278)	354 (0.0008464866423709929)	161 (0.0003337081878386311)	89 (0.0003072234775650731)	410 (0.00033321522686210477)	405 (0.00032973942460109556)	459+16 (0.0003310114557028697)	25 (0.0011591122352964682)	471 (0.0013021790691892454)	269 (0.0010683516027010607)	334 (0.0010853571596551636)	190 (0.0009751957666327102)
515 (0.000991282857058702)	255 (0.0011791383723885032)	778 (0.0012290495632176508)	613 (0.0010220981060827692)	82 (0.0010113962729396517)	34 (0.001243129411746344)	734 (0.0013529800930464522)	165 (0.0017369294484835146)	236 (0.001561353057714886)	84 (0.001110915910710354)	626 (0.0011511003229469719)	171 (0.0011897777805020193)	305 (0.0010235094172077338)	726 (0.0008131326023038918)	636 (0.0009706944059878836)	796 (0.0010331406435659177)	328 (0.0009031232816336371)	409 (0.0009172461334096869)	209 (0.0009605301741278197)	190 (0.0009028894519551194)	648 (0.001641426661086534)	172 (0.0013421687061006809)	781 (0.0014621059341774348)	186+2 (0.0015020832383715042)	433 (0.0013756329483554774)	146 (0.0016981405230233001)	27 (0.0015684796751943239)	183 (0.0016108957812767002)	744 (0.0014442568791426234)	142 (0.0014874174415548344)	183 (0.0006635020216822078)	188 (0.0010473632883315376)	833 (0.000807317615967678)	271 (0.0007571791399859583)	728 (0.0008702006762725258)	775 (0.0009397950280636338)	289 (0.000809954946548316)	383 (0.0009949335066197712)	737 (0.0010091628142268765)	161 (0.0008463670031805798)	407 (0.00033278485403580164)	375 (0.00030527587091323794)	201 (0.00033181355933595356)	629 (0.00032863609885244635)	164 (0.00033057841526303326)	419 (0.0011590707057862536)	340 (0.0012752468381156917)	145 (0.001062597126692958)	788 (0.0010841400935794065)	27 (0.000958924898054744)
144+9 (0.0009907232506927452)	356 (0.001169624222033362)	635 (0.001215514073967331)	500 (0.0010149852564356925)	135 (0.0010005084454418381)	145 (0.0012394667257906087)	139 (0.0013513969703973948)	325 (0.0016981635237496447)	186+3 (0.001552869394584239)	787+7 (0.0011008844576813393)	809 (0.0011386501622734381)	156 (0.0011878652903025355)	837 (0.0010183314439658584)	269 (0.0008090118173546248)	854 (0.0009493198182762045)	607 (0.0010164539404299094)	389 (0.0008886766581632755)	138 (0.000910588687609714)	641 (0.0009593269041194797)	767 (0.000901843676044126)	856 (0.0016353865200337313)	347 (0.0013335124013842434)	398 (0.0014525384617552028)	144+2 (0.0014890248556885457)	7 (0.0013379016018872185)	339 (0.0016967329605895682)	462 (0.0015673222382005317)	31 (0.0016091544196177017)	641 (0.0014418308692206788)	823 (0.0014824428622249822)	651 (0.0006598495257442228)	400+1 (0.0010421629167723402)	146 (0.0008061388280591609)	186+4 (0.0007525485610009547)	343 (0.0008565032586146365)	426 (0.0009340725888771307)	701 (0.0007908435971525076)	429 (0.0009913655108899533)	411 (0.001001636357530896)	170 (0.0008446951031262607)	208 (0.0003307709123504543)	154 (0.0002973551942903811)	140 (0.00033129019096546147)	444 (0.00032783811901397934)	732 (0.0003243748830975671)	782 (0.001153804500586146)	464 (0.0012445385995687374)	169 (0.0010564935829483703)	736 (0.0010665501470305113)	837 (0.0009529126846234838)
621 (0.000969854567289594)	62 (0.0011689014019801336)	232 (0.001211696903778979)	175 (0.0010063751280767308)	429 (0.0009939426304088868)	270 (0.001190231938580667)	34 (0.0013447726844666489)	133 (0.001678180330678619)	365 (0.0015374292365646796)	291 (0.0010912536794631276)	186+3 (0.0011352654917257063)	787+7 (0.0011666455951441477)	821 (0.0010097416952931796)	289 (0.0008009974274565717)	809 (0.0009462475333183382)	394 (0.0010092950791284606)	509 (0.000869031016451631)	1 (0.0009075203169543532)	444 (0.0009390557903686105)	520 (0.0008983254939350707)	291 (0.0016291796140409653)	173 (0.0013324630435280877)	17 (0.0014077179945859155)	114 (0.0014638150238291577)	726 (0.0013371589654764156)	152 (0.001686514704467118)	188 (0.0015608293347603793)	398 (0.0015904764829674008)	92 (0.0014397941659945069)	412 (0.001476526606557538)	150 (0.0006591513377259284)	354 (0.0010182887971633154)	232 (0.0007805323403661115)	746 (0.0007398603645924679)	335 (0.000816378414964177)	401 (0.0009230796944850686)	515 (0.0007899585520095183)	500 (0.0009833466036848907)	321 (0.0009961611349940008)	459+4 (0.0008410675372982524)	412 (0.0003286742280819823)	293 (0.0002959166436383536)	185 (0.00032883349062063944)	607 (0.00032669120776438284)	837 (0.00032164256935989)	21 (0.0011532825655770737)	344 (0.0012302612039405084)	149 (0.0010486131656589903)	756 (0.0010622594217343279)	406 (0.0009490688148098675)
492 (0.0009680890731927996)	424 (0.0011577236434977124)	186+1 (0.0012094522369546184)	16 (0.0009939101580987001)	564 (0.0009921006664768222)	787 (0.001188613121168602)	179 (0.0013418999598471904)	401 (0.0016612037891269393)	24 (0.0015367848276587877)	190 (0.0010806189079056977)	619 (0.001133580999718543)	619 (0.0011638234205940076)	186 (0.0010031253885532305)	152 (0.0007985837359079646)	354 (0.0009233773418160723)	307 (0.0010073099383036345)	407 (0.0008585749064765011)	507 (0.0009062205263102781)	732 (0.0009354434685291137)	403 (0.0008937045433541739)	796 (0.0016170383418926512)	507 (0.0013281126642012086)	62 (0.0014065482058225598)	340 (0.0014477383992500905)	641 (0.0013151768304911155)	86 (0.0016755109546418962)	829 (0.0015570181320642413)	347 (0.0015852307451518438)	635 (0.0014238005823649308)	89 (0.0014680307329681902)	135 (0.0006420509775416849)	291 (0.0010000954422452477)	62 (0.0007646695213109876)	856 (0.0007357525455404246)	171 (0.0008063320046036253)	271 (0.0009222449759191678)	137 (0.0007793080276254881)	350 (0.0009685526899709162)	842 (0.0009911025128467492)	283 (0.0008168220120291989)	448 (0.000325024714719273)	289 (0.0002925038028192141)	65 (0.0003244321853791668)	308 (0.0003252378834709331)	144+2 (0.00032123737831945)	797 (0.0011473862078170579)	356 (0.0012254321043090918)	536 (0.0010466604929411545)	198 (0.0010609127734030218)	144 (0.0009427301240241874)
509 (0.0009584982120704028)	352 (0.0011558386432307848)	624 (0.0012094105502192286)	624 (0.0009908841957409174)	460 (0.0009883307891197872)	619 (0.0011869631846438847)	787+4 (0.0013174112847027706)	651 (0.0016565622557887514)	271 (0.0015275757897403454)	388 (0.0010598031635941285)	232 (0.0011287777714220667)	4 (0.00115854357781119)	832 (0.001001797730666817)	635 (0.0007850593362709747)	321 (0.0009190012385259442)	5+4 (0.000985660913904925)	321+5 (0.0008514115941054851)	455 (0.0009054993490967639)	30 (0.0009218803313454582)	429 (0.0008831872851380284)	415 (0.0016091590758526546)	17 (0.00132299778013765)	836 (0.001404256027350151)	619 (0.0014436301932114846)	720 (0.0012589923125119588)	132 (0.0016720226218329074)	732 (0.0015344500800971344)	321+5 (0.0015610482029952395)	31 (0.001416526505117404)	5+3 (0.0014658044847662543)	471 (0.0006393292381454961)	619 (0.0009946227587985135)	139 (0.0007614334522176509)	171 (0.0007297152922357858)	459+10 (0.0008061770878763537)	306 (0.0009091888676171398)	128 (0.0007686049214455193)	99 (0.000962280360909885)	636 (0.000978368064105851)	817 (0.0008089234460736752)	321+5 (0.0003202846488592772)	144+9 (0.00029235792689035107)	85 (0.00032200432856848023)	15 (0.00032382304866048265)	721 (0.00031954391307862994)	743 (0.001095842887488115)	415 (0.0012220546783701946)	408 (0.0010302510430754215)	290 (0.0010477595814642753)	741 (0.0009292939255375626)
412 (0.0009522020773244323)	400 (0.0011527475934671133)	801 (0.0011987952840716149)	187 (0.0009865102900780288)	837 (0.0009788246396228587)	403 (0.001180155784937801)	834 (0.0013107603462120749)	408 (0.0016493878270256472)	754 (0.001518807641373911)	281 (0.0010572239416947152)	347 (0.001116842216788007)	290 (0.0011519646154084893)	153 (0.0009954464118701986)	412 (0.0007838672583599546)	396 (0.000914201149137124)	414 (0.000967253267337739)	412 (0.0008342870055547971)	647 (0.0008917079112350764)	815 (0.0009150675650895533)	412 (0.0008758452446748177)	328 (0.001566391285744022)	401 (0.0013197326982253346)	750 (0.0014017386511753157)	643 (0.0014249164524776775)	275 (0.0012521834857366764)	335 (0.0016615446928319555)	393 (0.0015301750519214762)	114 (0.0015525453357118223)	201 (0.001415811525538018)	295 (0.0014623801612903987)	63 (0.0006367466855637466)	405 (0.0009837720916341817)	401 (0.0007539723151205522)	305 (0.0007281367381666447)	762 (0.0007880410597331281)	177 (0.0009081673571752294)	467 (0.0007639454122751922)	750 (0.000952816248687672)	297 (0.0009696963141572743)	144+2 (0.0008037450063442773)	851 (0.0003188789184974189)	400+3 (0.00029124734606390096)	787+6 (0.0003203961893744916)	351 (0.00032364531779011487)	57 (0.0003177487930030542)	137 (0.0010815362361848027)	137 (0.0012196881830091994)	132 (0.001023179946825866)	787+4 (0.0010349416300117834)	269 (0.0009236690610289274)
405 (0.0009458852569918571)	779 (0.0011477238428895488)	721 (0.0011648597571186435)	31 (0.0009812525256779649)	136 (0.0009720939066995392)	269 (0.0011717716278242386)	772 (0.0013011377228963222)	343 (0.0016449802445090956)	19 (0.0015102746008847116)	812 (0.0010547660989861148)	421 (0.0011160349267168032)	607 (0.0011495864133730775)	845 (0.0009889304288480437)	837 (0.0007748998027265851)	317 (0.0009093286087379153)	821 (0.0009596355749511202)	446 (0.000814057059779658)	621 (0.0008909689752566477)	405 (0.0009121558493158235)	405 (0.0008714002721012825)	720 (0.001558118013600045)	198 (0.0013144242820180944)	396 (0.0013887056456446433)	186+3 (0.0014164759876268713)	140 (0.0012454243715672006)	500 (0.0016508804426212682)	134 (0.0015270985543846453)	28 (0.0015498613321634144)	564 (0.0014116244244143776)	146 (0.0014317829254247186)	191 (0.0006366860381977544)	234 (0.0009781241303765007)	344 (0.0007470878136274957)	317 (0.0007277278113849762)	289 (0.0007820183976227181)	169 (0.0009065497286926058)	229 (0.0007607609646076984)	592 (0.0009413210511961171)	398 (0.0009652913133807058)	432 (0.0007994186217837789)	185 (0.0003177874315658866)	406 (0.00029103449935067997)	792 (0.0003198092843455121)	409 (0.0003227138525809902)	290 (0.0003160089300360861)	99 (0.0010779430692982)	624 (0.0011813010513674206)	271 (0.0010050387107379023)	856 (0.0010260743594930866)	621 (0.0009100437938920072)
192 (0.0009388912857075443)	415 (0.001139381215848084)	339 (0.0011574629894703157)	413 (0.0009657594756175896)	315 (0.0009691300396747618)	336 (0.0011661485912395585)	354 (0.0012960960824713063)	183 (0.0016312589269204644)	144+2 (0.0015047572088397957)	721 (0.0010435112565048946)	393 (0.001101603175718818)	140 (0.001142749149068062)	289 (0.0009878747481225246)	281 (0.0007633750848735073)	700 (0.000906174411711102)	461 (0.0009587742201230281)	155 (0.0007958962679290042)	833 (0.0008878630770491556)	146 (0.0009014718995211015)	140 (0.0008703824517506517)	396 (0.001554053463398485)	388 (0.0012784609924322656)	275 (0.001363168895028116)	31 (0.0014114393171151195)	832 (0.001236922626175034)	779 (0.0016132676552152612)	459+16 (0.0015149197200895648)	462 (0.001520962730977805)	400+4 (0.0014067486022327376)	842 (0.0014225963990100302)	165 (0.0006270689950873314)	293 (0.0009648397412842392)	137 (0.0007388246192018488)	583 (0.0007268714767119921)	84 (0.0007765422359516778)	389 (0.000905679645126503)	648 (0.0007547172658926653)	320 (0.0009281551204276704)	676 (0.0009574518017501666)	459+1 (0.0007871160796967932)	183 (0.00031725567176727745)	360 (0.0002879570899339544)	512+1 (0.00031823144707585614)	553 (0.0003227130367314386)	146 (0.0003132368084785253)	412 (0.001074562342789845)	172 (0.0011729559025149985)	28 (0.0009996949225781026)	833 (0.001024521029275098)	555 (0.0009051521630100855)
365 (0.0009372042464166962)	719 (0.0011359446220403665)	348 (0.0011547438223267678)	297 (0.000937106352354021)	33 (0.000967633529950036)	777 (0.0011626255059228865)	462 (0.001293012348393643)	47 (0.0015614942001075484)	195 (0.0014947826345470272)	144+5 (0.001039553781353834)	812 (0.001094677978110752)	453 (0.001104404286972088)	304 (0.0009766438270909534)	130 (0.0007619718357101147)	607 (0.0009051736067192449)	815 (0.0009585083238531048)	462 (0.0007851683053361217)	97 (0.0008677808865850413)	281 (0.0008999424119865815)	201 (0.0008664430325206372)	18 (0.0015478223882231055)	252 (0.0012484660242403542)	209 (0.0013625317610438089)	459+16 (0.0014109627177689003)	281 (0.0012218712363063842)	792 (0.0016122821491878065)	758 (0.001506566399251296)	27 (0.0015209210274609282)	779 (0.0014003078994491835)	824 (0.0013992017554217847)	9 (0.0006149534716992105)	655 (0.0009645764870478029)	836 (0.0007382599317244507)	188 (0.0007169622567571984)	398 (0.0007683070415518151)	335 (0.0009021167818041131)	607 (0.000749771073251585)	145 (0.0009133658265026797)	154 (0.0009564571664159106)	184 (0.0007849916323885875)	31 (0.00031418812855172473)	2 (0.0002839953200668938)	24 (0.0003161033674787123)	31 (0.00031799626708206775)	8 (0.0003106932957844524)	800 (0.0010706434830339284)	97 (0.0011692396231181646)	87 (0.0009996540173452249)	446 (0.0010239444374858457)	655 (0.0009047184971735628)
307 (0.0009347540813556607)	740 (0.001130509029794684)	851 (0.0011296419278716918)	423 (0.0009335047429983237)	620 (0.0009643019903812221)	348 (0.0011620918974376406)	651 (0.0012828504583533849)	185 (0.0015603497529195576)	138 (0.0014896030820722292)	186+2 (0.0010372213415106284)	295 (0.001092572451294978)	27 (0.0010930007695329881)	138 (0.000969098467732398)	290 (0.0007596104969517622)	186+4 (0.0009011082869206947)	442 (0.0009485514302867237)	641 (0.0007841074738980699)	219 (0.0008674084662879851)	389 (0.0008983852607451364)	500 (0.0008595384219194976)	8 (0.0015300075827667937)	726 (0.0012446113749884865)	148 (0.0013418290744887464)	134 (0.0014108056954331362)	740 (0.001215918371220494)	407 (0.0016022209136023072)	173 (0.0014953798561844112)	636 (0.0015016660278215307)	351 (0.0014001711822804145)	134 (0.0013873237316474048)	85 (0.0006146025150490631)	840 (0.0009617287876641221)	721 (0.0007324239925993406)	254 (0.0007125218793743728)	640 (0.0007572171156133595)	463 (0.000901369529203128)	316 (0.0007451203361112251)	465 (0.0009133390638750741)	295 (0.0009520007338937633)	398 (0.0007814333428191825)	135 (0.0003076965726548934)	507 (0.000277533945732833)	5+3 (0.0003137281129390445)	145 (0.00031694400162538873)	177 (0.00030870167278630213)	457 (0.00106349729948864)	29 (0.0011519823130592024)	640 (0.000996716396295006)	300 (0.001020381141346129)	33 (0.0008910249864250519)
5+4 (0.0009335010127089773)	186+2 (0.0011289378757130448)	144 (0.0011231595588197785)	350 (0.000927511194357646)	580 (0.0009587271226719981)	186+3 (0.0011520291295230363)	47 (0.0012538253609588005)	704 (0.0015596881283475262)	5+4 (0.0014389940734407226)	651 (0.0010282019893842992)	335 (0.0010643792741093906)	567 (0.00108359287351364)	564 (0.0009662223800879942)	396 (0.0007589172384967839)	147 (0.0008886821638253451)	395 (0.0009483463748646036)	408 (0.0007786053782296084)	255 (0.0008586399218429642)	640 (0.0008956906913242483)	452 (0.0008457752674144289)	144 (0.0014958093641794655)	832 (0.0012210861447392108)	636 (0.0013302677197168209)	440 (0.0014093211005980445)	854 (0.0012106439857468836)	291 (0.0015628114043814828)	752 (0.001475025146239827)	5+2 (0.0014706985959605412)	651 (0.001388325148904457)	289 (0.0013747510123313781)	398 (0.0006118984650044236)	186+5 (0.0009410780064023666)	518 (0.0007321623309545788)	700 (0.0007086278883410776)	16 (0.0007508506883417867)	629 (0.0008987032035952391)	184 (0.0007444911558507642)	408 (0.000908555928472668)	320 (0.0009474961577386822)	836 (0.0007723216854147327)	400+2 (0.0003076748562058337)	190 (0.0002749250493410994)	133 (0.0003126216458029929)	151 (0.00031521264119166177)	179 (0.0003080811871099885)	145 (0.001050817029676902)	601 (0.0011483432407302977)	423 (0.0009909117351651704)	410 (0.0010195579480103655)	200 (0.0008791216670265588)
727 (0.0009329658045586558)	851 (0.0011169457603994576)	321+5 (0.0011142234073839125)	293 (0.0008862652387095769)	11 (0.0009513478170494852)	27 (0.001143741867807955)	724 (0.0012354896093567174)	289 (0.001543638869739732)	270 (0.0014193598448596885)	525 (0.0010186496569762535)	399 (0.001057438104663386)	121 (0.0010569173378185684)	290 (0.0009660891097454926)	613 (0.0007580894049893583)	635 (0.0008726761852047818)	724 (0.0009275019436264052)	48 (0.0007766298909955302)	106 (0.0008484698982535757)	665 (0.000894993951254214)	307 (0.0008427130863460728)	835 (0.001494204055437469)	644 (0.0012189752123803097)	291 (0.0013174024185027208)	704 (0.0014078748384786328)	399 (0.0012063240797864066)	507 (0.0015300900993328373)	86 (0.0014726977909995402)	411 (0.0014680560051125529)	310 (0.0013647790135012808)	274 (0.001374234071007619)	812 (0.0006116794497580042)	144+4 (0.0009378532270617639)	408 (0.0007147028429267024)	837 (0.0006980324054807691)	489 (0.0007400917904309417)	744 (0.0008890934130307878)	161 (0.0007399698520221382)	269 (0.0009044746887365507)	825 (0.0009455339824733287)	274 (0.000767791933161026)	499 (0.0003041579496275549)	837 (0.00027139313011787013)	794 (0.0003084346533530506)	144+4 (0.0003129503674100069)	464 (0.0003073524288406762)	635 (0.0010225248305001202)	730 (0.0011453839162159293)	425 (0.000990557401694419)	136 (0.00101170937695901)	565 (0.000869278230351838)
25 (0.0009168040982373913)	136 (0.0011090732529616064)	174 (0.0011086834832071417)	46 (0.0008841117475969877)	151 (0.0009470969575811113)	829 (0.0011416180175907802)	833 (0.0012181064314071438)	130 (0.0015347738752661425)	49 (0.0014149226908153605)	459+16 (0.0010162580288495676)	147 (0.0010482959946296517)	500 (0.0010523189944092362)	132 (0.0009460896257646239)	31 (0.0007569879664201963)	232 (0.0008691094723038585)	460 (0.0009098005539250969)	459+16 (0.0007754576853855279)	517 (0.0008417619175681272)	10 (0.0008852943792530658)	372 (0.0008371632235136121)	9 (0.0014877937372859782)	405 (0.0012030182656131965)	474 (0.0013151624841229504)	787+4 (0.0014021120826527805)	144+5 (0.0012047595361526229)	398 (0.0015208493794972645)	274 (0.0014630428536947077)	142 (0.001435830097760318)	467 (0.0013614495844170029)	398 (0.001333612314060825)	585 (0.000604274167778892)	87 (0.0009351517174417953)	674 (0.0007102146861654941)	186 (0.0006808408989522445)	500 (0.0007383690403109555)	578 (0.0008862735585235548)	460 (0.0007388116278348928)	621 (0.0009019459304207168)	400 (0.0009303250084776243)	357 (0.0007656941722300535)	813 (0.0003040576521359233)	65 (0.000270450764527774)	442 (0.0003045122208073745)	30 (0.0003119085207574092)	671 (0.00030588175314402537)	706 (0.0009892170712744407)	135 (0.0011409882770496342)	186 (0.00097875022205335)	134 (0.001010189453680557)	97 (0.0008675623068286264)
840 (0.000913351483725574)	787 (0.0011079858788618515)	770 (0.0011039652928159845)	407 (0.0008820772109190408)	541 (0.0009320218830253646)	28 (0.00112150091820207)	403 (0.0012093689095702728)	201 (0.0015329201900511566)	784 (0.0014110418467965131)	402 (0.0010108074608233297)	787+7 (0.001046720165029534)	82 (0.0010299106607868003)	140 (0.0009174370116177934)	185 (0.0007559678454793402)	155 (0.0008630056192248136)	326 (0.0009078046091890409)	230 (0.0007698531238725399)	677 (0.0008373377912602775)	303 (0.0008807295958622926)	737 (0.000835747113146448)	804 (0.0014877031239389567)	808 (0.0012027300967995692)	655 (0.0012999127310133213)	805 (0.001401451926196583)	543 (0.0011954269495328357)	290 (0.0015116258650182176)	114 (0.00144632250168948)	278 (0.0014334197129744445)	320 (0.0013608895114944181)	840 (0.0013330737004177734)	134 (0.0005848092612403737)	389 (0.0009292802942916557)	130 (0.0007019182318685394)	152 (0.0006785810662142466)	356 (0.000730937478491412)	515 (0.0008689086900414435)	144+2 (0.0007305720727685108)	293 (0.0009013509570894593)	304 (0.0009189600798113408)	179 (0.0007639384098145491)	295 (0.00029976314991824376)	133 (0.0002701862702163089)	607 (0.0003021187921673832)	751 (0.0003110570378282207)	48 (0.0003048116104708089)	783 (0.0009863218697928934)	343 (0.0011311198940504577)	555 (0.0009749279988524464)	501 (0.0010099017904141583)	839 (0.0008658468350685915)
659 (0.0009109273641396266)	845 (0.0010969817805908783)	767 (0.0011038715094227728)	667 (0.0008799759892585308)	779 (0.0009260068877438309)	7 (0.0011003187469898563)	30 (0.0011939181813787464)	99 (0.001511943287748275)	400+1 (0.0013899069999132692)	153 (0.0010077248504521221)	241 (0.001041129640532085)	146 (0.0010032593868397062)	198 (0.0009160100032969252)	409 (0.0007545194177990013)	855 (0.0008623567072487337)	297 (0.0008897293464317012)	460 (0.0007674549247159335)	490 (0.0008166398577477512)	240 (0.0008786215625473851)	404 (0.0008221878068446046)	234 (0.0014776191840949963)	756 (0.0011998870184379699)	269 (0.0012957861566126976)	781 (0.0013857328418513735)	84 (0.0011800695096278676)	144+10 (0.0015005667334314864)	276 (0.001405864324506882)	490 (0.0014315754715667486)	840 (0.001358140378095612)	344 (0.001316182249057264)	344 (0.0005833669049444138)	31 (0.0009267494445216371)	375 (0.0006992176435468555)	492 (0.0006772975509137304)	856 (0.0007283443363861289)	6 (0.0008589716572509496)	644 (0.000718291611992872)	825 (0.0008959258369739516)	640 (0.0009185746674180925)	647 (0.0007325564190972742)	315 (0.00029676899284009095)	31 (0.0002643731009745461)	644 (0.00030124965343707253)	300 (0.0003061758607639842)	335 (0.00030444349136123913)	410 (0.0009832731536928423)	146 (0.0011278566782291475)	240 (0.000973941577579556)	412 (0.0010088924068578095)	448 (0.0008534830801557756)
305 (0.0009106458223776433)	140 (0.0010883047304237848)	619 (0.001091335750614676)	352 (0.0008727251935970344)	613 (0.0009259612854436708)	667 (0.0010938954174381144)	730 (0.0011846185737258196)	350 (0.0015055001628228593)	787+1 (0.0013832939752694516)	151 (0.0009838848623403027)	209 (0.001039679411892302)	138 (0.0009987079436392084)	182 (0.0009145891317782433)	18 (0.0007520670751492562)	189 (0.0008615258000907152)	295 (0.0008878558645354649)	140 (0.0007524992377736786)	184 (0.0008161280747073532)	105 (0.0008771578306251807)	818 (0.0008159193367264965)	186+2 (0.001473328945734515)	741 (0.0011920518422897017)	178 (0.0012957048340822592)	38 (0.0013822685399301068)	737 (0.001171887190964732)	26 (0.0014889761211357643)	364 (0.0013954823736060285)	145 (0.0014293338965334003)	186+3 (0.0013477702432663423)	351 (0.0013047467443792573)	374 (0.0005783662729135771)	115 (0.0009236805063315766)	352 (0.0006952413719975431)	826 (0.0006665187522094379)	154 (0.0007273522545444322)	808 (0.0008504332257141037)	25 (0.0007181256710192548)	30 (0.0008849437358515524)	354 (0.0009144590822140025)	520 (0.0007299700179817554)	150 (0.0002930084276753655)	321+5 (0.0002641836959831024)	339 (0.0002971506068693001)	543 (0.0003060568700142322)	333 (0.00030414864814107956)	175 (0.0009796302889031163)	434 (0.0011267658994956631)	146 (0.0009568991760889167)	839 (0.0010027852427945993)	80 (0.0008446750528131115)
394 (0.0009099243313223833)	186+5 (0.0010848402107183708)	833 (0.0010530309742303786)	832 (0.0008654511510857167)	629 (0.0009147244621561638)	723 (0.0010880304918621866)	783 (0.0011772689253696598)	460 (0.001499067021413363)	730 (0.0013814127581647895)	138 (0.0009806060269046673)	5+3 (0.0010391930945958566)	770 (0.000984016845962823)	851 (0.0009081071642204042)	640 (0.000751463621570167)	475 (0.0008592896264423068)	182 (0.0008771321301863282)	400 (0.0007502877244719487)	633 (0.0008156825408492279)	136 (0.0008626258710074851)	357 (0.0008140192558860562)	461 (0.001472602115522855)	440 (0.0011863811879925892)	749 (0.0012785839179393246)	229 (0.0013560550989659627)	404 (0.0011658637824578876)	84 (0.0014868174741925195)	232 (0.0013646288265114364)	135 (0.0014189430845600037)	699 (0.0013467563412605833)	291 (0.0013037475699464191)	371 (0.000574405737902477)	404 (0.0009225344574184007)	117 (0.0006929665035299213)	591 (0.0006405376147471515)	115 (0.000702368661208972)	279 (0.0008409590168689566)	9 (0.000716518934775972)	357 (0.0008846662134204076)	190 (0.0008969585680099037)	415 (0.0007171918682393113)	647 (0.00029083213559469935)	362 (0.00026308175689537577)	15 (0.0002947456978355221)	84 (0.00030170866445227855)	352 (0.0003034569637044055)	817 (0.0009711160175374193)	339 (0.0011150343531277208)	720 (0.0009469965341955728)	202 (0.000994703272806934)	373 (0.0008391089752874701)
400+2 (0.0009053545345776428)	265 (0.0010741840141119245)	744 (0.0010448237753969583)	195 (0.0008650095398767107)	188 (0.0009104362891960717)	400+1 (0.0010870890562221605)	330 (0.0011604207437423536)	411 (0.001480387738370672)	770 (0.0013797993842842513)	195 (0.0009794092116938852)	153 (0.0010197368033268803)	240 (0.0009787037936896613)	134 (0.000889151045564206)	241 (0.000747164922745391)	268 (0.0008573356493939421)	612 (0.0008680030762809533)	728 (0.0007491343210759371)	793 (0.0008054331363420738)	404 (0.0008607049655741843)	351 (0.0008111520942621246)	346 (0.001472556838660573)	720 (0.0011860662153895184)	63 (0.001271312433996805)	189 (0.001342636932958433)	643 (0.0011636601389509158)	491 (0.0014846459849349584)	62 (0.0013266945385048987)	520 (0.0014178649617862342)	784 (0.0013459991529140344)	389 (0.0013029981205995318)	141 (0.000570229788281913)	179 (0.0009030088464685898)	374 (0.0006912373911021902)	186+7 (0.0006222405808721897)	813 (0.0007017071675355633)	144+6 (0.0008385549545433596)	268 (0.0007112649792660389)	459+14 (0.0008787018358547021)	186+34 (0.0008965508498163684)	342 (0.0007151135390886227)	375 (0.0002898888146071538)	356 (0.00026248347321362084)	662 (0.00028340682682865734)	827 (0.00030093530399591075)	170 (0.00030124176319301296)	659 (0.0009554153921554199)	295 (0.0011073208437313105)	183 (0.0009316688522580084)	621 (0.000987830999976974)	787+1 (0.000831488379964746)
607 (0.0009045354241541776)	291 (0.0010721672907834602)	354 (0.0010342771626950457)	138 (0.0008595712536794374)	339 (0.000908597868978882)	720 (0.0010664818165898094)	688 (0.0011528793389738283)	787+1 (0.0014517230212477675)	838 (0.00137933710874633)	607 (0.0009721904131516797)	134 (0.0010167256572588914)	665 (0.0009778459441048145)	621 (0.0008833521610850674)	200 (0.0007365423303660396)	836 (0.000855996944664058)	641 (0.0008654093236736204)	97 (0.0007467057253358145)	620 (0.0007949596130993582)	813 (0.0008597906255093707)	340 (0.0008060239198214953)	668 (0.0014716093189667163)	624 (0.0011712458303592662)	32 (0.0012677183795982813)	433 (0.0013350806685205575)	288 (0.0011584887068945009)	401 (0.001472803668497957)	774 (0.0013190046074441507)	357 (0.0014151501324332443)	209 (0.0013412047023451737)	303 (0.001293413169658748)	403 (0.0005634986138093045)	728 (0.0008909344091602673)	854 (0.0006906459155111845)	362 (0.0006219845511507156)	463 (0.000699989630718152)	674 (0.0008360473676852016)	65 (0.0007102233172615812)	471 (0.0008643775517077502)	833 (0.0008921896397707855)	620 (0.0007064742794853887)	356 (0.00028862094084332297)	72 (0.0002589597396169863)	144+3 (0.0002786263792868858)	459+15 (0.0002993535781056096)	481 (0.0003009438248520249)	677 (0.000946344572908476)	151 (0.0010606540637791448)	27 (0.0009278462881735497)	518 (0.0009814858293072264)	9 (0.0008282704388386749)
795 (0.0008971286671304295)	186+7 (0.0010702592859690573)	335 (0.0010328325215366058)	396 (0.0008552644181180844)	49 (0.0009031536993844084)	172 (0.0010580924181324417)	648 (0.0011428840294711495)	154 (0.0014124867312913744)	520 (0.0013601865316897575)	307 (0.0009533517256038632)	648 (0.001014541686640109)	824 (0.0009544224066356196)	671 (0.0008670946103842079)	403 (0.0007318449410855766)	186+2 (0.000855472557800487)	27 (0.0008583728410305754)	463 (0.000744573466536756)	33 (0.0007863039616588289)	749 (0.0008550421540160831)	648 (0.0007876469608056049)	399 (0.0014647339692056283)	459+16 (0.0011641812767597898)	65 (0.00124916654250857)	651 (0.0013296605933394237)	18 (0.0011322715594440126)	389 (0.0014636883177586765)	339 (0.0013077586750904005)	63 (0.0014107499383049728)	268 (0.0013376857568668233)	684 (0.0012899068650550289)	318 (0.0005403764560555479)	31+1 (0.0008769199149647736)	152 (0.0006903495480970345)	640 (0.0006201681652135683)	775 (0.0006872163900413349)	490 (0.0008333192848270334)	655 (0.0007101344652246523)	641 (0.0008563684908300144)	775 (0.0008773926224858315)	188 (0.0007058238250244746)	513 (0.0002826460974069307)	618 (0.00025702714833431136)	300 (0.0002778404640637862)	188 (0.00029935088859908276)	308 (0.00029792714394234374)	148 (0.0009263291755027909)	409 (0.0010515260160043882)	171 (0.00092406822509299)	536 (0.0009786381523999384)	274 (0.0008122423166875968)
161 (0.000891477104907008)	328 (0.001063260986653758)	665 (0.0010313040779872831)	845 (0.0008478582962370759)	297 (0.0008999047537983127)	143 (0.0010548947437945093)	400 (0.001131564171349215)	821 (0.00140792880638086)	831 (0.0013584828264614514)	32 (0.0009524742488149859)	518 (0.0010036913453902391)	525 (0.0009438743166266992)	190 (0.0008651926907639754)	273 (0.000730629246903086)	825 (0.0008479707318626573)	789 (0.0008577234760223694)	195 (0.0007413729336963856)	271 (0.0007703487142998633)	102 (0.0008419047343556468)	728 (0.0007817474644263067)	85 (0.0014537884799188498)	186+2 (0.0011638271681063631)	502 (0.001246003943766616)	633 (0.0013240883281316754)	401 (0.0011310506154928513)	130 (0.001418662024661842)	321 (0.0013069851813383932)	190 (0.0014013984255756276)	647 (0.0013192874612427605)	640 (0.0012852615065353892)	343 (0.0005390148040282071)	400 (0.0008764768873697423)	461 (0.0006893675491749057)	696 (0.0006096341049024306)	172 (0.0006795863531916202)	288 (0.0008304824364962438)	618 (0.000702823767835709)	285 (0.0008537437959466309)	401 (0.000875763589098479)	279 (0.0007041065950483775)	24 (0.00028155081549261944)	400+2 (0.00025614619549705795)	135 (0.0002756931214002528)	400+12 (0.0002948957017574283)	150 (0.00029060346268051555)	837 (0.0009149276680241557)	321 (0.001035710995813055)	186+11 (0.0009114452057437696)	182 (0.0009708987466814785)	144+5 (0.0008085489860584006)
629 (0.000890601744918264)	365 (0.0010298451221166856)	459+16 (0.0010276543786813348)	607 (0.000846819146351002)	288 (0.0008978935610748943)	68 (0.001034059803996814)	496 (0.0011278000953189736)	404 (0.001401053475053384)	405 (0.0013539305349232777)	188 (0.0009483796044114364)	520 (0.0009987626501303107)	408 (0.0009353984786581059)	641 (0.0008588698747245681)	792 (0.0007287173125581827)	208 (0.0008428994296430501)	648 (0.000851897542249675)	148 (0.0007322399059342362)	145 (0.0007427722214900774)	842 (0.00084072765746142)	29 (0.0007783635830944573)	142 (0.0014288687561839456)	138 (0.001160042846570273)	440 (0.0012390832507385686)	621 (0.001321366133201201)	29 (0.001126801803716405)	328 (0.0013977890734127847)	357 (0.0012950023354627441)	787 (0.001388528858944957)	82 (0.0013059784922558324)	166 (0.001284016169116528)	272 (0.0005384771378583028)	500 (0.000864297133507057)	319 (0.0006814635788229097)	822 (0.0005993207118804935)	434 (0.0006763404281553165)	31 (0.0008159116316912279)	186+35 (0.0007017559523304712)	346 (0.000845022799570052)	4 (0.0008710780203204796)	715 (0.0007023513973190055)	340 (0.00027745407528961304)	146 (0.00025475033217983706)	134 (0.0002755972461693095)	343 (0.0002915412851090111)	816 (0.0002863619626719564)	425 (0.0009139650613996112)	240 (0.001018954516451969)	767 (0.0009087813842233415)	778 (0.0009422932320722165)	68 (0.0007982905627807275)
783 (0.0008833246197824506)	492 (0.0010276497722490159)	293 (0.0010270782482212676)	509 (0.0008245275777232691)	671 (0.0008974830585665322)	401 (0.0010235488646342973)	87 (0.0010971402969428708)	351 (0.0013954885959723566)	171 (0.001324291243475589)	186+1 (0.0009410612560431614)	4 (0.0009892383326231922)	459+16 (0.0009326834744437765)	408 (0.000858194115996431)	397 (0.0007236337232442199)	743 (0.0008409608636874473)	854 (0.0008452325837607122)	812 (0.0007175079465465043)	193 (0.0007426825239212322)	87 (0.0008404184665306574)	86 (0.0007768236334296298)	636 (0.0014261820402308788)	496 (0.0011576861703894035)	2 (0.0012271635540227763)	190 (0.0013164317549305977)	360 (0.001120320391626863)	700 (0.0013847564555148015)	770 (0.0012880125659093691)	268 (0.0013779491199352816)	755 (0.0012835900199961487)	500 (0.0012446499264062178)	358+1 (0.0005325509320126815)	224 (0.000861859826217177)	287 (0.0006614661785325352)	4 (0.000596481919690255)	788 (0.0006719866668666129)	62 (0.0008149427729333162)	130 (0.0007011041748672123)	444 (0.0008375209822284506)	837 (0.0008659543939142426)	62 (0.0007019041203504505)	557 (0.0002733224368082516)	281 (0.00025359809152606224)	821 (0.0002730867163257003)	421 (0.00028969006396206546)	188 (0.00028289254458711366)	57 (0.0008778903179433908)	232 (0.0010062866200563595)	30 (0.000903048597019353)	419 (0.0009358864684698289)	787+6 (0.0007872735700195555)
395 (0.0008788659077426872)	770 (0.001018797488852821)	415 (0.001018798875862906)	817 (0.0008176333853935294)	737 (0.0008952389117524453)	734 (0.0010157304898113931)	5+4 (0.001086792662429661)	442 (0.0013928589983170315)	15 (0.0013227034384253114)	328 (0.0009214828566506175)	172 (0.0009780793689989026)	358+1 (0.0009325747546539383)	444 (0.0008565760369987889)	641 (0.0007166058176075523)	719 (0.0008383299980506155)	301 (0.000838148556260989)	409 (0.0007015473759582402)	102 (0.0007300350932005518)	82 (0.0008092820898766503)	467 (0.0007742857276454206)	477 (0.0014259723993412026)	362 (0.001145131808014169)	252 (0.0012016692510312772)	416 (0.0013143847838030854)	297 (0.0011083411454162197)	358 (0.0013657241561185645)	336 (0.00127115986452774)	674 (0.0013727572778842992)	85 (0.0012714006078819058)	720 (0.0012444480432833374)	186+1 (0.0005271605544249019)	583 (0.0008386190788404011)	178 (0.0006574776477963182)	289 (0.0005932583769853474)	704 (0.0006512591322579764)	736 (0.0008140460195530347)	647 (0.0006990709346019032)	7 (0.0008343162620139317)	394 (0.0008614206903982006)	702 (0.0007006046506405469)	144+4 (0.0002732820307611184)	633 (0.00025192527908603977)	400+4 (0.00027234658132116327)	410 (0.00028937681870759883)	350 (0.0002790372320322539)	325 (0.0008751407618474685)	462 (0.001002385157934667)	509 (0.0008983804967863792)	535 (0.0009240612291962203)	339 (0.000786695105713152)
265 (0.0008787620159519483)	150 (0.0010169864674327072)	317 (0.0010182309317176789)	130 (0.0008138401783333024)	142 (0.0008917802692772805)	351 (0.0010098692354070422)	395 (0.0010797908112092562)	403 (0.0013815947960659559)	414 (0.0013214009171321184)	774 (0.0009061486113290995)	525 (0.0009703040731465109)	784 (0.0009226340266574977)	797 (0.0008558031422865571)	132 (0.0007134028354004484)	815 (0.0008278847206750083)	350 (0.0008341671243268184)	621 (0.0006975729340545099)	417 (0.0007294294023407312)	169 (0.0008092625774128051)	424 (0.0007686920378512474)	725 (0.0013972011999341424)	364 (0.0011338030344266706)	201 (0.0011985908386234671)	471 (0.0013081956955524146)	733 (0.0011038534582600338)	5+3 (0.0013445727356325944)	328 (0.0012693896005314526)	225 (0.0013282238973375043)	139 (0.0012597768276309076)	459+16 (0.0012299704229122364)	99 (0.000525367417636317)	26 (0.0008379028264867296)	389 (0.0006574036280889288)	144+5 (0.0005931223097548841)	784 (0.000650276584763216)	184 (0.00080555861861664)	415 (0.0006924012022920167)	187 (0.0008307818531296551)	358 (0.00086070245576579)	186+4 (0.0006998142953142641)	794 (0.00026955660593481795)	59 (0.00024980229399903614)	30 (0.0002662811208167252)	178 (0.0002891585823486186)	32 (0.0002699110168287506)	341 (0.0008447626524289127)	26 (0.0009880716937161376)	787+4 (0.0008678048987712426)	154 (0.0009092723662701836)	612 (0.0007723736858238087)
240 (0.0008713646496060775)	105 (0.0010113223397331774)	525 (0.0009957765343505164)	148 (0.0007928703126099505)	354 (0.0008817694692648967)	87 (0.0009968620463864267)	38 (0.0010781556411315278)	138 (0.0013645175620726068)	452 (0.0013182922777156244)	720 (0.0009053320443160792)	722 (0.000967471624840879)	321+5 (0.0009221613840444376)	492 (0.0008526423567817613)	405 (0.00070903178441439)	779 (0.0008067944810238295)	481 (0.0008317644848894557)	640 (0.00069313068703628)	198 (0.0007280584712577961)	27 (0.0008045164216671177)	155 (0.0007557315431521567)	403 (0.0013934994635253846)	171 (0.0011315947197999075)	770 (0.0011961953356063267)	841 (0.0013060904100807209)	395 (0.0010999552939078376)	363 (0.0013414322374814972)	186+3 (0.0012560491703600472)	143 (0.0013216938677197993)	307 (0.0012553647764310496)	97 (0.0012151892795768972)	641 (0.0005138277584494341)	136 (0.0008251314704659812)	413 (0.000641429568982088)	154 (0.0005849340999041434)	85 (0.0006301070981571443)	595 (0.0008045624230581206)	191 (0.0006882264368474694)	84 (0.0008211473411263326)	139 (0.0008490087121891226)	7 (0.0006992953970064851)	319 (0.00026879490820668725)	136 (0.00024933675243673235)	838 (0.00026596083334907685)	290 (0.0002852503374491201)	395 (0.00026990029212617845)	328 (0.0008440980624542897)	30 (0.0009798792950488926)	80 (0.0008657254102384509)	144 (0.000903524229899848)	171 (0.000770710507945066)
229 (0.000866084716952696)	351 (0.0009997223898341174)	648 (0.0009899014034737412)	305 (0.000785537205883861)	4 (0.0008717500793014634)	47 (0.0009928496039862188)	137 (0.0010734648024949304)	787+3 (0.0013632183822554873)	720 (0.0012931099021503247)	132 (0.0008946585474431481)	833 (0.0009648656435174747)	836 (0.0009204947100274971)	702 (0.0008421539733185434)	231 (0.0007067685472225036)	238 (0.0008049388218607946)	507 (0.0008230035639740317)	502 (0.0006922353349620017)	321 (0.0007264508889970871)	28 (0.0007956150333752579)	84 (0.0007422375847837446)	135 (0.0013754484605733863)	801 (0.0011293092862661811)	135 (0.0011890639540532502)	187 (0.0012931715190389625)	337 (0.0010802383438946325)	460 (0.0013087639004693676)	5+3 (0.0012507060283377188)	144+10 (0.0013182416441041343)	365 (0.0012494094445958588)	637 (0.0011856793763900964)	313 (0.0005081861516066486)	792 (0.0008232273362620418)	138 (0.0006387642041643139)	645 (0.0005840773807433827)	386 (0.0006282352299154291)	85 (0.0008044129811468438)	62 (0.0006861255298196069)	818 (0.0008207718265704391)	629 (0.000848296561161961)	290 (0.0006978639670834436)	394 (0.00026823785587603476)	84 (0.0002489417646481417)	414 (0.0002630540586318844)	33 (0.000281475997134941)	459+14 (0.000269650063027957)	8 (0.0008398809768534175)	837 (0.000979735922242656)	328 (0.0008539520285872056)	354 (0.0009026032766489133)	290 (0.000763269860928376)
99 (0.0008660784013760056)	710 (0.0009890201036264036)	515 (0.0009883800136946436)	356 (0.0007846211367039582)	743 (0.0008689965387799196)	654 (0.0009919122812622537)	5+3 (0.0010562380904269157)	347 (0.001357743252574009)	30 (0.001289163424618173)	394 (0.0008936043341097261)	462 (0.0009594990360077234)	518 (0.000907702351458145)	321+5 (0.0008392193275135766)	135 (0.0007026836763903245)	689 (0.0007885040777135519)	150 (0.0008202957015443788)	525 (0.0006904049400727917)	164 (0.0007149016986216916)	595 (0.0007932174227554382)	560 (0.0007372784649539237)	444 (0.0013397620513050565)	289 (0.0011287098680044353)	295 (0.0011887846168204762)	158 (0.001277228291131632)	31 (0.0010781915314657252)	746 (0.0012906404530057707)	722 (0.0012422887216770979)	777 (0.0013169705506642778)	256 (0.0012459587677059482)	138 (0.0011700777854286447)	817 (0.00050806814662253)	141 (0.0008105896153423348)	325 (0.0006361262610422124)	781 (0.0005711003694728927)	136 (0.0006241018429338471)	142 (0.0008025223113191502)	139 (0.0006839533828063847)	335 (0.0008129546836258777)	500 (0.0008458802268227252)	684 (0.0006952402990626575)	620 (0.0002668551794137153)	339 (0.00023878038977517501)	161 (0.00026149501412781994)	183 (0.00027776158898873524)	417 (0.0002695146596466898)	33 (0.00083898573822373)	144 (0.0009752262456458463)	578 (0.0008523872172060099)	371 (0.0008978769886391593)	186+5 (0.0007630442303299015)
801 (0.0008637708543170384)	403 (0.0009825737412639314)	357 (0.0009867980978842314)	415 (0.0007829993926075782)	405 (0.000862032138360414)	63 (0.0009868837713827535)	358 (0.0010544466987972012)	671 (0.0013545251222608773)	155 (0.0012869707203867372)	333 (0.0008897491820537256)	144+1 (0.0009588122009309663)	411 (0.0009002640364964739)	188 (0.0008354592764037176)	335 (0.0006987199909022074)	57 (0.0007879484679084392)	794 (0.0008107938567400803)	720 (0.0006899013486138089)	557 (0.0007134800679296474)	403 (0.0007789792067608834)	186+5 (0.0007371692127696919)	16 (0.001339252025366321)	335 (0.0011283933782805324)	186+5 (0.0011845984929204367)	406 (0.001276256057563724)	413 (0.0010714926361564492)	148 (0.0012687413976872326)	144+2 (0.001229460720025413)	189 (0.00131196506576102)	801 (0.0012145596079875867)	644 (0.0011628123180470013)	662 (0.0004953991181982733)	459+9 (0.0008002687841211863)	358+1 (0.0006306857342719148)	354 (0.0005700831623324918)	271 (0.0006235429679035758)	363 (0.00079915132137395)	375 (0.0006786597764233031)	277 (0.0007950205143558815)	186+4 (0.0008437621976543717)	146 (0.0006926077668678989)	831 (0.0002667587376620798)	388 (0.00023415876431039507)	717 (0.0002612602311601091)	295 (0.0002769577815007261)	232 (0.00026871909909771316)	393 (0.0008368489051788613)	616 (0.0009612990525845007)	351 (0.0008396729656225066)	787+1 (0.000874187541746442)	232 (0.0007571213685847935)
5+2 (0.0008568129800241933)	412 (0.0009818134385418372)	404 (0.000986652361619847)	32 (0.0007735784006594046)	710 (0.00084702848876378)	702 (0.000981032118124346)	408 (0.0010522667997626485)	513 (0.001345143439831644)	630 (0.0012800430613553212)	186+7 (0.0008856839404741639)	640 (0.0009527555011464365)	182 (0.0008931746345262237)	267 (0.0008343052188918987)	787+3 (0.0006942285671262871)	171 (0.0007833867691160652)	172 (0.0008049284360241916)	283 (0.0006787569248732726)	605 (0.0007061596813223957)	318 (0.0007740281585958424)	812 (0.0007232955935459628)	643 (0.00133347022477983)	500 (0.0011281026132756945)	350 (0.0011843159316031393)	352 (0.0012653394236621517)	185 (0.0010696939938576984)	825 (0.001248351886327548)	144+11 (0.0012237348651315185)	792 (0.0013097543133966864)	5+2 (0.001214235799812124)	671 (0.0011621832901569438)	274 (0.00048252554676745643)	232 (0.0007978821382431377)	16 (0.0006271800563427213)	194 (0.0005654492818392122)	274 (0.000612885080581198)	742 (0.0007957203756458598)	144 (0.0006741105808665397)	186 (0.0007949019007204805)	407 (0.0008328222017292167)	141 (0.000691936690255858)	240 (0.00026493961250957806)	500 (0.0002340239874715309)	190 (0.0002569938411939427)	185 (0.00027637180025107024)	200 (0.00026649688686573245)	525 (0.0008352061752127666)	515 (0.0009253844648886012)	798 (0.0008361112584138093)	607 (0.0008730870420235969)	357 (0.0007544476022804572)
186+4 (0.0008552347092680185)	837 (0.0009805973490867397)	651 (0.000979329703460253)	781 (0.0007622088230665252)	398 (0.0008413541608998258)	60 (0.0009791173187491745)	140 (0.0010512720924711295)	143 (0.0013388345893191908)	348 (0.0012723815527363553)	405 (0.0008823358676616284)	845 (0.0009500609783633563)	721 (0.0008902650623909814)	335 (0.0008329328950826295)	841 (0.0006917587536028919)	651 (0.0007830969319349877)	351 (0.0007867758694390262)	132 (0.0006736538599157859)	305 (0.0007060890823132535)	137 (0.0007567934402017272)	444 (0.000714563531893919)	5+4 (0.0013270192680878753)	295 (0.001120459132337233)	401 (0.0011745194100288333)	34 (0.0012468601158199194)	434 (0.0010561457064234541)	150 (0.0012430677862639052)	471 (0.0012221611476071021)	171 (0.0012869834233099513)	65 (0.0012109051234844264)	225 (0.001152864192260503)	404 (0.0004770225875427217)	186+4 (0.0007862626703512329)	619 (0.0006226680140505511)	452 (0.0005640695218961914)	189 (0.0006090958718330622)	851 (0.0007866829142907704)	231 (0.000669362959682847)	809 (0.0007825516815476462)	461 (0.0008298212675261581)	142 (0.0006911591762348069)	464 (0.00026393359507505384)	405 (0.00023216886861814555)	125 (0.0002558821314948555)	339 (0.0002698381218509052)	186+1 (0.00026561276714474056)	80 (0.0008288383334402444)	133 (0.0009236289970172765)	144+3 (0.0008278919926195615)	730 (0.0008566405215000795)	400+2 (0.0007513462049353758)
337 (0.0008265243732195283)	841 (0.0009783894877403703)	754 (0.0009538509392984371)	719 (0.000748682585034187)	815 (0.0008256199218757236)	607 (0.0009739723116668722)	809 (0.0010425173270635617)	462 (0.0013374804185903417)	175 (0.0012679132833175513)	641 (0.0008822799143088718)	475 (0.00092693323460379)	232 (0.0008851763916537868)	143 (0.0008312055752682131)	19 (0.0006846140639992896)	150 (0.0007828078457564309)	33 (0.0007864112171441595)	375 (0.0006664136045615145)	269 (0.0007036138717050024)	155 (0.0007567193786043448)	389 (0.0007013195170286991)	219 (0.001308686203625023)	144+2 (0.0011098428066488605)	393 (0.0011626154774501756)	519 (0.0012370261338471513)	618 (0.0010493228053016501)	818 (0.001236318829621047)	154 (0.001219507227706416)	99 (0.0012747140276794938)	463 (0.0011927949799959135)	26 (0.0011293907278672902)	400 (0.0004741608654375484)	142 (0.0007827825610416138)	186+2 (0.0006163815840223262)	644 (0.0005482515113069924)	379 (0.0006042808932562173)	837 (0.0007863534310705357)	136 (0.0006631937824337429)	15 (0.0007776987915001725)	832 (0.0008262748427719518)	5+2 (0.0006871869237459168)	252 (0.00026327079556569933)	804 (0.0002299742586106467)	308 (0.00025506175464964974)	747 (0.0002689357850013146)	187 (0.00026432370845748133)	409 (0.000805709807752536)	92 (0.0009131086757611568)	144+2 (0.0008248879464756786)	372 (0.0008504025612241145)	10 (0.0007412841699733312)
351 (0.0008262910596327636)	843 (0.000972025214727981)	164 (0.0009516371035299197)	291 (0.000745987221154941)	170 (0.0008230603645926371)	774 (0.0009250870307483855)	406 (0.0010423091416128765)	578 (0.0013303793777004458)	814 (0.0012615086749081812)	809 (0.00087931859284704)	140 (0.0009257420883710711)	624 (0.0008766675817269154)	674 (0.0008299947092954777)	854 (0.0006719015566846356)	351 (0.0007789049060932359)	809 (0.0007863663570202943)	142 (0.0006651625280838152)	24 (0.0007034919089766077)	186+4 (0.0007560497247171375)	463 (0.0006742475866792115)	271 (0.0013053245040631197)	291 (0.0011052490444200982)	26 (0.0011410093614001638)	300 (0.0012356085482963918)	440 (0.0010488150165295944)	400+1 (0.0012312873038783619)	9 (0.0012154672132375377)	328 (0.0012746052343043765)	140 (0.0011914068949320383)	817 (0.0011284980486352572)	815 (0.0004737066416518664)	190 (0.0007775642550262136)	313 (0.0006160011000628965)	787+7 (0.0005433742111362002)	743 (0.0005951079229419443)	186+2 (0.0007823114884214925)	236 (0.0006583764376309636)	854 (0.0007766272706183935)	402 (0.0008251236225235459)	144+7 (0.0006851133728689293)	354 (0.00026310498101520663)	147 (0.00022929193604781208)	461 (0.0002519522425961162)	48 (0.00026881100087058793)	459+15 (0.0002627381135225898)	519 (0.0007895960330585369)	402 (0.0009129507094293909)	50 (0.0008243747621655619)	787 (0.0008456439251058564)	150 (0.0007398811430562057)
513 (0.0008239074543719533)	411 (0.0009603876803292283)	817 (0.0009439230723535554)	731 (0.000737530964313367)	607 (0.000820109755176214)	344 (0.0009180625215639629)	138 (0.0010417378320814218)	723 (0.0013237951867222917)	142 (0.0012541825860236998)	30 (0.000878995586107391)	434 (0.0009112134031284773)	62 (0.0008652294129155132)	186+4 (0.0008263239050699299)	5+4 (0.0006712458127489616)	375 (0.0007701332203292148)	9 (0.0007807679195031798)	400+3 (0.0006649850416464097)	588 (0.0007016222619246498)	394 (0.0007222389721519558)	232 (0.0006611161188052423)	433 (0.0012974437352564448)	5 (0.0010949193900791473)	134 (0.0011405597608555994)	605 (0.0012309955791708288)	108 (0.0010481810701974982)	417 (0.0012249574844036327)	201 (0.0012146790416014545)	154 (0.001222996879234567)	415 (0.0011909739759308898)	144+6 (0.0011208543827833566)	413 (0.000472095743903913)	130 (0.0007758038415333297)	662 (0.000615925342436768)	731 (0.0005424809749582037)	665 (0.0005868724222589815)	640 (0.0007821574545265994)	19 (0.000652228008707996)	535 (0.000776538523233695)	153 (0.0008210388969033623)	16 (0.000683670434394152)	494 (0.0002602275810947775)	787+3 (0.0002288472422300562)	186+7 (0.00024997681907295704)	278 (0.0002602207711293001)	178 (0.00025992077287794775)	316 (0.0007763560502306398)	458 (0.0009086851301152303)	26 (0.0008183565687677099)	644 (0.0008450403544300569)	8 (0.0007387915128856601)
186+5 (0.0008238046816919408)	308 (0.0009562196271415863)	513 (0.0009390911865592691)	165 (0.0007302745304376542)	291 (0.0008169519316861818)	240 (0.0009074587201302298)	557 (0.0010283467269535979)	393 (0.001313140865602188)	465 (0.0012505004582104265)	636 (0.0008754981453302871)	238 (0.0009112123101143207)	412 (0.0008590492740467664)	406 (0.0008212854902162917)	413 (0.0006667741057053977)	392 (0.0007565825189487202)	183 (0.0007795131328767267)	185 (0.0006548598789731789)	59 (0.0006894848530098984)	186+3 (0.0007135069496564453)	114 (0.0006611069674905265)	726 (0.0012750606866292866)	535 (0.0010753220190443114)	357 (0.0011329087888437498)	770 (0.0012233675609059648)	308 (0.0010416914278872894)	200 (0.0011771915523506185)	335 (0.0012032099793343413)	395 (0.0012204845173960526)	754 (0.0011767053369893725)	240 (0.0011176762901478532)	92 (0.00047059168882956416)	464 (0.0007706411718296358)	667 (0.0006057158502467888)	840 (0.0005416780949394271)	388 (0.0005790387936650852)	146 (0.0007718607626383593)	372 (0.0006406118681556225)	27 (0.0007716002630133027)	191 (0.0008201526717878206)	358 (0.0006832469766389951)	595 (0.0002545174060891105)	429 (0.00022863098263572971)	744 (0.0002481071248237105)	415 (0.00025673772771030276)	65 (0.0002598498558169872)	754 (0.000768390936857848)	400 (0.0009060919366115892)	305 (0.0008172467900656884)	805 (0.0008448887865138006)	236 (0.0007383978806633945)
583 (0.0008215588850651995)	620 (0.0009477222645607986)	166 (0.0009226215105178149)	567 (0.0007282573211102135)	5+3 (0.0008067054347856928)	842 (0.0008816078473590215)	693 (0.0010137853042747442)	804 (0.00130547935970249)	651 (0.0012451582659270986)	630 (0.0008698015746374636)	164 (0.0009105567544219062)	789 (0.0008550717094606084)	295 (0.0008206152176260759)	842 (0.0006601367934278028)	62 (0.0007556912375504121)	198 (0.0007698928653026778)	92 (0.0006489709861792196)	410 (0.0006850866467417044)	346 (0.0006812210260691806)	32 (0.0006562044026359662)	339 (0.0012567914526782657)	350 (0.001075318613975699)	141 (0.0011229212151162263)	607 (0.001215947293600749)	804 (0.0010279179194386547)	419 (0.001171066739625112)	824 (0.0011947924828386329)	340 (0.0012176666416255021)	677 (0.0011751656380102108)	279 (0.0011163227607644518)	790 (0.0004699310387271889)	462 (0.0007666732609033643)	145 (0.0005999789489850848)	320 (0.0005408100035068367)	396 (0.0005788005416573376)	191 (0.0007597824157246586)	295 (0.0006356964578491092)	446 (0.0007708100249375251)	152 (0.0008041484410464509)	837 (0.0006749673138447949)	339 (0.00025363250974718755)	5+2 (0.00022814487343695764)	755 (0.00024720975107409585)	136 (0.0002554294143130284)	444 (0.0002579152674380429)	240 (0.0007625760819898166)	99 (0.0009056474702888012)	786 (0.0008163952831177355)	405 (0.0008330303853289706)	774 (0.0007304840453990188)
232 (0.0008202582349232915)	386 (0.0009429002691076888)	500 (0.0009132029419968775)	137 (0.0007277793571126155)	186+3 (0.0008028702049618037)	30 (0.0008798761915046973)	386 (0.000995678910690725)	340 (0.0013005834261648824)	137 (0.0012446423844201294)	354 (0.0008542069121926754)	133 (0.0009080847792797682)	817 (0.0008483866804400205)	411 (0.0008077163706047032)	812 (0.0006506261233274007)	335 (0.0007514259549766064)	513 (0.0007680350842877847)	295 (0.0006475195831712335)	825 (0.0006800044896721399)	647 (0.0006766583101947793)	169 (0.0006525445334603238)	446 (0.0012408062047513787)	234 (0.0010620999323445583)	186 (0.0011196594834268134)	792 (0.0012095512752209503)	343 (0.0010245645731672831)	145 (0.0011699627763719716)	97 (0.0011924974887672984)	321 (0.0012166661138059913)	175 (0.001163589907251861)	187 (0.0011145770528564205)	461 (0.00046976039733200676)	195 (0.0007642622918080176)	21 (0.0005984312811844463)	489 (0.0005394335599713646)	313 (0.0005768673979728704)	393 (0.0007595280419241766)	490 (0.0006351814674755414)	767 (0.0007704687022056914)	350 (0.000798613473840346)	85 (0.0006739929143576224)	369 (0.00025227926947365634)	397 (0.00022705390344100946)	344 (0.0002333147441305205)	400+5 (0.0002552558759290086)	841 (0.0002574903153283692)	277 (0.0007617081428087742)	442 (0.0008986261085209026)	821 (0.0008122626078454565)	165 (0.0008319686476494207)	152 (0.0007298882529451324)
854 (0.000818191956479747)	405 (0.0009421841561113333)	186 (0.0009015293425053918)	754 (0.000724157231393856)	152 (0.0007995632050450445)	442 (0.0008695268331969688)	16 (0.0009729660404349758)	693 (0.0012997274288994176)	168 (0.0012415713954051209)	833 (0.000851901264077323)	736 (0.0009065981370598394)	340 (0.0008480625989507368)	46 (0.0007969475782874275)	621 (0.0006480406605753779)	490 (0.000747059950381006)	358 (0.0007507071610484761)	340 (0.0006472285772992144)	592 (0.0006791980079301061)	62 (0.0006764855665883573)	636 (0.0006503138914569506)	853 (0.001237912938844145)	655 (0.0010619209822387943)	733 (0.0011186646255651712)	173 (0.0012027096098573137)	145 (0.001017984067517631)	459+16 (0.0011666547132233942)	640 (0.0011811805317936425)	187 (0.0012012903596413374)	8 (0.0011611992363489746)	350 (0.0010986941755498183)	735 (0.00046863206377668144)	645 (0.0007507240753374877)	144+3 (0.0005969956512474264)	728 (0.00053859370424456)	240 (0.0005724291627729387)	187 (0.0007564388703242642)	808 (0.0006264776803027296)	186+1 (0.0007663174619086334)	186+3 (0.0007926211595382413)	285 (0.0006727161776175224)	700 (0.0002511261408039326)	144+7 (0.00022278624092517173)	186+2 (0.00023187142960856463)	23+1 (0.000246742465920741)	140 (0.00025563994900300405)	841 (0.0007570736941026334)	809 (0.0008904743453612164)	325 (0.000799070244873843)	287 (0.0008245778533144904)	440 (0.0007190312032832052)
837 (0.0008155785521017132)	271 (0.0009412014620649588)	740 (0.0008982381548831198)	17 (0.0007166517056167602)	347 (0.0007961135419931485)	557 (0.0008406989714276553)	147 (0.0009497267807737786)	80 (0.0012966552839464654)	500 (0.00123261970997062)	200 (0.0008430909901628512)	671 (0.0008916861651361312)	755 (0.0008417108763882761)	268 (0.0007968061332843889)	442 (0.0006471165085831182)	201 (0.0007335879741920916)	767 (0.000746513466769804)	432 (0.0006454167007251602)	252 (0.0006784128156921653)	344 (0.0006759438826056867)	453 (0.0006476674848289493)	344 (0.001236069041948314)	161 (0.001056082210911503)	448 (0.0010993642638055744)	182 (0.001195444598721417)	161 (0.0010053854159487252)	459 (0.001159369426574248)	621 (0.0011695041636630187)	133 (0.0012009347556219082)	135 (0.001154089280436219)	200 (0.0010901109461523549)	396 (0.00046765492075790966)	325 (0.000749035220460039)	121 (0.0005963388031392127)	357 (0.0005357366340685332)	354 (0.0005604458606777069)	788 (0.0007557295152728515)	140 (0.0006257190996660089)	636 (0.0007653129021585244)	188 (0.0007825987048312612)	775 (0.0006709743999175747)	400+6 (0.0002506903864374963)	355+1 (0.0002174327605764971)	374 (0.0002307025713709904)	200 (0.0002455597598370066)	753 (0.00025539412080484295)	271 (0.0007560723014632393)	603 (0.0008769906216909572)	405 (0.0007939017436280417)	540 (0.0008147724581615769)	186+1 (0.0007181572625676074)
186+3 (0.0008136819317693827)	462 (0.000934183950270539)	356 (0.0008903406173393228)	779 (0.0007100968363824192)	474 (0.0007958331133723239)	640 (0.0008403094591446639)	62 (0.0009418587053986539)	406 (0.0012823403747720728)	408 (0.0012285849772544603)	787+5 (0.0008419358210278534)	721 (0.0008914517020245493)	5+2 (0.000838107732142148)	147 (0.0007881487026518597)	440 (0.0006455515392707783)	702 (0.0007256974779251116)	632 (0.0007430932392996889)	150 (0.0006448089380355077)	178 (0.0006723409096799897)	144 (0.0006662660941614156)	607 (0.0006467721125345276)	321+5 (0.0012157748480205882)	474 (0.0010398572881440674)	240 (0.00109708753791407)	252 (0.0011872045468450092)	159 (0.0010003162570052472)	342 (0.0011448727357968452)	613 (0.0011607442446376335)	518 (0.0011988185921428807)	781 (0.0011412444587216067)	186+2 (0.0010833490661357463)	224 (0.0004664675009264026)	62 (0.0007404446753055352)	141 (0.0005940193917170482)	31 (0.0005301775780034877)	319 (0.0005596751379967737)	460 (0.0007446582243592334)	411 (0.0006219864770755589)	290 (0.0007638702357522437)	779 (0.000774999970292703)	364 (0.0006657425826929927)	335 (0.0002484112707165457)	188 (0.00021397887498811327)	305 (0.00023042588245667195)	153 (0.000239279372157382)	781 (0.00025396636373579723)	154 (0.0007558043906885841)	403 (0.0008759333332655343)	601 (0.0007913807531149713)	555 (0.0007843475331158532)	617 (0.0007103513140842328)
[truncated: 476 more rows]
[truncated: 115 more columns]

## Sheet: GBM CATNAP alignment sites
DH270.1					VRC29.03					DH270.5					DH270.6					PGT135					PGT128					2G12					PGT121					10-1074					VRC07
fold1	fold2	fold3	fold4	fold5	fold1	fold2	fold3	fold4	fold5	fold1	fold2	fold3	fold4	fold5	fold1	fold2	fold3	fold4	fold5	fold1	fold2	fold3	fold4	fold5	fold1	fold2	fold3	fold4	fold5	fold1	fold2	fold3	fold4	fold5	fold1	fold2	fold3	fold4	fold5	fold1	fold2	fold3	fold4	fold5	fold1	fold2	fold3	fold4	fold5
[truncated: 266 more rows]
[truncated: 115 more columns]

## Sheet: RF CATNAP alignment sites
DH270.1					VRC29.03					DH270.5					DH270.6					PGT135					PGT128					2G12					PGT121					10-1074					VRC07
fold1	fold2	fold3	fold4	fold5	fold1	fold2	fold3	fold4	fold5	fold1	fold2	fold3	fold4	fold5	fold1	fold2	fold3	fold4	fold5	fold1	fold2	fold3	fold4	fold5	fold1	fold2	fold3	fold4	fold5	fold1	fold2	fold3	fold4	fold5	fold1	fold2	fold3	fold4	fold5	fold1	fold2	fold3	fold4	fold5	fold1	fold2	fold3	fold4	fold5
[truncated: 638 more rows]
[truncated: 115 more columns]
