# Supplementary material for: Learning patterns of HIV-1 resistance to broadly neutralizing antibodies with reduced subtype bias using multi-task learning
Source: PLoS Comput Biol. 2024 Nov 20;20(11):e1012618. doi: 10.1371/journal.pcbi.1012618 (PMC11616810; doi:10.1371/journal.pcbi.1012618)
Supplement: S4 File — Reported are important sites, defined as sites with >0% variable importance. The Excel file contains 4 sheets, 2 for GBM and 2 for RF. For each model, one sheet shows sites in terms of HXB2 coordinates while the other sheet shows the same sites but as CATNAP alignment’s coordinates. For each bnAb, there were 5 models resulting from 5-fold cross-validation, hence the 5 columns per bnAb. Sites are 1-indexed (i.e., the first site is numbered 1). The number between parentheses is the variable importance for the site. Models were trained on sequences paired with phenotypes defined using IC80. (XLSX) [file pcbi.1012618.s010.xlsx]

## Sheet: GBM HXB2 coordinates
VRC29.03					PGT135					PGT128					2G12					PGT121					10-1074					VRC07					VRC01					NIH45-46					VRC-CH31
fold1	fold2	fold3	fold4	fold5	fold1	fold2	fold3	fold4	fold5	fold1	fold2	fold3	fold4	fold5	fold1	fold2	fold3	fold4	fold5	fold1	fold2	fold3	fold4	fold5	fold1	fold2	fold3	fold4	fold5	fold1	fold2	fold3	fold4	fold5	fold1	fold2	fold3	fold4	fold5	fold1	fold2	fold3	fold4	fold5	fold1	fold2	fold3	fold4	fold5
63 (0.19094390462634597)	646 (0.2558836960964346)	756 (0.0912131192611751)	223 (0.06586127226661853)	393 (0.11192043876686426)	325 (0.09938752126332484)	334 (0.05832051923045644)	334 (0.1580444403411912)	187 (0.10035413450334003)	334 (0.08109666554417744)	334 (0.14357726083783573)	334 (0.18452750097164491)	334 (0.20596301831532574)	334 (0.2598602517632144)	334 (0.21736206448049664)	305 (0.1570529882502018)	796 (0.13194661989236148)	21 (0.11381343091295919)	305 (0.14249351452829778)	345 (0.17139311549472472)	334 (0.31800828336562337)	334 (0.33921312576674184)	334 (0.3280059055103866)	334 (0.29365416430573466)	334 (0.3639173748240644)	334 (0.5068799323058243)	334 (0.4873771498014319)	334 (0.46294520908722453)	334 (0.46503894309667426)	334 (0.48129217623715104)	20 (0.030375827819535576)	343 (0.03962450308105448)	371 (0.06836940120139037)	23 (0.02954511601221719)	23 (0.08076298818712502)	252 (0.07391492121429175)	252 (0.11780613716618987)	99 (0.0678942650323199)	236 (0.10530196241699091)	106 (0.055533100921297165)	341 (0.08320931030006003)	305 (0.07621945651081649)	364 (0.0722002032770091)	341 (0.11095099184770241)	279 (0.07887995247151336)	644 (0.05026519015345586)	833 (0.06815885542848113)	781 (0.04587233138449984)	644 (0.08124263240904112)	502 (0.06947914210971547)
300 (0.11815070420932426)	335 (0.12816746242248858)	362 (0.07549321102095154)	332 (0.06581918476725758)	335 (0.09734413754588447)	332 (0.076816019812235)	136 (0.05544102321559873)	307 (0.09318614214345075)	334 (0.09979084843068081)	186+2 (0.06817508617640176)	330 (0.06694073483768379)	330 (0.0741255132222865)	332 (0.046355555260279055)	152 (0.043527428716068406)	332 (0.05212986679863483)	459+16 (0.08383035380386464)	49 (0.1112504788381437)	340 (0.10248437532435883)	790 (0.12774538137292127)	796 (0.12182130507053941)	332 (0.10653756141598145)	332 (0.0980042567648876)	332 (0.10718750770284799)	332 (0.18545115614202387)	332 (0.1362841361960736)	332 (0.23027421375536794)	332 (0.2200907956287108)	332 (0.21151213074985728)	332 (0.23469860905068043)	332 (0.1992534724439017)	321+5 (0.02869040008413606)	200 (0.035726038695301617)	316 (0.05363999486837159)	99 (0.02940723240226195)	316 (0.07984995122279713)	674 (0.04305527067772181)	236 (0.06724239956112983)	23 (0.048557948669664626)	230 (0.03126641145531046)	236 (0.05249346783748762)	305 (0.054795678371581114)	341 (0.07264330235876577)	833 (0.056393678807252434)	305 (0.08263458468682318)	835 (0.069890897735563)	787+4 (0.04619753319899145)	842 (0.05529204534102611)	809 (0.04314471274699418)	337 (0.07563473632508923)	360 (0.05713034529333351)
833 (0.1140133762450959)	644 (0.0801044379156428)	161 (0.07448362947786377)	63 (0.06146190731417963)	399 (0.09661313230180042)	334 (0.05177379764477283)	143 (0.05194265316822217)	140 (0.04750140850969082)	689 (0.051920229108307375)	335 (0.05070558048685226)	332 (0.03642876213291009)	332 (0.033301584635638586)	297 (0.030909952934331793)	446 (0.04025639300945194)	640 (0.045144708170433936)	515 (0.05470969891909644)	462 (0.09705349351392273)	462 (0.09995166198303275)	21 (0.09245223480282312)	363 (0.06484259569421649)	134 (0.08508157804965648)	134 (0.09399796585635818)	134 (0.07290048047717693)	325 (0.08153556358668775)	325 (0.07103403788004568)	325 (0.04043358430978774)	325 (0.05530784239964792)	325 (0.08285453420799269)	325 (0.04294220658538346)	325 (0.06200804954620729)	364 (0.027743689841695326)	456 (0.031429399390478216)	9 (0.030803787892336412)	144+3 (0.028800173551275215)	138 (0.03431837604892058)	369 (0.04155109854646792)	154 (0.03575238441144377)	644 (0.027957968249862814)	174 (0.02446240406545842)	364 (0.052131325989787605)	114 (0.050683049537886764)	413 (0.04701455991996558)	236 (0.041885748077239854)	464 (0.05296359034959953)	364 (0.043389397728506904)	184 (0.04082963714834427)	184 (0.05515175540457538)	400 (0.03822752874661917)	184 (0.05740984447257752)	357 (0.05689084967937086)
393 (0.04818995254142675)	851 (0.07220135533875559)	293 (0.06589040722277426)	621 (0.048513274156455906)	363 (0.0602837275229066)	500 (0.048449086695026324)	155 (0.04603636506777586)	346 (0.04352869631766176)	46 (0.04553994323960727)	171 (0.05023113635440418)	446 (0.023098598600916335)	824 (0.02059095016629993)	252 (0.027166573816121264)	321 (0.03036255841341242)	406 (0.031262614553348965)	5 (0.0540355406758106)	192 (0.0627561129911977)	444 (0.09331380235521179)	726 (0.09002363636993949)	152 (0.06354221987109383)	325 (0.032414322432743614)	325 (0.04387092555049503)	325 (0.05240212862929336)	134 (0.07908868896775702)	134 (0.03955148569523492)	402 (0.022054916517123636)	305 (0.02507295473300395)	330 (0.02906065136128951)	330 (0.03245664779765378)	413 (0.017618703215068872)	400 (0.02765322008097314)	9 (0.031187651091834866)	364 (0.027089832353131355)	648 (0.027707454890092104)	398 (0.031247353320237026)	467 (0.03882613006701779)	144 (0.035379140290465856)	236 (0.026955327453485348)	170 (0.022478986251438324)	829 (0.040525989842408044)	364 (0.03262740298018642)	833 (0.02614512154273175)	341 (0.03887722083512748)	629 (0.028495636603241687)	396 (0.030535582401895255)	183 (0.037393865900864055)	92 (0.05282745383191043)	174 (0.03512399840899853)	234 (0.038523585179257996)	446 (0.05651544873143265)
334 (0.04713384409275546)	300 (0.04451056612492131)	351 (0.06121320373315502)	646 (0.046022918658087636)	300 (0.052997371412905954)	424 (0.047519206415905374)	307 (0.04069299899835499)	46 (0.040468411590067886)	721 (0.04274088815147217)	255 (0.04923110246112176)	758 (0.02244107606320542)	344 (0.020479122276389303)	146 (0.02332009561553238)	240 (0.02931895357418858)	674 (0.02975461615219952)	232 (0.05331506359212463)	621 (0.06145926042087841)	674 (0.06843454656245769)	144 (0.07443529659528227)	854 (0.055120177150684554)	704 (0.029138246037525677)	400 (0.02351004849284651)	307 (0.043370288413679736)	307 (0.04329358495625435)	307 (0.03883950096056913)	432 (0.01566984395161564)	330 (0.01931030702664657)	317 (0.023099234439494878)	459+1 (0.021796611510164824)	402 (0.01744685068012934)	234 (0.026402715968486805)	344 (0.02968114871778083)	164 (0.024523118054902288)	316 (0.025457334253064873)	717 (0.028818823473569087)	230 (0.03774158222513642)	407 (0.0324932123537097)	636 (0.022910987185188487)	719 (0.02228081187811952)	252 (0.03631156207455281)	629 (0.03085577850129355)	396 (0.025177475015003524)	704 (0.03382653118227719)	337 (0.027710778008101684)	409 (0.028903825494118737)	717 (0.03228695520047201)	644 (0.040282146162406655)	144 (0.032295834838881404)	133 (0.038160130929852584)	397 (0.03345251405840317)
646 (0.046263296284258355)	515 (0.03978930712679797)	175 (0.05790414498945758)	92 (0.045930665860691264)	836 (0.050278673142975856)	46 (0.041878491182305154)	189 (0.040036698643399)	411 (0.03682715394054516)	500 (0.035776767695159056)	424 (0.04048407775758657)	351 (0.020449566543279243)	187 (0.01927340836503544)	208 (0.022588152921806687)	743 (0.026747937257236856)	5+4 (0.029228951330299048)	62 (0.05080424824594192)	293 (0.06011203857092121)	363 (0.05639458412193081)	796 (0.05772214862660097)	752 (0.052933068262876644)	300 (0.02228182686726866)	317 (0.0206183053243018)	300 (0.024650543328169267)	319 (0.0199472299830491)	5+3 (0.023673519911172513)	426 (0.015655290596540375)	402 (0.01831212017140039)	144+9 (0.014034048517846079)	402 (0.01632903602376432)	535 (0.016092683485798103)	159 (0.025459737567469623)	140 (0.02786668987826805)	784 (0.019722999114820193)	92 (0.02443853399100561)	321+5 (0.02649200246998955)	403 (0.03716760256437679)	619 (0.030542841958604294)	467 (0.022490505357824157)	646 (0.021683360370447692)	646 (0.03499608354697756)	620 (0.030649503222715375)	29 (0.024983166171667383)	519 (0.029606410622603375)	833 (0.02601305762645026)	305 (0.024490964130666707)	99 (0.030272071440229)	234 (0.030141478636397063)	339 (0.02939326616030121)	144+1 (0.03558002073824605)	539 (0.032125631842398465)
5 (0.04134468694839498)	255 (0.03515631260743521)	24 (0.057540104981763845)	300 (0.04151730224423199)	372 (0.04783639275677238)	404 (0.039970774698968335)	489 (0.03371631526987331)	278 (0.035128429176670244)	149 (0.031864078356851226)	721 (0.035421017423119885)	321+5 (0.01872122393315889)	619 (0.017569498155938595)	321 (0.018100987736296075)	640 (0.02535264355942591)	295 (0.02531775096760892)	398 (0.04887052101603392)	416 (0.049836349722317895)	113 (0.05327222543463094)	170 (0.04285106769721947)	413 (0.049032247486377314)	752 (0.014912022978576536)	143 (0.020519310115661275)	513 (0.017510609588471573)	400 (0.01585652722623264)	195 (0.017928462062215596)	305 (0.011854848811392496)	200 (0.014973177422412305)	651 (0.01052656545762894)	186+4 (0.01163971215267371)	136 (0.015440210625259503)	787+6 (0.024262893515556484)	833 (0.02593265845687478)	781 (0.019048819912594453)	21 (0.021954700409470465)	169 (0.0232692718346531)	788 (0.0349880945518743)	84 (0.03010266452392692)	154 (0.020988101020202803)	788 (0.017428662221986076)	644 (0.03400696620558845)	236 (0.027307291042900604)	323 (0.021024748708727538)	295 (0.027994744651876395)	183 (0.025242691241429714)	186 (0.022974986313719543)	140 (0.029361069498733863)	607 (0.02800733371763391)	668 (0.02688874310724348)	65 (0.03434711359620143)	833 (0.030844152733732068)
335 (0.0410184839592783)	106 (0.03511987013486103)	448 (0.05077068512103507)	350 (0.03613346379555374)	700 (0.042823217441732134)	411 (0.036392816147652544)	309 (0.032843368278044405)	413 (0.03381231730964209)	417 (0.02596015094673353)	408 (0.03510727089895307)	613 (0.01676599949395058)	62 (0.015290880626148907)	619 (0.017129951038339093)	364 (0.022515317244959566)	743 (0.024250730160504535)	829 (0.04302527022282998)	223 (0.047964712529840046)	5+4 (0.04836288939137623)	467 (0.03801311652999068)	535 (0.04343532792280479)	319 (0.014255764490608443)	535 (0.016843927001909766)	291 (0.017480726823372844)	609 (0.013036975257340088)	432 (0.017832649642795875)	125 (0.011144128102786728)	317 (0.013427284969318182)	743 (0.009638477329381277)	165 (0.009859638956037016)	200 (0.012597195718808173)	22 (0.020280131640904798)	178 (0.01771789244983568)	60 (0.017421934897924186)	144 (0.021943343964436184)	99 (0.022039956761605948)	463 (0.027129282459437194)	268 (0.025407072285336833)	186 (0.017693052331433087)	84 (0.015754896148285992)	186 (0.033672818001971444)	429 (0.025793108682118416)	25 (0.019632292285386793)	63 (0.024685211353744237)	460 (0.024756725741567374)	283 (0.022256301672834225)	68 (0.026351507976315778)	134 (0.02781992439871669)	400+1 (0.025093097202833804)	362 (0.03002392203821547)	491 (0.03057797595527143)
851 (0.034016907369829354)	641 (0.02881024363343048)	240 (0.04628421755004518)	363 (0.032719354099351367)	135 (0.033101469760027875)	392 (0.02944957647205175)	605 (0.02771754718523818)	142 (0.026925154464137332)	171 (0.024449573213596518)	618 (0.031032076497788563)	448 (0.016463453735021276)	286 (0.014891874510082819)	397 (0.016950864090567366)	186+7 (0.022352610741198445)	323 (0.021159600882575083)	343 (0.042127642790806316)	658 (0.03533294078763344)	19 (0.03540688993309341)	171 (0.0324105460199389)	668 (0.04199043494635356)	655 (0.013656859907348676)	307 (0.01587490899760192)	195 (0.015198025062851134)	300 (0.011215136695363347)	704 (0.015828270573592776)	413 (0.009647523079105904)	602 (0.01339908320307734)	299 (0.00859998984420257)	125 (0.00918851557221369)	125 (0.0117251404073265)	320 (0.01970550846213343)	624 (0.01702550327269778)	335 (0.016030335280335505)	136 (0.019201559957225892)	22 (0.02104192246313278)	300 (0.02674349381214069)	170 (0.023796929670771023)	809 (0.017180462507094364)	192 (0.015660523697984388)	147 (0.03032964958668972)	809 (0.025352691899083738)	676 (0.01937830521370227)	620 (0.023500009242488663)	646 (0.02309250935533639)	145 (0.020641687534920506)	835 (0.023823728856699727)	350 (0.026770012964182424)	10 (0.022937291810428896)	726 (0.028261637624323033)	4 (0.02766456153683901)
346 (0.03091285262778241)	245 (0.025567400721924424)	467 (0.041029278531760596)	667 (0.026154839304738633)	409 (0.029810062989320738)	724 (0.02528288129603191)	721 (0.02626453276529307)	721 (0.022222501620244948)	332 (0.02389318860793575)	754 (0.030927652376316703)	46 (0.016272973402930473)	84 (0.013630919351768724)	330 (0.016614714882802223)	208 (0.020597533402454158)	321 (0.019482106850692557)	144+3 (0.037606534636754375)	787 (0.02591224110360361)	624 (0.034897061949632095)	335 (0.030188800627845784)	756 (0.03540700418082826)	403 (0.012850472001421157)	186+4 (0.01387099069423232)	620 (0.012548270199114933)	139 (0.010786541703363463)	513 (0.012088872788964464)	758 (0.00824738530981327)	535 (0.010848950993924257)	343 (0.008312351820402901)	134 (0.008604920732981212)	307 (0.011405242461331316)	151 (0.019509820707977996)	371 (0.016744748060138093)	400 (0.015075511274992237)	31 (0.018901379456686223)	455 (0.020738565182853934)	147 (0.026150452295195355)	299 (0.022099300233674006)	683 (0.015424692794838085)	189 (0.015575513679572465)	22 (0.027025691940091714)	360 (0.02454162564810134)	702 (0.01884354580278279)	621 (0.02001745665849423)	350 (0.02290569984206084)	432 (0.020372984016918366)	640 (0.023566703325387232)	412 (0.024914621454119275)	720 (0.022781247011630104)	150 (0.02742926210898697)	186+4 (0.025800002979282657)
700 (0.03046211687010467)	837 (0.023086427324628043)	295 (0.033537872022668926)	305 (0.025577410235302894)	164 (0.025136794519732792)	307 (0.022967811631281098)	429 (0.0243718383021565)	144+5 (0.020417499257134146)	636 (0.023372437983498934)	619 (0.028691088966267184)	30 (0.013419407701701355)	337 (0.013225284114167757)	362 (0.01532694134116591)	295 (0.020095160066792957)	717 (0.01805888188635395)	25 (0.03419172262659069)	167 (0.025667587836617337)	337 (0.030439719090537252)	553 (0.02583815882889085)	620 (0.03298328608387146)	309 (0.012809382658886908)	343 (0.012792525677239635)	655 (0.011874744580770195)	465 (0.010414666820806006)	300 (0.011680504860159877)	412 (0.007828796941749953)	413 (0.008791981079993535)	144+10 (0.006849462592807117)	317 (0.00783633015139291)	330 (0.00993805688004902)	186+1 (0.018047556622661456)	142 (0.016209946697723153)	279 (0.013545516714929056)	369 (0.018862146908762596)	750 (0.017356006968951246)	186 (0.02258233644881371)	292 (0.02173278785633411)	788 (0.015118957525146684)	147 (0.01527411023696382)	291 (0.023696706962627004)	121 (0.0231292609095918)	841 (0.018520111951130423)	183 (0.01759052068389705)	347 (0.02145721413299609)	238 (0.020303696211233443)	674 (0.02271419771770085)	330 (0.024852557500730323)	674 (0.021544621859147076)	723 (0.026894321510453765)	344 (0.024174097053275244)
200 (0.026858790760697797)	423 (0.022022878686943335)	7 (0.029988063483381542)	624 (0.02509648791439753)	141 (0.023074116367077086)	145 (0.02282370954477808)	346 (0.02417591140937149)	28 (0.020291655376167003)	408 (0.02308374641213718)	417 (0.02752189122724081)	295 (0.013357320133344463)	787 (0.01322244918264415)	640 (0.014576630038338133)	330 (0.017820893928895663)	63 (0.017899452635948148)	440 (0.02852314699015478)	514+1 (0.022428497753686577)	507 (0.027510046751628485)	525 (0.024724213626873538)	490 (0.025691233952831818)	307 (0.0122865742946618)	147 (0.012541513874337737)	186+4 (0.010614495698619988)	316 (0.007654773991544507)	413 (0.01117172710408339)	406 (0.006325392183040554)	125 (0.008405569345662719)	172 (0.006580979415356729)	743 (0.007288597792141421)	620 (0.009395927639218316)	655 (0.017164590299171844)	275 (0.01603597373486443)	398 (0.013313831119654819)	413 (0.017915029265231457)	346 (0.016326172678490708)	148 (0.02148921250445993)	230 (0.021465616599686273)	136 (0.014359544071017177)	467 (0.014031295497554816)	809 (0.023528860080306177)	85 (0.02266749455667468)	620 (0.018489938144803916)	27 (0.01570648242284455)	60 (0.020948176692120925)	836 (0.017831634712946725)	809 (0.022260706881287465)	34 (0.02471657847316494)	84 (0.01960324347723971)	403 (0.02474398386037269)	464 (0.023476954453301502)
232 (0.02681964699342959)	184 (0.02019501151519901)	721 (0.027417511926060418)	674 (0.02373976599393121)	742 (0.02119424783253286)	408 (0.022165017485461173)	146 (0.021484523652455973)	408 (0.01920828451429545)	143 (0.02234434028492103)	332 (0.022756098953400913)	677 (0.013156555658537896)	189 (0.012950393210402339)	754 (0.013770227002983545)	165 (0.017727119331109695)	429 (0.01779554984727463)	779 (0.027610682786660203)	308 (0.021280724150978734)	640 (0.02651913162381951)	192 (0.02007153019433094)	20 (0.0245475369312008)	463 (0.011656923811506967)	749 (0.012161421711722083)	143 (0.009714850470068231)	186+4 (0.00706839020062462)	535 (0.010802010024934947)	200 (0.00553770031613548)	316 (0.007443557168777391)	39 (0.006382335444636031)	432 (0.0071299509504185975)	148 (0.00894093349318479)	851 (0.01712686922349166)	316 (0.016022394138106123)	146 (0.013065376829439285)	346 (0.016058176675377955)	337 (0.01551396541047211)	646 (0.019992093330252605)	4 (0.018813521363032947)	304 (0.013999307081096434)	471 (0.012942017913723203)	459 (0.019848950230305876)	353 (0.021967156773614962)	535 (0.017017526299403993)	683 (0.015211727524957945)	462 (0.019706104772661305)	646 (0.0172149493583501)	230 (0.020720843878812404)	535 (0.02408786342378478)	722 (0.019592226607502466)	106 (0.02206663131421568)	132 (0.023265889574656713)
644 (0.023506449962610636)	277 (0.016856275871124777)	300 (0.026012299166005563)	346 (0.023410876592993034)	348 (0.020759455119039004)	375 (0.020663984243349406)	151 (0.02015713988313861)	674 (0.018998696308093463)	166 (0.020769060157891622)	392 (0.019292650832768033)	325 (0.012566035363728304)	717 (0.01234620618194299)	446 (0.01348001144449558)	602 (0.017287298700833415)	591 (0.01743599651651435)	525 (0.024101296237375204)	404 (0.020339352530344527)	717 (0.025793980858801573)	189 (0.017238859279768294)	755 (0.019695048872953636)	749 (0.011580669618062)	300 (0.010905447256063273)	717 (0.009678009593904675)	357 (0.007016966835224559)	727 (0.009993378263342251)	299 (0.00506716503360939)	618 (0.006523680225696676)	500 (0.006264171205857108)	316 (0.006215357562189587)	172 (0.007711700882624682)	23 (0.01690533777328993)	646 (0.015367921750661649)	136 (0.012913058177423544)	22 (0.01416143230436819)	136 (0.014204018362085225)	268 (0.019677176160561576)	336 (0.018599916976453836)	140 (0.013140962950121486)	406 (0.012561548949065506)	403 (0.019767873578059682)	350 (0.02148511268488796)	357 (0.016710214011333765)	818 (0.014622920230199028)	9 (0.018804466693803545)	356 (0.016878031590603623)	621 (0.020625432936119393)	702 (0.023603801096608236)	837 (0.018952064570555288)	62 (0.020878608654413815)	351 (0.02290475740942297)
5+2 (0.02142234898495126)	463 (0.01551392496080243)	804 (0.024667257361997725)	150 (0.022960010010631682)	407 (0.020634817224659173)	151 (0.018121213095197767)	165 (0.01975010137872329)	565 (0.017145028366928553)	719 (0.019481490433213462)	278 (0.016733973493228044)	515 (0.012210067591911233)	188 (0.011852403493832944)	186+7 (0.012979845497654373)	332 (0.01663088333314065)	408 (0.017295691803462264)	144 (0.021947731765292355)	34 (0.0189266501417187)	787+1 (0.023842193361040407)	9 (0.016968619737038487)	406 (0.019653338200407895)	446 (0.01067873214246159)	350 (0.010823033707141461)	613 (0.009348782600736641)	736 (0.006790456753550657)	139 (0.008295458263280639)	134 (0.005019665844842664)	186+5 (0.0057911359090876266)	337 (0.00503772158019785)	677 (0.006136643893793602)	317 (0.007438091693377613)	832 (0.015344474486686625)	159 (0.01475780557719708)	179 (0.012865953994482425)	238 (0.01397130861371658)	464 (0.013289836048703332)	459 (0.017981331802984495)	348 (0.018100817192378795)	720 (0.01272250189256411)	357 (0.012366146726714704)	371 (0.019012652148441916)	798 (0.020255637522571417)	407 (0.01650292757186613)	635 (0.014387444740352319)	240 (0.018714569646911774)	135 (0.016561509153237276)	209 (0.020276279296639933)	244 (0.02207181262224999)	644 (0.018919356468121852)	851 (0.019120954797807697)	683 (0.02167055822727645)
275 (0.015996060842185626)	787+6 (0.012637179462195777)	330 (0.02269901480218249)	147 (0.022771703586982432)	133 (0.018363214169812025)	619 (0.017224562373772893)	9 (0.01916005506339138)	363 (0.015415483567249613)	583 (0.019329802688687624)	809 (0.016356819514990448)	358 (0.012081581802876079)	186+5 (0.01162254126484175)	145 (0.012953577736474554)	179 (0.016181640419212804)	754 (0.01658908711079351)	691 (0.019138959256074107)	340 (0.016397941986816215)	172 (0.018490532148461764)	426 (0.014556061245380359)	317 (0.01874111472355535)	321+5 (0.010089245296468208)	316 (0.010140090918268093)	336 (0.007898516588210024)	753 (0.006585523768053092)	323 (0.008149780415564193)	307 (0.00499743653324851)	4 (0.004950998533191724)	152 (0.004901108425550396)	609 (0.005299385022239067)	138 (0.005830028433207261)	396 (0.014981090344710216)	459+16 (0.014432271782914946)	130 (0.01273634847047693)	4 (0.013783131421429102)	544 (0.012624248312229016)	114 (0.01782109701373898)	186 (0.01708962011669043)	336 (0.012701944446612063)	644 (0.012167863358413583)	462 (0.019009544565550682)	149 (0.019360665328730944)	279 (0.015885009479903716)	413 (0.014019474449458433)	136 (0.01811944781655914)	788 (0.014999268005037484)	5+2 (0.020092939518848395)	801 (0.02076385530148212)	397 (0.018150235330766963)	440 (0.018794229046332246)	144+1 (0.02146210387724048)
97 (0.01451022041184735)	518 (0.0115094117270483)	136 (0.016939770620259614)	335 (0.022155244580602224)	148 (0.017334595745562058)	179 (0.01542897753344982)	813 (0.018545579980562946)	308 (0.014175740743892546)	463 (0.017124203677444577)	583 (0.01619266667134575)	535 (0.011597458929572776)	754 (0.011560587393415788)	644 (0.012750539107077857)	613 (0.015357098730933109)	161 (0.014325453157639199)	784 (0.01828510385160926)	190 (0.014619666451881699)	440 (0.011266530668452917)	752 (0.014085601643653953)	200 (0.018378311018075705)	411 (0.009014668581437577)	291 (0.010044516308999617)	290 (0.007425275659847678)	137 (0.006151428684653735)	281 (0.00771077652417294)	144+9 (0.00481252308136829)	411 (0.004677154853447249)	352 (0.004805700675350783)	299 (0.00483310383711026)	758 (0.00549717865045231)	406 (0.01356941275043092)	33 (0.013805925202073941)	23 (0.012680373717108572)	151 (0.013197170037025854)	291 (0.012202642778435196)	461 (0.01596943109175665)	323 (0.016256190619169626)	746 (0.012635276672457497)	854 (0.012082403186600693)	144 (0.01740856796024751)	151 (0.0153072385323983)	240 (0.01576232078856453)	279 (0.013926858437044488)	182 (0.017508978977701407)	229 (0.014753815120776845)	321+5 (0.01955740677875282)	619 (0.02074563432867974)	351 (0.017953851549289232)	142 (0.01795344095563177)	150 (0.021035827967039324)
32 (0.014107989370755128)	340 (0.011322366472187831)	372 (0.01568720782428393)	97 (0.016636513658827973)	448 (0.016768982950762883)	308 (0.01481280850631759)	194 (0.01838316374420505)	320 (0.013888024144895787)	836 (0.016865538906835897)	339 (0.015694418336180533)	18 (0.011438153781796962)	662 (0.011007995743860141)	201 (0.011994953375055765)	297 (0.01534106360948789)	337 (0.013632684369983024)	612 (0.01745529200071431)	398 (0.011120756983662928)	313 (0.010086722800497865)	514+1 (0.013152191017619184)	448 (0.015782576538078325)	305 (0.008299716208202225)	305 (0.009310708960218309)	602 (0.007408216103008216)	662 (0.0060936357859357445)	182 (0.0075365267915316)	321+5 (0.004503926704593327)	787+6 (0.0045053323072961286)	305 (0.0046708446740000705)	144+15 (0.004532591744597654)	674 (0.005171212174278844)	316 (0.013254335206933848)	394 (0.013636493609958939)	140 (0.01231140494180159)	330 (0.013025808211913991)	29 (0.011871162007849797)	397 (0.015481397106461868)	456 (0.01583696197198179)	268 (0.012430329043894356)	465 (0.011863082760901242)	150 (0.016868028639744917)	513 (0.014980809216995062)	459+15 (0.015355747442813967)	840 (0.01354933249930674)	620 (0.017277738801002036)	644 (0.014668793583583844)	85 (0.018119297217882583)	464 (0.018563270286559505)	190 (0.017590271679486083)	543 (0.01606212007091591)	3 (0.019448446099751125)
363 (0.013843181484596035)	318 (0.010762496166823161)	417 (0.015590679789928535)	393 (0.016131618888910806)	507 (0.015439566755106276)	399 (0.014807669944134124)	308 (0.018081834196259403)	255 (0.012940208045369269)	255 (0.01497133269922371)	142 (0.014956172413562764)	150 (0.011266330520639814)	446 (0.010349180107766054)	396 (0.011686893607132966)	321+5 (0.014997811538957836)	776 (0.013126885034813919)	10 (0.015149406882593997)	440 (0.01099195618870225)	7 (0.010028359784788084)	190 (0.012802967509255794)	87 (0.012368442031158708)	186+7 (0.008003564429414751)	836 (0.009008256460021192)	836 (0.007046601844422723)	513 (0.005920762069461819)	752 (0.007145634273122638)	156 (0.004282101280681292)	186+4 (0.004122120154760498)	442 (0.004547554656251007)	170 (0.004204394492483217)	459+1 (0.004930374161920963)	456 (0.012863471835281744)	788 (0.012987872435870414)	333 (0.011971641092380665)	144+7 (0.013019491910253245)	151 (0.011582122961857217)	149 (0.015358819929841092)	720 (0.015482751164261472)	818 (0.011851206577838743)	500 (0.01134803280384145)	234 (0.016437269984103563)	11 (0.014827496548423994)	63 (0.01518943503354542)	646 (0.013486041496201579)	717 (0.01725031299493749)	515 (0.013106764442910436)	87 (0.017908355599806927)	351 (0.017864450138287833)	404 (0.017563048889230336)	397 (0.015897332735376406)	779 (0.01935939360161984)
459+16 (0.010225976201719238)	459+16 (0.0101362844506242)	727 (0.014665518951314847)	417 (0.01578772022395134)	20 (0.012860288496532979)	750 (0.01437412917975559)	519 (0.01764984531903141)	351 (0.01221441035669434)	189 (0.014912670587805923)	461 (0.014834807319221389)	316 (0.011260633057946777)	758 (0.010103172258672992)	62 (0.01132761990680943)	337 (0.014796705506885468)	297 (0.011784294022492158)	60 (0.014722327173725328)	80 (0.009858342666164076)	446 (0.00986700797156177)	142 (0.01184221606476185)	408 (0.011881936388396278)	195 (0.007692457420350374)	408 (0.007821348233687447)	782 (0.007011857710521562)	411 (0.005748073533897336)	746 (0.007141329723444701)	677 (0.0038611907978276677)	187 (0.004063439053395434)	186+4 (0.004236532056425309)	305 (0.004154368566451116)	740 (0.004532337489065286)	121 (0.01272214271108016)	307 (0.012712446936044714)	101 (0.011754381553004801)	700 (0.012745199584294084)	388 (0.010928606254126876)	151 (0.014897759955855076)	833 (0.014771572518552194)	305 (0.011829255410398927)	144 (0.011347348479670673)	268 (0.016229786242908294)	813 (0.013593029116515743)	612 (0.014657718560661115)	410 (0.01329817153216815)	406 (0.016818067243761444)	184 (0.013056899935237645)	692 (0.01764073981415393)	406 (0.01729957989303945)	85 (0.016985948245204822)	186+5 (0.014560615711758911)	462 (0.019124688626285972)
102 (0.00852800694687271)	462 (0.009599457989219505)	463 (0.012999392964481073)	347 (0.01497268347601983)	278 (0.012522047850184228)	149 (0.01334522928950237)	727 (0.017368964939198404)	583 (0.012061840970766445)	424 (0.01489544056533259)	166 (0.01261587596720804)	320 (0.0111939230306832)	186+1 (0.00943098189800718)	406 (0.01123211796658018)	142 (0.014070004150874641)	362 (0.011643457168367783)	8 (0.014432762821358826)	144+1 (0.00966367805563717)	188 (0.00966167729482214)	619 (0.01110124705269475)	293 (0.01091223393672921)	513 (0.007401301995431771)	182 (0.007276250807172858)	618 (0.006984919374395128)	677 (0.0056749192516370355)	317 (0.0068142219427829685)	746 (0.0038505481872027326)	459+15 (0.0035789092370693697)	464 (0.004212693599535465)	647 (0.004150740661019165)	787+4 (0.003947453163233597)	440 (0.012600399134610054)	829 (0.011632893745436369)	851 (0.011644569065946256)	230 (0.012526747818777547)	281 (0.010732224144452325)	459+16 (0.014828281771800862)	460 (0.014626905077457963)	619 (0.011731585186778285)	362 (0.011342957501502347)	665 (0.016091868005610882)	337 (0.013236343077502266)	629 (0.014575019573254104)	135 (0.013116679667001961)	360 (0.016516456355510488)	643 (0.012842538452114055)	626 (0.01748321202274797)	85 (0.01717133234837396)	640 (0.016613015984465584)	347 (0.014417510719804854)	475 (0.01872894384524819)
396 (0.007771618996838821)	141 (0.00899307033803847)	363 (0.012210258739093446)	671 (0.013534498644624198)	339 (0.012041222587291024)	400+1 (0.0131843330571938)	500 (0.015931183907898026)	636 (0.011132944153214544)	325 (0.013923434897816047)	411 (0.011969237622282641)	152 (0.010937177264162521)	399 (0.00942796980479364)	134 (0.010708593481729534)	375 (0.010995292853979773)	465 (0.01025492548808988)	543 (0.013749078494931987)	752 (0.009519962362654028)	170 (0.009141730527998384)	232 (0.00842340132931024)	185 (0.008844928259632356)	186+4 (0.0072145259548481045)	609 (0.006229694549098087)	432 (0.006883358951205485)	27 (0.005560625325468029)	671 (0.006530292888990761)	144+1 (0.0037497505861549428)	442 (0.0035273810555147716)	148 (0.003838589926148346)	227 (0.00373120937949964)	408 (0.003875553591028438)	161 (0.012568113761991526)	300 (0.011351197904563109)	836 (0.01155246150744558)	408 (0.011432692493740378)	238 (0.0107041012893882)	170 (0.014776756154036867)	293 (0.014335608634323678)	300 (0.011721710000584987)	186 (0.011291670184195683)	316 (0.013563968158860868)	833 (0.012949167425605142)	358 (0.013766665398387584)	788 (0.012934293441235936)	185 (0.01553673822066799)	636 (0.012759413607730542)	106 (0.01674411626570699)	139 (0.016177703488586957)	398 (0.016521806759603925)	561 (0.014079597288462984)	633 (0.018108578395286304)
408 (0.007006311238780778)	316 (0.008512640417582847)	343 (0.011822675664508933)	106 (0.013301403844873785)	334 (0.01196175923414356)	186+1 (0.012920208144699552)	336 (0.015039521579991888)	704 (0.011113555742900296)	230 (0.012660914285241699)	307 (0.011809181413318992)	405 (0.010846985506621795)	786 (0.009405163773204253)	186 (0.010558216221704629)	132 (0.010813050174840558)	350 (0.010066981661787535)	113 (0.013016643513555318)	5+4 (0.00947125846465312)	514+1 (0.008599895724411586)	787 (0.008162005735641532)	758 (0.006976102775824353)	796 (0.007175522890390238)	5+3 (0.006158419311655419)	309 (0.006709766912938042)	613 (0.005523269244755082)	285 (0.006379279064063773)	743 (0.003710097825935186)	400+1 (0.0034933606618440406)	365 (0.0034520709507350786)	440 (0.0035736974997527256)	600 (0.003850247838504077)	677 (0.012024483881014196)	442 (0.01027729112388897)	518 (0.011160473328160066)	762 (0.01142955600065473)	234 (0.01023704893422776)	413 (0.014512539568081531)	514+1 (0.013597297849551498)	347 (0.011719896942758042)	275 (0.011284754469103278)	144+4 (0.013345236237899048)	106 (0.012550697219727779)	148 (0.013408169851748223)	671 (0.012863712944275369)	336 (0.014868300654935093)	840 (0.01224972761618009)	801 (0.016495395062408002)	794 (0.015268745881795965)	419 (0.0158730540799007)	404 (0.013872551253981192)	186+3 (0.017463290764661354)
410 (0.00575082934730352)	836 (0.007298373430852219)	151 (0.011265491446080822)	403 (0.013296307186583194)	674 (0.008971021929360749)	636 (0.012244239942331507)	49 (0.014948496990226962)	339 (0.01104510598710282)	618 (0.012162595550408878)	636 (0.011802044414058717)	62 (0.01047306201443867)	33 (0.009194606551043644)	9 (0.010486516004575876)	520 (0.010144622367665578)	164 (0.009850094927899079)	31+1 (0.012348816994160135)	313 (0.009245232697561716)	397 (0.008161042663565515)	113 (0.0074203233481587175)	170 (0.0061300120999971145)	397 (0.007139950360232187)	702 (0.005994197842883295)	640 (0.006518342652082805)	836 (0.005419391970195419)	148 (0.006324002476388198)	339 (0.003377313732693417)	746 (0.0034412858839669705)	363 (0.0031447200017295936)	750 (0.003521857853254579)	721 (0.0038221360557597465)	719 (0.011940974893652773)	320 (0.009988942856827221)	461 (0.010823562389216225)	677 (0.01130215203175531)	32 (0.009647202842550853)	23+1 (0.01404010220450515)	174 (0.012439589921339844)	172 (0.01157852769529368)	444 (0.011241176410839443)	397 (0.012978655400024743)	704 (0.012263958593841317)	772 (0.013129968726290702)	174 (0.012309575071893564)	455 (0.01388024758605823)	841 (0.011980175491323575)	518 (0.01648303562095131)	186+5 (0.015060262379840806)	130 (0.015813019377750107)	778 (0.013634662360298188)	135 (0.017459446873516315)
840 (0.005573442327281376)	768 (0.0071500023137005585)	186+3 (0.008489536326048753)	440 (0.013018873246022319)	746 (0.008393838502971098)	324 (0.011182973712185153)	750 (0.01326384321709815)	689 (0.01093798610363758)	467 (0.011378120556828138)	154 (0.011209017507745434)	403 (0.010392541131692778)	252 (0.009175736520789493)	89 (0.010257501230565179)	398 (0.009447695940284564)	762 (0.009766821881602265)	313 (0.012295313978423074)	113 (0.0084472471519525)	474 (0.007378024180543504)	62 (0.007169532933149913)	426 (0.005667206956526256)	188 (0.007077817359213171)	619 (0.0059326775001439245)	215 (0.00647246366628235)	620 (0.004618164502906724)	147 (0.006223661883999522)	607 (0.003201369460140688)	464 (0.0034126432941381387)	4 (0.00313135656490991)	746 (0.0034614312740744494)	140 (0.0037136343173234418)	4 (0.011511708406618802)	185 (0.009909367670798844)	456 (0.010706735000275238)	854 (0.01094882653152262)	463 (0.009593592948922446)	140 (0.01364387979328591)	703 (0.01238104616175673)	719 (0.011395527803673255)	411 (0.010662613891269962)	756 (0.012516666483067235)	818 (0.011666497288302092)	149 (0.012974675182362031)	494 (0.012038474170498852)	143 (0.013806944984649636)	351 (0.011732206676338747)	837 (0.014736834373305144)	809 (0.013798788065674538)	446 (0.015283209306463515)	474 (0.013210848910782585)	644 (0.01640785849286997)
339 (0.004740922627168572)	831 (0.005348534448599853)	764 (0.00842194129465371)	620 (0.01242128600562545)	397 (0.007999238680778823)	25 (0.010249325082898428)	440 (0.013196210050152493)	442 (0.010215445760475955)	19 (0.01124366519633638)	607 (0.011115990947192211)	321 (0.009883924610604765)	319 (0.00868189284305392)	448 (0.009983735698727608)	432 (0.00885031483462358)	27 (0.009695389473042475)	489 (0.008171077095447413)	19 (0.007675586351060976)	746 (0.007290395021542786)	208 (0.006464546473016991)	784 (0.005053249390440975)	677 (0.006690745150867989)	432 (0.005790301416346342)	350 (0.00644382200005156)	87 (0.004521913209951552)	321+5 (0.005812756374649122)	843 (0.0030609363333524834)	297 (0.003333008764469342)	178 (0.0029963050221875486)	306 (0.0034506112005258803)	344 (0.003388021477557791)	843 (0.011321216687497726)	150 (0.009763767694310676)	151 (0.010703627853211498)	321 (0.01054643741590473)	471 (0.009517726559789833)	23+2 (0.01337615061544983)	132 (0.012377043914765865)	22 (0.011336796940347602)	186+1 (0.010545490827285632)	354 (0.012195518688633384)	403 (0.011540398185168424)	465 (0.012961356361984332)	300 (0.0119386548408098)	187 (0.013485971154473787)	818 (0.011731547216530256)	659 (0.014211898241111971)	279 (0.013393940825110676)	145 (0.014961542957741027)	605 (0.013057370763107866)	137 (0.014325105222550556)
463 (0.004392514817784198)	151 (0.004875567452771104)	402 (0.006593514404396583)	151 (0.012385189209797615)	150 (0.00786474041974605)	201 (0.009890079344685786)	467 (0.012390363818539403)	732 (0.009711342149287294)	335 (0.010484176818555882)	787+4 (0.010701995926503094)	417 (0.009741375085541234)	321+5 (0.008413414897826358)	461 (0.00931112817296452)	186+5 (0.008344094660091008)	619 (0.008628618941756714)	7 (0.008131936668198678)	135 (0.007566397965454231)	234 (0.0058234970568786185)	139 (0.0060439219719402824)	553 (0.004219381433034808)	5+3 (0.006532400591412493)	87 (0.005293256512985943)	465 (0.006332403363565019)	182 (0.004041499802186458)	474 (0.00573938126398407)	633 (0.0026928356210882735)	743 (0.0030401528638333863)	19 (0.0025460406701725345)	154 (0.0033875953223052504)	347 (0.003342930549473402)	154 (0.011205099133222589)	346 (0.009489735855281995)	337 (0.01067500307583124)	842 (0.01013059259621763)	502 (0.009182001866140505)	84 (0.012539488399004884)	321+5 (0.011723189367120279)	462 (0.01111175327873853)	22 (0.010462276631256668)	788 (0.012072146176243933)	398 (0.011049985426138569)	140 (0.012958028176808788)	636 (0.011637619689884889)	619 (0.01314249536111152)	236 (0.011706854298473707)	462 (0.013377822723652694)	781 (0.013055277173311312)	295 (0.014587517565329)	272 (0.012803314573339159)	230 (0.0136735180618351)
147 (0.004199856133114974)	169 (0.004659413376543907)	836 (0.006546313914872238)	5 (0.011605296232720162)	230 (0.007728286674940861)	429 (0.009752740088281872)	5+3 (0.011933595542611237)	400 (0.009487608625027545)	621 (0.010268240392480353)	813 (0.01027563724692869)	743 (0.009375228491173157)	186+7 (0.008183156099353488)	150 (0.00902865340099401)	405 (0.008152112841939682)	635 (0.008503923495877756)	723 (0.007670963931322548)	143 (0.007409334044647187)	192 (0.004840647498957881)	490 (0.005953669075426255)	407 (0.003892472029214059)	236 (0.006431196858121597)	128 (0.005249027782446749)	743 (0.005942121950222222)	412 (0.0039944802786404734)	745 (0.0053925947155643575)	183 (0.0025874591552177057)	186+2 (0.002803041115302959)	393 (0.002499968252370786)	389 (0.0031258490259049054)	534 (0.0028620110884865885)	170 (0.011199530382537149)	136 (0.009448886070230068)	351 (0.010651412972728879)	668 (0.009983060102520824)	461 (0.009172358010331106)	144 (0.01200652863031915)	23+1 (0.010901377081881743)	459+16 (0.01073980717742239)	462 (0.010394370382508284)	747 (0.01197190424198182)	141 (0.010990507493444195)	186+8 (0.01164766644679079)	195 (0.011298839991504626)	565 (0.013104720099268595)	183 (0.011532118022036351)	842 (0.012746599697798325)	340 (0.012391333002497387)	144+1 (0.014363188206522371)	739 (0.012730643732885502)	26 (0.011971858107617863)
151 (0.0026963979117195004)	415 (0.004431870776500359)	133 (0.006301558132763965)	145 (0.011583710234537959)	340 (0.007585547420917281)	33 (0.00955405714017398)	701 (0.011220206874205402)	672 (0.00896441614153181)	339 (0.009685174666086148)	396 (0.009635946407222281)	815 (0.00861239975250821)	139 (0.008130374200814828)	27 (0.00899466522792337)	144+2 (0.008122029867412794)	781 (0.008421178194782546)	170 (0.00719525905958056)	185 (0.007231048869481168)	775 (0.004535658450892449)	252 (0.004265648836863975)	732 (0.00344066209996264)	151 (0.006212749502672845)	114 (0.005202798288087843)	343 (0.005579282982403572)	432 (0.003971303236617882)	215 (0.004715973931550839)	442 (0.002404762070262533)	138 (0.002563814777917019)	426 (0.0024635201080808996)	34 (0.003037409135315031)	354 (0.0023555837385563867)	509 (0.011049959937727866)	397 (0.009423205566447424)	496 (0.010594401199671807)	388 (0.009861009438554362)	845 (0.009085854867153555)	347 (0.011946538741463016)	406 (0.01089358373932834)	143 (0.010510020933465095)	335 (0.01032467008094675)	300 (0.011803258738541404)	772 (0.010822882422926634)	825 (0.011000275313440043)	602 (0.011181550699772115)	351 (0.01283298776432122)	704 (0.01139016939718335)	748 (0.012231053678465657)	22 (0.012096678946073839)	334 (0.014246993664241918)	292 (0.012401383363825812)	95 (0.011616102932794381)
148 (0.0025030052251540317)	16 (0.00371563104089988)	507 (0.006114373708356535)	134 (0.009319986903632548)	461 (0.006990788639182248)	583 (0.009210606301654265)	5+4 (0.010721451247023369)	640 (0.008919905332883317)	704 (0.0095777979150166)	351 (0.008338172510873253)	170 (0.0084689602263905)	833 (0.008104620769766641)	345 (0.008869309812759536)	325 (0.008060194833032589)	202 (0.008250374057209985)	804 (0.005484188993447995)	171 (0.007091155953646049)	346 (0.004379649457403396)	31+1 (0.0029813238534876687)	462 (0.0031837067992204087)	609 (0.005870079648858678)	187 (0.005008948285684888)	400 (0.0054938739869484715)	795 (0.003784776599012726)	677 (0.004651485095500005)	317 (0.0023908886736700896)	363 (0.002469917480426712)	186+2 (0.002410149604637919)	500 (0.0030094950886289367)	152 (0.002350096822717781)	464 (0.011049505897238951)	403 (0.009378118735841996)	114 (0.010528349866471809)	307 (0.009752297364196893)	465 (0.009080190867654802)	849 (0.01152803388255271)	137 (0.010395498527696685)	646 (0.010214760179996032)	809 (0.010226598000594696)	444 (0.01153075200309433)	399 (0.01043040694599845)	364 (0.010750220485648908)	475 (0.01101965369111467)	139 (0.012473048163706743)	410 (0.011074048032300924)	163 (0.011704269682651121)	352 (0.011846721134153804)	68 (0.01383102218933316)	332 (0.011552309568833054)	775 (0.011290777836822006)
409 (0.002203214164869443)	170 (0.0029852575969390644)	178 (0.005607634215959289)	817 (0.008896026456185799)	4 (0.0064358546442184585)	363 (0.00883003573299761)	362 (0.010510863969664724)	362 (0.008581908375829374)	411 (0.008691097081635)	651 (0.008281611203520804)	354 (0.00844274850577356)	674 (0.007985142455901442)	320 (0.00885307881217177)	444 (0.007979289285341303)	179 (0.008053958701852151)	402 (0.005283566067334536)	519 (0.005951694461775049)	186 (0.003491618153218221)	720 (0.0029575782139370783)	489 (0.0031187781961585894)	432 (0.005398778888445334)	782 (0.004676710571609742)	609 (0.005465832893151034)	413 (0.0037573629047420237)	369 (0.004511363406816217)	411 (0.002365895747414665)	133 (0.0023909225048678604)	175 (0.002408806383718058)	407 (0.002686543021008443)	376 (0.0023145619633079565)	346 (0.01057390837062834)	238 (0.009155102465685313)	189 (0.010400823141264656)	812 (0.009657014260926905)	403 (0.008356336919819567)	144+1 (0.011460149349281636)	805 (0.00988157714125811)	170 (0.009819008283982912)	279 (0.01021008357583044)	321+5 (0.011379071520485479)	186 (0.0100058669956743)	186+2 (0.010588083447137178)	837 (0.010968853097500689)	425 (0.012015890350408641)	772 (0.01097784579578147)	281 (0.011703543557953996)	459+16 (0.011249245021903102)	767 (0.013671630489302517)	402 (0.010674878779820016)	134 (0.011106910143701234)
815 (0.0018062212815052356)	149 (0.002504558982872325)	346 (0.004848181548498683)	321 (0.008802409815463168)	31 (0.00609885630164686)	271 (0.00872873321105326)	333 (0.010397784257092223)	17 (0.008206742036399432)	363 (0.008609343998738238)	617 (0.008249892837168753)	179 (0.008267986983615734)	141 (0.007856508004351705)	648 (0.008654498947865127)	674 (0.0077846364478227825)	150 (0.007795915622900688)	5+3 (0.0037547440210619074)	238 (0.004813302945358097)	144+5 (0.003124638922812915)	595 (0.0027795123717444027)	601 (0.0031060625503477944)	144+1 (0.005092651474241488)	613 (0.004639458404043052)	671 (0.005393786102228104)	703 (0.003723717602343983)	343 (0.00438215606425074)	144+10 (0.002292316418351503)	795 (0.00203209982217182)	677 (0.0023252528049105977)	188 (0.0026790998736947367)	400+5 (0.002306949365230412)	186+6 (0.010338904426747134)	725 (0.009134609941947987)	471 (0.009400606198266631)	704 (0.009474117923009862)	192 (0.007829390870369303)	169 (0.011368991999645544)	147 (0.009633345262615703)	293 (0.009413489122731619)	268 (0.009537248746955874)	238 (0.01081782190386692)	781 (0.009907870945920175)	27 (0.01022152553926452)	463 (0.010253334172821225)	68 (0.011975840876073954)	295 (0.010692808218634947)	539 (0.011558083098672607)	461 (0.010222649587908193)	500 (0.012781407232340815)	336 (0.01025361220726421)	655 (0.010719518334278595)
821 (0.0017295933727566018)	588 (0.0023761887518452896)	818 (0.004664553560431464)	32 (0.00841382763010359)	87 (0.005757042664109401)	188 (0.008375369317088334)	179 (0.00912177259001923)	97 (0.00690915388897446)	514+1 (0.008334203031054902)	489 (0.007835300583354724)	459 (0.008224443292620112)	464 (0.007719222286503111)	464 (0.008358817318714268)	775 (0.007614401697578104)	379 (0.007640515867007034)	817 (0.0030977544900610146)	138 (0.0047354923741234475)	279 (0.003016110925633887)	462 (0.0026086109693107457)	514+1 (0.002967379852637801)	444 (0.004840941554539389)	31 (0.0045400924554398064)	413 (0.005259594350380615)	343 (0.003462588269438908)	442 (0.004267590690003933)	851 (0.00215772529236569)	658 (0.002021935834499933)	415 (0.0022630229724552773)	724 (0.0026641952719160186)	154 (0.002264652331646302)	183 (0.010190771386022361)	400 (0.00898351773672675)	403 (0.00938404070156721)	325 (0.009428217586346828)	154 (0.00782102522694009)	99 (0.010774693218427637)	32 (0.009249636172022738)	721 (0.009278111543456802)	151 (0.008915557923672565)	202 (0.010809628108550328)	319 (0.009227061638059015)	339 (0.010059318566544118)	393 (0.010204710555321385)	630 (0.011590088535128983)	350 (0.010317269602109951)	339 (0.011177346103263685)	153 (0.009940288740401789)	186+7 (0.012778917867435279)	317 (0.009424938784236307)	849 (0.010627844466138797)
698 (0.0017102912530625215)	339 (0.0016720889366820882)	400+1 (0.00462191285291214)	404 (0.008411418017996752)	26 (0.00555096578988126)	689 (0.008312720475303768)	268 (0.008821075995460743)	389 (0.006118668907721178)	236 (0.00831036053909809)	240 (0.007569318975283149)	175 (0.007980417846375574)	379 (0.007595838830161655)	276 (0.007959734395760915)	9 (0.007563004736057376)	325 (0.007437858511367373)	31 (0.0029819983321230964)	407 (0.004649153813216674)	163 (0.002303125053435201)	787+4 (0.002233729164679296)	60 (0.0026492718281813806)	767 (0.004807564621207489)	440 (0.0045020085809764935)	339 (0.00506000437367615)	297 (0.003409242528053819)	291 (0.004005268177435872)	360 (0.0021548517389664134)	144+11 (0.001978396542743193)	395 (0.0022191590849246646)	120 (0.002603885204288695)	461 (0.0018924285256418888)	25 (0.01005980678019867)	161 (0.008703542390326816)	409 (0.009155077801517954)	644 (0.00933042845139579)	689 (0.007778125457880976)	132 (0.010636456811277176)	389 (0.009188961153256115)	192 (0.009168019267897091)	620 (0.008735326935107715)	649 (0.010441283945426705)	612 (0.009142092507805481)	456 (0.009789911543313365)	350 (0.009810127188240076)	7 (0.011280225967366598)	190 (0.010256416672463024)	142 (0.010703232204948421)	808 (0.009802566801171864)	518 (0.012605906129289204)	396 (0.00909137732760196)	271 (0.01042426935421018)
720 (0.001657213782445908)	668 (0.001521266546729528)	219 (0.004127994482530761)	832 (0.007751695809336382)	208 (0.0054407057089629045)	442 (0.007539228986022777)	651 (0.00839412113017208)	720 (0.006089196263683459)	240 (0.007380122385755763)	151 (0.006620416824839533)	146 (0.007978237160200288)	135 (0.007511886950276231)	60 (0.007658003340407283)	336 (0.007412523301301173)	365 (0.0070997345497452674)	640 (0.002925414014595318)	144 (0.0045929847856886075)	467 (0.001892564912191109)	758 (0.0020967083665629827)	153 (0.002607639287201185)	19 (0.004738095208645181)	138 (0.004232911252190405)	463 (0.004916542227367799)	344 (0.0033884411811734515)	142 (0.0038893286054386897)	787+4 (0.002143041076029267)	533 (0.0018859628537951424)	92 (0.0021421557815634205)	533 (0.0025829547368396637)	787+6 (0.0018387605422524299)	172 (0.009802470838006998)	607 (0.008639232308602085)	336 (0.008924190250691707)	665 (0.009326769706671593)	854 (0.0077030650733360415)	142 (0.010533608604754916)	721 (0.009071897658665501)	144+5 (0.009002093123586394)	315 (0.008520314946769707)	363 (0.010303549407436052)	269 (0.009058282027884246)	158 (0.009561672639298493)	347 (0.009681871271103471)	250 (0.01117884318643972)	358 (0.010221383341707791)	395 (0.010360421939406202)	580 (0.009769633036836993)	11 (0.011720266561132299)	784 (0.008676603320189763)	429 (0.010340158731497724)
413 (0.0016253131623329563)	397 (0.0012988552191079811)	33 (0.00322267397346011)	140 (0.0075054509986412395)	817 (0.004769280522016495)	691 (0.007536352269329085)	46 (0.00810776300460816)	188 (0.005836517469236801)	201 (0.007343793810541809)	179 (0.006285112626032767)	5+3 (0.007791491035582045)	1 (0.007472746542399299)	18 (0.007598762250048586)	293 (0.0071883014984200485)	144+1 (0.006921088494826765)	346 (0.002720920733995756)	57 (0.0038201658562302698)	20 (0.0016567827528055717)	33 (0.0015104661740064826)	313 (0.0022996336611253673)	465 (0.004629261762574911)	775 (0.004069320325533649)	187 (0.004454340697255353)	655 (0.0032536535314439115)	189 (0.0038463845146062023)	500 (0.002114159485336052)	832 (0.0018797220116900286)	602 (0.0020807379458964393)	259 (0.0025433059882886103)	677 (0.001828951714448054)	544 (0.009677438598093748)	632 (0.00856302016575946)	134 (0.008922110708744546)	334 (0.009134120733156406)	843 (0.007647048484267355)	271 (0.010450590735503319)	155 (0.008987574372014138)	403 (0.008770424335076762)	853 (0.008320207338787317)	143 (0.010129009317627335)	854 (0.009023224698323175)	147 (0.009105129291478612)	4 (0.009426731031351)	677 (0.010673770027665683)	106 (0.010193650643602361)	49 (0.010304573131193068)	636 (0.00975432253987459)	412 (0.011609315294591149)	676 (0.008676603320189756)	146 (0.010337836004022934)
197 (0.0014157077978577098)	402 (0.0011652620668884774)	646 (0.0032003356028595543)	164 (0.007411863451797981)	132 (0.004131396431119156)	166 (0.00736603436662796)	140 (0.007028198732599869)	5+2 (0.005754000353751652)	138 (0.007336794240578289)	829 (0.006195517425018275)	412 (0.007740839856830255)	851 (0.007419477235593073)	519 (0.006651137061206803)	777 (0.00711078583901514)	515 (0.006892317220419437)	462 (0.002708649066938422)	467 (0.003657004164569813)	796 (0.0016296927220970866)	279 (0.0014688825255957008)	136 (0.0020107504113154877)	336 (0.004493177884598212)	830 (0.003871658752415501)	186+3 (0.004135332278826787)	398 (0.0032046938014077884)	400 (0.003637930076562398)	172 (0.0020123689409739546)	336 (0.0018559016973585631)	145 (0.002061099808665339)	667 (0.0025151183552616176)	186 (0.0018048529600567145)	667 (0.00962654560385039)	364 (0.008525730861388666)	33 (0.008833969603653647)	456 (0.009032517623561354)	144+7 (0.00750383605115354)	702 (0.010151955406920302)	269 (0.008032741488789982)	350 (0.008449114764672696)	141 (0.008288595190731381)	358 (0.010047772554611808)	135 (0.008982002884918553)	145 (0.009050077803302825)	588 (0.008955391044125974)	693 (0.01066482778754659)	22 (0.01001272246418816)	833 (0.010122454595097667)	186+3 (0.009559813822476386)	829 (0.010886256920933804)	462 (0.008629125358800937)	541 (0.010219015218302716)
405 (0.0014108121718337829)	740 (0.0010944537381478994)	746 (0.0031990216439240905)	102 (0.006628036069546351)	232 (0.0037981836075100745)	412 (0.0064140549747511615)	754 (0.006816249409227508)	394 (0.005710992767558996)	402 (0.006890275054318446)	755 (0.006132431085340481)	198 (0.007693574754187638)	47 (0.007393019356072044)	95 (0.00649378389692353)	410 (0.006852293016843493)	151 (0.006744841553321695)	150 (0.0020071448454629885)	295 (0.0026979111718328317)	164 (0.0014634643154270764)	379 (0.0013959583520150825)	544 (0.001963723615137943)	121 (0.004283978138061956)	136 (0.0038007458119918907)	172 (0.004102320526291737)	335 (0.002917366956854264)	143 (0.003634824196428989)	529 (0.001981498948668487)	186 (0.001760942459011473)	632 (0.0020369470111961732)	172 (0.0024150771545935947)	500 (0.0017591984532639357)	149 (0.009392089148426321)	687 (0.008492544997912459)	182 (0.008824710835303038)	397 (0.00895602164590201)	5 (0.007495625553790266)	336 (0.009954961081835832)	595 (0.007981124302940831)	831 (0.008423444604402381)	185 (0.00822794279704444)	47 (0.010015823635895774)	624 (0.008797046327066639)	188 (0.009024511967072163)	835 (0.008606207701097558)	412 (0.009688059473050528)	92 (0.00998825766690017)	19 (0.0098898213725709)	336 (0.009506738689605655)	347 (0.010508166827994648)	20 (0.008570982571525979)	46 (0.00962248202119261)
178 (0.0013617620510017162)	27 (0.0010717161082101456)	170 (0.0030171308255478044)	315 (0.006458436033676771)	245 (0.0035340362182259425)	455 (0.006280596620742303)	283 (0.006692585317241077)	5+3 (0.00569344318894416)	519 (0.006674626860415219)	455 (0.006119362222222002)	397 (0.007584995346206076)	132 (0.007271911025629229)	318 (0.006438922965489293)	33 (0.006086865474341748)	188 (0.0067066948055278415)	168 (0.001948436655954859)	595 (0.002606435982345324)	289 (0.0012591278669138407)	8 (0.0013810806644315437)	467 (0.0018177971890762817)	31 (0.003996609040558425)	33 (0.0037588075962465273)	4 (0.004079347427412136)	192 (0.0028440720337164524)	125 (0.0034883833186463305)	46 (0.00189686107775162)	403 (0.0016491518346369086)	336 (0.002026154247494523)	376 (0.002373608560224278)	297 (0.0017369752850195574)	640 (0.009377919225667664)	173 (0.008482449182843969)	281 (0.008715206152319117)	195 (0.008773213143125983)	5+2 (0.00735723350569332)	307 (0.009080536034596366)	307 (0.00792554312981222)	455 (0.008246526234236625)	387 (0.008181843586975204)	536 (0.009749627224375385)	173 (0.008772261512207582)	297 (0.008738297926776011)	339 (0.00826515491137101)	186+2 (0.009672383530526631)	407 (0.009858300136477476)	232 (0.00919887805016362)	186+4 (0.00907591580645381)	330 (0.01042418686956213)	515 (0.00813373150897275)	99 (0.00956413931082421)
641 (0.001320959886021486)	640 (0.0010639809739170667)	50 (0.0026079685403450443)	565 (0.006450777126950494)	68 (0.003372513140571464)	762 (0.006100991788995548)	640 (0.006657380332633146)	325 (0.005291528961753993)	397 (0.006236427080650193)	324 (0.006093607784437029)	624 (0.007374012660647127)	346 (0.007269302563832958)	341 (0.006398918922245219)	188 (0.005950196955161595)	152 (0.005891954569652538)	507 (0.0018972841039227991)	22 (0.0024674665434776433)	134 (0.0012015403878783428)	736 (0.0013574553405842184)	144+1 (0.001685058024995636)	408 (0.003990464092020281)	26 (0.003683450970815597)	461 (0.003967043138936775)	455 (0.002723171445149371)	153 (0.0033866390097616987)	403 (0.0017491307692603373)	835 (0.001594714775452301)	31 (0.002018774544047826)	795 (0.0023216768175195195)	340 (0.0016676569738601895)	265 (0.009170625095208045)	617 (0.008423931258146658)	332 (0.008480952447413507)	440 (0.008737017686026385)	149 (0.007330368449372767)	456 (0.008969873933478166)	259 (0.007860195079344308)	525 (0.007981024223533329)	851 (0.008174980581183473)	141 (0.009688689040633119)	147 (0.00786228629959778)	150 (0.008572989583899765)	459 (0.008169981275409023)	396 (0.008579871314325064)	343 (0.00955857350727462)	752 (0.009129487319364657)	348 (0.008906176762400669)	784 (0.010079518334022814)	190 (0.008046267127846394)	68 (0.009194173967908729)
747 (0.0012306736012127294)	138 (0.0010355456658519564)	182 (0.0022384819638111815)	269 (0.006317675094229777)	289 (0.0029263761160127823)	649 (0.0053677047654651895)	18 (0.006253688354869855)	360 (0.00528274608260373)	165 (0.006031173633427926)	442 (0.005919940165600385)	283 (0.006957480540748528)	843 (0.0071384611627921995)	186+2 (0.006274507393071679)	357 (0.00586640050586585)	357 (0.005664503427875135)	164 (0.0016585319665291937)	624 (0.0021910248758575434)	84 (0.0009825683836010729)	135 (0.001167133560395626)	607 (0.0015335966452250543)	138 (0.003901873665274877)	412 (0.0036833155169039644)	410 (0.003956680338743596)	779 (0.0026994150743724493)	151 (0.0033732315085834384)	705 (0.0017178421785486425)	136 (0.0014075251647569832)	407 (0.0019955958197245926)	4 (0.0021852106973459548)	134 (0.001660697586106625)	424 (0.008961120630028305)	837 (0.008176827344221486)	408 (0.008165249146422979)	389 (0.008655648462199579)	677 (0.007208137712495648)	641 (0.008780060423983762)	179 (0.007824643351836252)	144 (0.007771936123698945)	175 (0.007964763734233552)	362 (0.009614258125528886)	741 (0.007841585653129266)	496 (0.00851490850786453)	162 (0.00813725373777235)	410 (0.008248898708304628)	369 (0.009389507717632575)	788 (0.009099467601640628)	315 (0.008421266385106981)	297 (0.010079355255741329)	461 (0.00774411502136869)	399 (0.009114256476224727)
165 (0.0011762222591080482)	823 (0.0009907396275713098)	147 (0.0019855840448866724)	141 (0.006086743331257416)	63 (0.0027076657137895498)	16 (0.005308917749655087)	161 (0.005850007385728275)	364 (0.00510483156361854)	640 (0.005704460317314452)	387 (0.0057331105367267685)	297 (0.006888384258467951)	389 (0.007088189623479859)	732 (0.006192547078036272)	565 (0.005753344510181117)	136 (0.005649228388881756)	147 (0.0015258877751361134)	47 (0.0018456096265249565)	355+1 (0.000600347441351629)	269 (0.0009842822901682986)	49 (0.001364231027408322)	787+1 (0.0038343933005342335)	400+12 (0.0036365654647419303)	821 (0.003954592366593402)	633 (0.0026036662289694525)	274 (0.0031495275379375045)	110 (0.0017102253682981102)	839 (0.0013330626383883427)	533 (0.00190369866937579)	200 (0.0021601986117566322)	396 (0.0016409687135584782)	393 (0.008947217873629105)	281 (0.008109303547163325)	147 (0.008038668377882578)	641 (0.00862316898764537)	186+7 (0.006997408087316467)	238 (0.008471569613071824)	300 (0.007528807815798297)	705 (0.0075400028437711325)	225 (0.007722683846482605)	223 (0.009588344712567084)	426 (0.007680983962257888)	544 (0.00833941055873251)	23 (0.007812237053070267)	477 (0.008214024629190351)	322 (0.009213779074667071)	754 (0.009071596516118309)	726 (0.00796812568954556)	136 (0.010005428901410473)	836 (0.007418214867104807)	144+2 (0.008586178625609814)
518 (0.0010848668485714584)	399 (0.0008957730337485492)	283 (0.0018895366129460006)	633 (0.005688249469866312)	661 (0.0024496471809098996)	389 (0.005265439107545937)	8 (0.005731153206914249)	489 (0.004983336633727956)	136 (0.005679143349625164)	325 (0.005727411636845101)	140 (0.006878986461628633)	519 (0.0069737679840089755)	316 (0.006160825696802299)	409 (0.005533261914120495)	644 (0.005564467274865581)	187 (0.0011715096915186928)	787+5 (0.0018167963190156187)	636 (0.0005831058264352953)	723 (0.0009727462706031391)	62 (0.0013527249929009642)	9 (0.0036476238265137676)	413 (0.003577395841488405)	128 (0.0038765019054324847)	346 (0.0026020922967078877)	414 (0.0029653481895508525)	388 (0.0016738716184446609)	432 (0.0013131021792475335)	787+1 (0.0017736285970652097)	347 (0.0021303232336083097)	173 (0.001581035501753266)	388 (0.00892992877996747)	154 (0.008000114741582146)	300 (0.00782365233363338)	403 (0.008360487196804278)	432 (0.006923863295720581)	195 (0.008370865034434126)	459 (0.007440047932930317)	767 (0.0075360381874362056)	701 (0.007563559486934166)	256 (0.009540903798377525)	667 (0.007521140397278411)	851 (0.0082729185966151)	743 (0.007806001454358297)	805 (0.00817767987954017)	655 (0.009082027272849949)	612 (0.009001607667691754)	8 (0.00749637477822604)	357 (0.009598812335115317)	147 (0.00717163107050622)	676 (0.008186272709546763)
278 (0.0009283131517398205)	812 (0.0008934121510300107)	164 (0.0015528380625385498)	746 (0.0052905459006852)	400 (0.00223084423266705)	621 (0.005216565362699274)	148 (0.005590280153529918)	318 (0.004845774953449202)	398 (0.005504611276515987)	700 (0.005642126352060358)	336 (0.006859366978999681)	357 (0.006787257432877553)	154 (0.006095768661096854)	815 (0.00551688573521346)	277 (0.005304557213831241)	87 (0.0010932549389816287)	734 (0.0016557442830100115)	804 (0.000579914668308376)	829 (0.0007863180831387264)	33 (0.0013467129004469697)	259 (0.003549782509626248)	741 (0.0035217039411910393)	85 (0.003854769446787232)	409 (0.002597645307485694)	762 (0.002824769326391628)	216 (0.0016447073434746765)	462 (0.0012122317182509724)	300 (0.0016952215652125816)	396 (0.0020745361528524647)	363 (0.0015802686866772282)	291 (0.008927956149229184)	201 (0.007596159123103444)	624 (0.007809653607240195)	234 (0.008073971399905944)	9 (0.006855737855492154)	414 (0.007825750574056272)	325 (0.007346984477058554)	225 (0.00736252792209123)	792 (0.007532847792019475)	336 (0.008015860465794895)	343 (0.0075002575190881585)	668 (0.007822230191670125)	188 (0.0075484692227712185)	595 (0.00766083221969634)	167 (0.008831681840165027)	288 (0.00878003353778919)	278 (0.007310586732761665)	362 (0.009402789202459107)	717 (0.007111089558975544)	114 (0.007991708075194047)
195 (0.0008113434921370428)	188 (0.0007484266425835434)	640 (0.0012830703520695654)	739 (0.0051088314295970804)	305 (0.002223762590596673)	236 (0.0046647670900009115)	641 (0.005457507756113277)	335 (0.00467528774146563)	151 (0.0050388024065215874)	640 (0.005536764098073792)	784 (0.00680754483836165)	161 (0.00676188808320986)	410 (0.006035932617272125)	518 (0.005463634284576498)	613 (0.004972618934178692)	166 (0.0010509002210202351)	134 (0.001312701193776628)	308 (0.0005639992967150114)	507 (0.0007590621258064183)	787 (0.0013351876180045584)	533 (0.003490607949277025)	271 (0.003498364783794417)	144+10 (0.0036204336586559537)	190 (0.002596745810591659)	344 (0.0028220002999728095)	804 (0.0016331922199951951)	467 (0.0012039261498499182)	787+4 (0.0016932150009782768)	85 (0.0019395996844019851)	787+7 (0.0015485652487475323)	461 (0.008865513791797872)	640 (0.007546251557144504)	362 (0.007784579344315924)	509 (0.00793720605913279)	141 (0.006760333511057395)	236 (0.007736397599184097)	149 (0.007300942185119599)	662 (0.007258275770601605)	736 (0.007323155128664998)	360 (0.0078121602855922906)	102 (0.0073011424530126075)	602 (0.0075615834233140515)	141 (0.007544937859542782)	809 (0.006908900892359886)	641 (0.008760280843385048)	141 (0.00812164278382403)	140 (0.007196398351304621)	413 (0.009169813840593167)	315 (0.006736515751690215)	619 (0.0077579378895831115)
429 (0.0007749651272453916)	834 (0.0007220595352388765)	747 (0.001274031068520736)	278 (0.004923173056548153)	833 (0.002037687461425229)	640 (0.0045581325189477054)	19 (0.00503120521783712)	399 (0.004646032565668127)	130 (0.004749308919040586)	815 (0.005510588249313957)	439 (0.006772900029495498)	293 (0.006540152025711862)	621 (0.005787008882714331)	406 (0.005428740552960668)	413 (0.004964246963700562)	408 (0.0009829336404191407)	585 (0.00128110941589098)	319 (0.0005594365499577001)	5+2 (0.0007535126431258344)	164 (0.0012478245540940918)	818 (0.003465703285116251)	461 (0.0033630651262775155)	197 (0.003526242450709552)	794 (0.0025863585608778905)	717 (0.002498171917951216)	130 (0.001588234146475507)	723 (0.0010436416589154206)	688 (0.0016855216473061917)	319 (0.0018455111025145548)	318 (0.0015134668179732356)	267 (0.008799989299582714)	505 (0.007420298177480276)	150 (0.007773228176602192)	46 (0.007889540342243513)	754 (0.006616428853005972)	363 (0.007511175762783416)	362 (0.0070488629240958835)	165 (0.0072300803298419114)	665 (0.0068928990059192626)	456 (0.007757164540479319)	241 (0.007042004869110054)	318 (0.007434558939475636)	408 (0.007202728595882601)	138 (0.006770138538044536)	354 (0.008701248113869674)	143 (0.007965290813198411)	320 (0.006693004014944713)	146 (0.00897513763345164)	410 (0.006394305684794925)	354 (0.007726572924761868)
742 (0.0006971902519655173)	377 (0.000646768111654684)	743 (0.0011928629817078613)	297 (0.004692083379277192)	352 (0.001771037653448073)	674 (0.0043340209554457955)	407 (0.00502608240101307)	151 (0.004622299673044487)	4 (0.004719567105924056)	833 (0.005473751722599163)	851 (0.006707025240391482)	144 (0.006534761791557426)	169 (0.005784375413747489)	779 (0.005397348127886508)	167 (0.004946956533519394)	303 (0.0009496951527115103)	833 (0.0011334539331831638)	405 (0.0004973052644048169)	617 (0.0006588306307051391)	169 (0.0011603721869611469)	833 (0.0034276334795263295)	655 (0.003216676728809437)	389 (0.0033935215461493784)	440 (0.002459849471425719)	729 (0.0024928443697078673)	400+3 (0.0014515347552034828)	455 (0.0009860958274392928)	80 (0.0016798068557387278)	175 (0.001828812858355854)	278 (0.0014958379463059584)	403 (0.008753702220137086)	269 (0.00739979369174364)	448 (0.007481417410704431)	543 (0.007867747981849324)	624 (0.006605996439735156)	240 (0.0074051175511230275)	59 (0.007023408298880822)	583 (0.00700877079744885)	50 (0.006861817566941755)	460 (0.007648398623471439)	465 (0.007024231977236918)	464 (0.007376943844181981)	172 (0.0069629700768868725)	144+1 (0.006670368075378622)	399 (0.008699435879274403)	4 (0.00787325100123004)	160 (0.006413803125965057)	389 (0.008685864007537963)	476 (0.00635259181048867)	440 (0.007338096572186989)
404 (0.0006766197463204466)	289 (0.0006157930966240753)	132 (0.0011028497770365579)	136 (0.004601598917407869)	295 (0.001686886109135327)	336 (0.004284040188878708)	648 (0.004925733471900527)	809 (0.004198544292771778)	723 (0.0044810524945275015)	363 (0.005400047372097459)	286 (0.006687885678568436)	406 (0.006234963029546767)	26 (0.005751914017292642)	144+3 (0.0053539817883551145)	851 (0.004945298545206139)	9 (0.0009275966625122353)	24 (0.0010789698952621367)	787+3 (0.000452609533304974)	402 (0.0006452921629630481)	84 (0.0009090191146520739)	845 (0.0034235275903330463)	167 (0.002933558179683249)	677 (0.003286420584551762)	321+5 (0.0024318465846994955)	268 (0.0024004385776076626)	144 (0.0013286129153903727)	150 (0.0008838834317013535)	456 (0.0015653566349023084)	87 (0.0017728266489123279)	609 (0.0014379396091866402)	423 (0.00872658903684384)	459+15 (0.007237654776511763)	144+4 (0.007445035948893748)	169 (0.00756684673356616)	171 (0.006594132899922368)	430 (0.007196275619831409)	741 (0.006870471496767252)	621 (0.006943622089933868)	602 (0.006805362990948341)	192 (0.0074714388433294076)	200 (0.006923314633004457)	583 (0.007327504121340694)	805 (0.006918246379746259)	783 (0.006342424917634939)	138 (0.008469578460878535)	739 (0.007727911571674377)	132 (0.006312626852004513)	230 (0.00864208880169701)	491 (0.006226289820917429)	456 (0.006493331857387681)
17 (0.0005930006891945276)	832 (0.0005862884495942131)	621 (0.0009943123771794348)	409 (0.0045697207586325285)	396 (0.001570601506830869)	154 (0.004275494999763543)	842 (0.0048048192158268565)	402 (0.003706006839522226)	333 (0.004224553199457562)	395 (0.0052937947004046415)	144+1 (0.006414982072059676)	782 (0.00616779027912537)	188 (0.005657367025692706)	304 (0.0053110470459327465)	219 (0.004800398671090248)	463 (0.0008352264590756782)	286 (0.0009830089918923342)	275 (0.00043508352141632175)	459+16 (0.000470009464272009)	194 (0.0009045045025299126)	109 (0.0032522004823910067)	172 (0.0028659421395724883)	295 (0.0031883002865389443)	392 (0.0024290166265658187)	341 (0.0023446177925742413)	376 (0.0012919151632974986)	443 (0.0008747755463646795)	374 (0.0015512061607219029)	312 (0.001754744209421073)	626 (0.0014294474783948423)	429 (0.008417364506877368)	170 (0.0071928406385210935)	190 (0.007208145361116573)	602 (0.007546192531133898)	509 (0.0065561300998280385)	766 (0.007063444003291867)	148 (0.006850926538453022)	689 (0.006918509338111736)	308 (0.006789015359670073)	407 (0.007444737394942464)	446 (0.006697651355606948)	462 (0.007122533428604001)	149 (0.006902435753988341)	648 (0.005725196933877528)	34 (0.008305098460314637)	413 (0.007719368571320015)	362 (0.006165957022808954)	16 (0.008016397752736201)	312 (0.005794921926513719)	195 (0.006471647852582835)
28 (0.0005872017768708533)	674 (0.0005746250795043928)	476 (0.0009712042868115949)	640 (0.004415139453837901)	462 (0.0015110731336926081)	63 (0.0042542179025632405)	328 (0.004689683182749917)	723 (0.003634900656717645)	141 (0.004016873895551915)	362 (0.004759695035414411)	474 (0.006266430753754255)	178 (0.006110208056768835)	61 (0.00564198091249987)	149 (0.0051340058273933375)	282 (0.004424188889040562)	744 (0.0008261784525372189)	775 (0.0009299577638942502)	344 (0.0004177319699081298)	152 (0.00045958269644241295)	5+2 (0.0007894839144881734)	413 (0.003128338587473849)	333 (0.002854428970194539)	285 (0.0031604434898781534)	727 (0.002409818264736619)	109 (0.002249065761683448)	400+9 (0.0012151614367586132)	135 (0.00047132936755508266)	443 (0.0015268057328362019)	138 (0.0016609982152616385)	400+3 (0.001336760918964276)	305 (0.008339290589273931)	496 (0.0070277107108340335)	595 (0.007132659735433082)	139 (0.00751942005303447)	501 (0.0064296431290129874)	620 (0.006458166860120927)	463 (0.006795251612283367)	706 (0.0068163873532225035)	238 (0.006770063505554354)	463 (0.00738469800703142)	150 (0.006591702090901725)	186 (0.00670711984471784)	335 (0.006843094460450216)	456 (0.005722841124512373)	612 (0.008161666716638614)	137 (0.007290502924192693)	343 (0.00608440105483105)	134 (0.007387611281113643)	271 (0.005765945665568832)	419 (0.006155621699308648)
344 (0.0005859482337756619)	63 (0.0005322803495731401)	474 (0.0009118937052243455)	641 (0.003986154057674878)	620 (0.0014940763554702322)	146 (0.004101557855411904)	636 (0.004251562410024708)	677 (0.0036240755613432705)	336 (0.0038573845624132646)	236 (0.00439222094630663)	142 (0.006192668994773385)	148 (0.006084994167869779)	494 (0.005624029221942858)	460 (0.005106570199566724)	289 (0.00439686470642428)	33 (0.0006746003728352996)	399 (0.0006311745022768866)	136 (0.0003989951301927522)	49 (0.0004227454625365454)	92 (0.0007332953162449099)	274 (0.003061249689601182)	411 (0.0027505618027430503)	397 (0.002905925599363957)	279 (0.0023749509056089223)	817 (0.0021823177399611583)	186+8 (0.0011384028151544866)	269 (0.0003408098125490412)	155 (0.0014486277684710599)	618 (0.001414958293048746)	283 (0.001325225005779662)	152 (0.008046189757526922)	389 (0.00697498632571564)	843 (0.007059659429084753)	459 (0.007444768922669902)	762 (0.006378640097793385)	618 (0.006448981066358867)	297 (0.006735299962382095)	398 (0.0068054645820172024)	95 (0.00672364446675536)	148 (0.007378635332903971)	404 (0.0065680896319779474)	809 (0.006648211444138861)	305 (0.006688043946078108)	63 (0.005597158392239629)	299 (0.008065109926185858)	268 (0.0071516845824567)	655 (0.00608405851953453)	465 (0.007071525394423553)	580 (0.005700638021712055)	648 (0.005976186673818699)
716 (0.0005532379178382576)	150 (0.0005124800221137159)	307 (0.000629349663233204)	27 (0.0034629559991045003)	842 (0.0014798169033212831)	163 (0.004090780800603218)	674 (0.004119924292274256)	155 (0.0035437491556183517)	754 (0.0036818406496089387)	624 (0.004319827536492567)	132 (0.006166211922446998)	721 (0.006059613359844686)	80 (0.005614156339381964)	346 (0.005048482956436512)	144+2 (0.004379124610324203)	803 (0.0006659090331012095)	636 (0.0004791048605723832)	621 (0.00037836164188899906)	160 (0.00036069625071053824)	809 (0.0006099870598408278)	535 (0.0030130304519179908)	354 (0.0027403204746988745)	403 (0.0027049929551005315)	543 (0.0023034130565979002)	444 (0.0021486904740365895)	120 (0.0010082288627958694)	394 (0.00020917963780857387)	283 (0.0013604977151455994)	362 (0.0013757617109224198)	272 (0.0013166992262352924)	845 (0.007793852341142505)	149 (0.006974534692487691)	347 (0.006810715446971929)	824 (0.007425050760256252)	648 (0.0063329690074713655)	304 (0.0064169044705749325)	525 (0.006480161824333931)	84 (0.006783981461156175)	5+4 (0.006698232844918844)	787+4 (0.007319128202951466)	279 (0.0060662292240707865)	845 (0.006229864648238886)	344 (0.006669832240365954)	405 (0.005555421948176955)	344 (0.007692547880383696)	620 (0.007025158364876768)	271 (0.005554773739712664)	462 (0.006915946671985397)	339 (0.005613797856215564)	170 (0.005170370247281986)
854 (0.000552217855683771)	20 (0.0004752155182465801)	837 (0.0006179367781767398)	190 (0.0033649472296154127)	316 (0.0014376304848816822)	417 (0.0040437249477715586)	144+12 (0.004061041723274463)	186 (0.0034229354099694943)	178 (0.0036366035494593933)	231 (0.004196966084946632)	674 (0.006038095430524688)	649 (0.005933309545865261)	325 (0.005612768664973947)	496 (0.004763053643257537)	398 (0.004309762092777436)	620 (0.0006372013558239552)	424 (0.00046125879257410924)	59 (0.0003328255281723612)	833 (0.00035677901124113264)	851 (0.0005047144820574881)	636 (0.002938477528770635)	255 (0.0027284445118060806)	200 (0.0026843891021764536)	762 (0.0023014354358255455)	209 (0.0020919649585660195)	226 (0.0009991103328579223)	429 (0.0001593687271034952)	140 (0.0012351798276764665)	787 (0.0013201389893914733)	423 (0.0012611782517712546)	800 (0.007599644416385176)	365 (0.006921115626585834)	230 (0.006720125745938983)	186 (0.007310722848808336)	137 (0.006302617491588652)	821 (0.006364055560963242)	514 (0.006390087980345177)	379 (0.006415050247062529)	130 (0.006516201788969677)	834 (0.007165260383383543)	444 (0.0058421614661037504)	351 (0.006042963439328094)	665 (0.00663261432401966)	399 (0.005388380622051949)	151 (0.0076358743838958595)	132 (0.006830332033216391)	354 (0.005524423392078261)	344 (0.006801600274236515)	398 (0.0054860297145447766)	715 (0.004963373313711342)
440 (0.0005300017383904558)	693 (0.00046631271201515536)	354 (0.0006143648980464142)	849 (0.003332771474955078)	130 (0.0012208555906642537)	278 (0.004026738323629535)	619 (0.004055525107718728)	143 (0.003263741386859436)	135 (0.003623626437494047)	752 (0.004042268010292586)	221 (0.005900254235434129)	219 (0.005930834555456354)	231 (0.00556735033374925)	758 (0.004741558550122778)	636 (0.004272519690982219)	490 (0.0006022309690078499)	283 (0.0004267132830017852)	166 (0.0002752679307561715)	342 (0.0003158703156018832)	507 (0.0004922431715017329)	240 (0.0029276039261865354)	215 (0.002532573843746877)	5+2 (0.002535659025693941)	305 (0.002287184906126017)	455 (0.0019576898360995584)	347 (0.000927765685433934)	33 (9.274278779231553e-05)	340 (0.001171053416106922)	240 (0.0012367659885837326)	825 (0.0012379233893095739)	136 (0.007361899066127763)	853 (0.006900157517633127)	346 (0.006659505158566715)	317 (0.0072279820091238674)	630 (0.006194254849600371)	305 (0.006041168077572915)	343 (0.006381710717214421)	320 (0.006323560126940221)	363 (0.006409612191386228)	183 (0.006823649766229172)	539 (0.005561326930456795)	106 (0.005944148139972064)	754 (0.006591636865776066)	641 (0.005280993674364628)	188 (0.0076350577802611974)	394 (0.006804438031853471)	404 (0.0050576933893513)	403 (0.006623038749156909)	21 (0.004768806927721993)	783 (0.004380280830726134)
399 (0.000514037162579949)	405 (0.0004267458731412306)	400+2 (0.0005502729639310796)	336 (0.0025164070092211156)	344 (0.0011499461905122507)	5+2 (0.0038511401101260583)	330 (0.0039052061124628247)	750 (0.0032412725151854103)	674 (0.003591594663192676)	290 (0.003988631873041872)	583 (0.005812208140074963)	27 (0.00567802643793408)	343 (0.005448829271949865)	404 (0.004606108744654479)	62 (0.0041700531803718875)	787+5 (0.0005678269309579509)	536 (0.0003997778861851181)	315 (0.0002362822069671527)	373 (0.0003124527541915486)	746 (0.00046828173125615125)	423 (0.002872297682060603)	389 (0.0024263551257210354)	615+5 (0.0024544738319883437)	843 (0.0022732502861425633)	289 (0.0018953309460634413)	155 (0.0006590408005258974)	773 (4.840284910805145e-05)	673 (0.001127374998425085)	141 (0.0012314559043843315)	4 (0.001169995301937482)	106 (0.007278865043697078)	27 (0.006823459238599031)	358 (0.006414785801483829)	167 (0.007174696542597548)	244 (0.0061085053113399375)	174 (0.005848419853464797)	162 (0.006376938800067157)	665 (0.006285609490055835)	186+2 (0.0063345632154316696)	583 (0.006768704353102595)	9 (0.005487868969659907)	832 (0.005932299951821334)	275 (0.0065377469352384384)	429 (0.004830253649368216)	150 (0.007597481882515987)	347 (0.0067614766160075356)	133 (0.00497004463370476)	463 (0.006400851558056832)	406 (0.004525277340288462)	346 (0.0033867826794516504)
225 (0.0004317639240614647)	133 (0.0004089336827061636)	726+1 (0.0005322956019554112)	410 (0.002360262902993012)	460 (0.0011040940810464542)	618 (0.0033741502207728937)	583 (0.0037219612509234844)	149 (0.003207490638054685)	106 (0.0035634957909484845)	344 (0.0038316086456408227)	219 (0.005753168384272124)	281 (0.005618445509169266)	354 (0.005319299977128301)	536 (0.004592045599122166)	774 (0.004162529667267889)	658 (0.0005624873449253093)	750 (0.00038827379747110387)	620 (0.00021792431984683246)	399 (0.00024894390387259017)	189 (0.00042139583993394946)	286 (0.0028301205023947445)	732 (0.0023399862288106523)	753 (0.0023237698174646665)	236 (0.0022320861196138708)	167 (0.0018838421831164414)	179 (0.0006435945504700189)	775 (4.754106067942824e-05)	142 (0.0010197846521508304)	835 (0.0006688041835677004)	82 (0.0009947534269538617)	453 (0.0072636268468137845)	332 (0.006701200423539147)	854 (0.006203943134650259)	460 (0.007111866578496692)	491 (0.006103808500542827)	234 (0.005753111911768949)	31 (0.006375963503977145)	453 (0.00580847745317888)	621 (0.006256511585584678)	102 (0.006404243869285037)	230 (0.005447211988049265)	665 (0.005840007017262798)	767 (0.006461401188088526)	328 (0.0045053605932002866)	195 (0.007337170244697779)	461 (0.0059733470902386746)	683 (0.004715040651708213)	607 (0.006343048754660903)	856 (0.004315031839502485)	29 (0.0027689436880953687)
19 (0.00043012962906228725)	31 (0.0003696051588650894)	371 (0.0005148161879286373)	415 (0.002191503018432923)	274 (0.0010557254768362673)	700 (0.0032885794266840195)	788 (0.003563044461548399)	147 (0.002869627627841664)	442 (0.0032176137276498226)	727 (0.003686277898436265)	719 (0.005678934738749536)	185 (0.005532191354883843)	31 (0.005213138647522072)	15 (0.0044951227127769935)	409 (0.004150010540523007)	21 (0.0005378838225725199)	794 (0.0003437092448046257)	232 (0.00019832745184863537)	308 (0.000243382201056683)	442 (0.0003024981878995941)	632 (0.0027197119672898455)	146 (0.002327100003463713)	186+5 (0.0022265169476363283)	680 (0.002164055241596925)	777 (0.001859116082286625)	164 (0.0005789575629254527)	736 (4.0947482029860484e-05)	808 (0.0010043083289672026)	423 (0.0006602883169354567)	467 (0.0009290631432659886)	471 (0.007256189545610066)	629 (0.0066906861745984455)	170 (0.006164871768372792)	405 (0.007035596906466144)	179 (0.006071422060320593)	687 (0.005737014839564653)	204 (0.006252908714839652)	756 (0.005749162272747036)	209 (0.00622754338436233)	138 (0.006328755264004228)	232 (0.005396623597068531)	192 (0.005838920777986432)	293 (0.006388121313085894)	507 (0.00438231033266765)	794 (0.007216150986587341)	300 (0.005854672499330284)	240 (0.004363289711432218)	132 (0.006054377786501464)	148 (0.004286279236821218)	293 (0.002578179284838529)
850 (0.0004260704339405524)	293 (0.00032462307681613956)	5+3 (0.00046794218554352667)	520 (0.002191250505394219)	768 (0.001012942330140704)	230 (0.002936515152639525)	318 (0.0035260476430626127)	355 (0.0027577288838479936)	410 (0.0031377291135657763)	33 (0.0034459894829453044)	629 (0.005661148952204073)	347 (0.005513061909369111)	138 (0.005184036098724951)	186+3 (0.004325903433398308)	186+1 (0.004140253159432132)	619 (0.0005301115447897906)	336 (0.00031008560760521943)	33 (0.00013716036539553668)	400+2 (0.0002362708329540072)	724 (0.0002832604474322885)	166 (0.002653853525575273)	321+5 (0.002300036429161318)	178 (0.002192354273526192)	291 (0.0020930947162785623)	186+6 (0.0018198841238369194)	24 (0.0004416910207557226)	784 (3.979970212855456e-05)	144+12 (0.0009876959666079701)	226 (0.0006025136173176634)	170 (0.000899069965876097)	174 (0.007244011065063084)	405 (0.006513650707953365)	323 (0.006055890166956804)	305 (0.006994848750597098)	342 (0.005915961130541574)	840 (0.005623840504833337)	459+1 (0.006100442972346983)	328 (0.0055789114778859745)	344 (0.006222812461776611)	494 (0.0060305191892052025)	46 (0.005291978601716041)	792 (0.005676366104242238)	775 (0.006335184265709347)	502 (0.004222054362437335)	413 (0.007116273464281638)	272 (0.005314644224345724)	739 (0.0041522850388167895)	671 (0.00605217627124307)	456 (0.004216518951939458)	459+16 (0.0024702895037513376)
348 (0.000417812923004511)	440 (0.00031249790241409913)	658 (0.00042966056164282784)	434 (0.0018936315933250321)	92 (0.000877054404553802)	641 (0.0025693425533475085)	63 (0.0035063550968864833)	197 (0.002680940195387078)	595 (0.0031263455567623884)	389 (0.00319238710881106)	774 (0.0055694332968473205)	352 (0.005442066083354361)	782 (0.005098493896418792)	774 (0.004196026490700586)	231 (0.004126823394292224)	99 (0.0005157982861232265)	232 (0.0002858717696947315)	24 (0.00010544397837850111)	360 (0.0002216537445827346)	832 (0.0002541249294454694)	125 (0.002650266523511164)	57 (0.002173620296895648)	144+15 (0.0020091559343353043)	463 (0.001996135785005968)	21 (0.0017266776296235209)	476 (0.00043417422374425615)	164 (3.0103588377737478e-05)	856 (0.0009356498763320711)	369 (0.00048106737062221576)	335 (0.0008664332802477349)	297 (0.00707030968694834)	122 (0.006450585300804008)	834 (0.005986860693052397)	500 (0.0069644797784407944)	701 (0.005842211097285547)	332 (0.005602446447358852)	648 (0.006027358783834373)	651 (0.005537142212254036)	583 (0.006201876871734185)	343 (0.005877392955079232)	335 (0.005046226427086206)	33 (0.005634180792253889)	240 (0.006330142822098233)	787+5 (0.0040878420762470715)	545 (0.0071092623574202695)	336 (0.00527651140318039)	321+5 (0.004144720411922993)	461 (0.005911338851399243)	705 (0.004151713838256102)	49 (0.0003311611402150571)
84 (0.0003961633488496492)	796 (0.0003120924075783462)	144+4 (0.0003910991968979782)	399 (0.0018743315300076102)	188 (0.0008767098417394377)	407 (0.002412874537413867)	31 (0.003389734919971064)	230 (0.0026798936593598888)	288 (0.003112954157299089)	318 (0.0031473018633101837)	452 (0.005414418232543869)	755 (0.005272180799210704)	475 (0.00508126117342057)	601 (0.00418360045946724)	400+2 (0.003963731028025096)	142 (0.0004936144180410246)	305 (0.0002790200685921034)	271 (0.00010369081283713838)	646 (0.0002055797575904113)	149 (0.00023252981794371613)	464 (0.0025397248640698033)	397 (0.0020794291939522174)	444 (0.00200231627392182)	145 (0.001969868844276897)	39 (0.0015891716077369874)	831 (0.0003642801592892016)	724 (2.5210131583619066e-05)	181 (0.000931305993724981)	144+10 (0.00028019447577052817)	92 (0.0008570677809722431)	817 (0.0070197763415501685)	805 (0.006387068229286964)	800 (0.005968185781276034)	393 (0.0069626686303124775)	146 (0.005828351911655291)	389 (0.0051196800533861945)	683 (0.00579041952355403)	65 (0.005510911012972563)	379 (0.006164790218237236)	373 (0.005620624564482129)	409 (0.004992527301452398)	720 (0.005493702527680974)	154 (0.006300255597663506)	433 (0.0033327304748306153)	651 (0.00704145667472737)	341 (0.005241532072217945)	643 (0.004104525615826281)	343 (0.005592108281488903)	178 (0.004092275103775844)	363 (0.0002951424685612694)
754 (0.0003957599992766197)	336 (0.00030352227408981435)	732 (0.0002954191176567071)	308 (0.0017163188815445458)	463 (0.0008004142824487068)	158 (0.00239163784857523)	607 (0.003364642773306813)	344 (0.0025488232995304347)	798 (0.0030618544906497284)	770 (0.0029514311533061837)	461 (0.005235868567040483)	325 (0.0052429715160299175)	440 (0.0050641394414127575)	389 (0.004114846865755992)	178 (0.003879662289602616)	143 (0.0003923937104930819)	518 (0.00027348332923752395)	80 (8.530082048489449e-05)	147 (0.00019899565387209434)	291 (0.00021206763645485662)	461 (0.0025195525780455446)	139 (0.0020781945627778927)	189 (0.0019717474456393026)	161 (0.0019205041745370857)	609 (0.0015605875917458557)	84 (0.0003612898236984703)	8 (2.4186805314760127e-05)	355 (0.0008189303888133734)	534 (0.00020153776847500705)	411 (0.0008251275377271171)	839 (0.006847253090149508)	648 (0.006368112733682063)	612 (0.005895547974602055)	742 (0.0068759479435991045)	132 (0.005795196866590358)	295 (0.0050299833544631654)	151 (0.005487134949393067)	346 (0.005432765565972239)	252 (0.006011308820472731)	144+3 (0.005475530387947458)	720 (0.0048210603252291815)	326 (0.005426899956770486)	203 (0.00604948954244742)	28 (0.0030550386042707666)	536 (0.006890229071145132)	758 (0.004967541580289723)	444 (0.003662929986997403)	460 (0.005518926814076763)	186+1 (0.003815613843458305)	65 (0.0002657176094882369)
461 (0.0003649187370263234)	344 (0.0002999276748858873)	144+5 (0.00027670161645154424)	9 (0.0016412061254827916)	411 (0.0006887819394134312)	401 (0.002321429245348091)	400 (0.002949850017350976)	758 (0.002542128493787986)	364 (0.0025816038970284056)	836 (0.0028951906066859434)	602 (0.0051858355322457125)	242 (0.005220879309904066)	662 (0.0050275970307652055)	136 (0.004101687829262471)	169 (0.0037735566596151992)	80 (0.0003722927137321932)	149 (0.0002613307923347909)	464 (8.42846975803471e-05)	355 (0.000155871422720278)	162 (0.00020215711464507393)	841 (0.0024726659822836357)	787 (0.0019448523090420794)	144+4 (0.001850183192375814)	231 (0.0018990418395033442)	509 (0.0015486635000308998)	404 (0.00024285876527362535)	145 (1.7606024402256742e-05)	226 (0.0006671321122803184)	446 (0.00019523323886502534)	400+1 (0.000705626883868538)	607 (0.0068126255616648085)	11 (0.006200269842109826)	145 (0.005809481215293932)	629 (0.006809480414021433)	362 (0.005705939146933297)	283 (0.0048991903010820815)	817 (0.005468750712126813)	269 (0.00540868576682685)	149 (0.005766252989358783)	398 (0.004459280605496183)	240 (0.004795756461469689)	430 (0.005236198072700328)	352 (0.005953592938967146)	171 (0.003007686285844695)	186+5 (0.006831622525710372)	444 (0.004554917678112661)	491 (0.003358445712235513)	300 (0.005315358350645784)	275 (0.003325236667504365)	154 (0.00024367997955181657)
500 (0.0003511785435086638)	275 (0.00028855425692354727)	395 (0.0001343938464919574)	17 (0.0015492547014114369)	464 (0.0006682440850945557)	360 (0.0023084234572864665)	339 (0.0029233263411788347)	543 (0.0024325088642142153)	820 (0.00248232745936991)	80 (0.0025606962787641714)	832 (0.0051824030490217575)	405 (0.005205683827872213)	841 (0.0049162955866298855)	140 (0.003928002524096065)	347 (0.0037053764371945672)	698 (0.0003647634548053546)	62 (0.000245981026959939)	816 (7.744980990829598e-05)	583 (0.00015335619758501898)	636 (0.00017729224821479375)	624 (0.0024465103307996852)	161 (0.0019321468342151462)	525 (0.0018242411328170016)	245 (0.0018912565865682857)	446 (0.0015383588300334737)	135 (0.00017815499437935623)	186+1 (1.5748060711698207e-05)	144+3 (0.0005122265750050028)	336 (0.00017840184165507833)	374 (0.0006965544258480172)	355+1 (0.00680651272469837)	328 (0.006177826510890193)	297 (0.005757071756448111)	429 (0.00670466398788968)	740 (0.005547763606141917)	809 (0.004591447954315969)	554 (0.004715182070133753)	120 (0.005328545638147968)	136 (0.005716044712114532)	389 (0.0033745218403798956)	522 (0.004787112937645474)	72 (0.005151679320697302)	252 (0.005907202341684048)	190 (0.0029684873054729197)	404 (0.006392058763825811)	393 (0.004466580002778481)	448 (0.0027748638090132906)	144+2 (0.00521909748728298)	731 (0.0032172628659335963)	413 (0.0002101768011252771)
607 (0.0003506863113188155)	178 (0.00028751624043326236)	588 (9.182345364193777e-05)	343 (0.0015388321332780101)	651 (0.0006231618156083094)	100 (0.0019049782447978399)	408 (0.0029138132365574077)	792 (0.0023040034741236243)	781 (0.0020611526184754884)	821 (0.0024083050089695602)	776 (0.0051159112031626775)	734 (0.0049312749531360165)	618 (0.004915126784960583)	787+3 (0.0038704815475358637)	519 (0.0037016061715102926)	854 (0.00035678655616504706)	787+3 (0.00020598860565006994)	750 (6.692888776467455e-05)	702 (0.00011321467840897225)	324 (0.00016571858556260296)	343 (0.002409232462345053)	259 (0.0019025505780601432)	30 (0.0017755038061195239)	7 (0.001890344325192099)	144 (0.0015353911896389117)	358 (0.00016202629768536807)	800 (1.561311229999249e-05)	355+1 (0.00042687469692322604)	148 (0.0001392960556854066)	588 (0.0006738011607405635)	580 (0.00669193781070286)	611 (0.006014707365128226)	641 (0.005696662715075147)	461 (0.0065099265638464965)	494 (0.0053874189510842736)	719 (0.004430360878985038)	188 (0.004621730439990423)	640 (0.005285120929909753)	800 (0.005710471098986012)	295 (0.0033272189569250005)	195 (0.0047076436358787785)	717 (0.005111338092108922)	461 (0.005874874565366054)	340 (0.0029191898103689317)	647 (0.006281179783926761)	699 (0.004411022788006018)	27 (0.002547757705408919)	290 (0.005196283302820057)	393 (0.0025822851288823507)	723 (0.00015701930857341614)
462 (0.0003423037446354001)	387 (0.00027764080847627866)	758 (8.47501294381258e-05)	453 (0.0015317449289548061)	283 (0.0004442842923250017)	800 (0.001792875117809988)	676 (0.002631122694228507)	602 (0.002209966412848474)	392 (0.0019365763353516138)	245 (0.0023690103194583425)	644 (0.005008367579654666)	837 (0.004866374257760816)	518 (0.004691003168193594)	340 (0.0038288412845015984)	456 (0.0036090022121472273)	308 (0.0003349468748332342)	415 (0.00019769147375967722)	461 (6.635406527276912e-05)	389 (0.00010743509935781179)	461 (0.00015509513907320768)	356 (0.0023784424500924765)	236 (0.0018844262300892734)	539 (0.0017441785896987487)	792 (0.0018531168648254364)	837 (0.0014883579437366698)	141 (0.00016144497440378813)	141 (1.2877705897918356e-05)	423 (0.00040041318099495255)	315 (0.00011961943034027602)	226 (0.0005677993773152509)	595 (0.006645647662634951)	379 (0.006006055587553036)	739 (0.005490184029104793)	159 (0.006463060794705709)	147 (0.005385968873013759)	644 (0.0037625865330300537)	756 (0.004238886808632588)	353 (0.005218690895057334)	358 (0.005605047166860978)	799 (0.0032214073686970754)	535 (0.004476867573160937)	173 (0.005101404171528038)	440 (0.005869092324664826)	150 (0.002870662967685996)	665 (0.0062681948363375595)	645 (0.004397065570872769)	671 (0.0024168564618075095)	364 (0.004909063655673521)	725 (0.0025604615724305036)	671 (0.00014112368186901166)
5+4 (0.00033763290608059536)	209 (0.0002767200514281594)	424 (6.284688644080581e-05)	815 (0.0014263140686281448)	347 (0.00043544681357412536)	754 (0.0017642150042423703)	138 (0.0025900847965907477)	153 (0.0022017787798763577)	612 (0.001810264523417463)	492 (0.002218783120215167)	340 (0.004935504395546834)	160 (0.0046132214787701535)	171 (0.004558336832609946)	617 (0.0034501311070828486)	201 (0.0033661911705880074)	595 (0.0003254289596844791)	4 (0.0001888369239228728)	321+5 (6.514687451623958e-05)	651 (0.0001042697415331183)	147 (0.000148396058114251)	585 (0.002325929751709649)	347 (0.0018508757482543418)	426 (0.0017111369735984987)	429 (0.0017762512670838736)	165 (0.001487652605874684)	744 (7.520677017986641e-05)	287 (7.659495040997621e-06)	350 (0.00039533842121932365)	149 (9.509613772968997e-05)	400+11 (0.0005392995175622664)	405 (0.0064929819098135)	148 (0.005855593436911609)	186+1 (0.005484544498390004)	754 (0.006364641188092343)	148 (0.00523381327668281)	781 (0.003712941480958609)	836 (0.004180439886081685)	316 (0.005179926125886466)	841 (0.0054124089326560015)	139 (0.002776480459979487)	189 (0.004358707364017817)	156 (0.005032896936716676)	68 (0.005671004708735755)	167 (0.002543385071224083)	186+6 (0.0062213827348638)	190 (0.004376174973029281)	295 (0.002065433637651048)	175 (0.004797689723557685)	144+11 (0.002308339254056598)	350 (0.00012169598690674992)
308 (0.00031781468838442263)	621 (0.00026044671209311885)		726 (0.001370797302934315)	337 (0.0003630330677212709)	758 (0.0016091053137158597)	26 (0.002454714105104842)	588 (0.0021881140286096547)	186+2 (0.0016492926824514995)	308 (0.0020777285178968687)	754 (0.004923285627048916)	609 (0.004581737988659118)	286 (0.004553759324951658)	147 (0.0032644164501735976)	401 (0.0033520760705101037)	358+1 (0.0002987590872791519)	412 (0.00016894780628890797)	63 (6.06644524432256e-05)	337 (0.0001023217380743688)	698 (0.0001450434143083484)	144+4 (0.0021948202408062245)	696 (0.001806012805529569)	144+7 (0.001679496880037989)	179 (0.0017376426971720523)	120 (0.0013572093732783298)	396 (6.914660342583917e-05)	271 (7.142649230988958e-06)	400+5 (0.00026696139138486177)	22 (8.933150330148792e-05)	457 (0.0004982215621895625)	137 (0.006438493115770598)	602 (0.005673818579185766)	152 (0.005472931860818515)	400 (0.005984428887458795)	160 (0.005102912078234746)	651 (0.003290527098614555)	24 (0.004132171797449721)	24 (0.00514550038399636)	396 (0.005380816842951815)	208 (0.002538070622109992)	182 (0.00404477602889872)	135 (0.005030044944429367)	144+9 (0.005407025634259848)	769 (0.0023504819754481964)	293 (0.005848194463256013)	12 (0.004254960668601687)	724 (0.0018124982721424469)	142 (0.004501496821903163)	742 (0.00037874233459454527)	389 (0.00010643126072322752)
804 (0.00029933607025918707)	688 (0.00025466661201073925)		397 (0.00136062259293272)	756 (0.00035392302529085835)	186+4 (0.0015139300937394894)	335 (0.002374267317492978)	641 (0.002173289159598458)	252 (0.0015859198192585701)	272 (0.0019469295860522792)	346 (0.00474319689401469)	401 (0.004547352031827245)	620 (0.0044941580124104544)	839 (0.003030110603008703)	813 (0.003300644474128976)	277 (0.0002892671743723698)	758 (0.00016756990254867955)	413 (5.8162924801960085e-05)	557 (9.636319883502424e-05)	518 (0.00013963345083360258)	292 (0.0019618309879172817)	708 (0.0017903950545041301)	347 (0.00164251860595282)	442 (0.001724582827985522)	833 (0.0013493312966840088)	856 (4.754941900556628e-05)	702 (4.775723458552634e-06)	132 (0.00019275072254552522)	5+3 (7.678912434222903e-05)	105 (0.000376558966464421)	379 (0.006392436459944451)	677 (0.005665407434953028)	169 (0.005400714072216535)	640 (0.005926055594325432)	279 (0.004990878528835288)	730 (0.003264444304918928)	754 (0.003523388573162975)	188 (0.0050568211255771055)	821 (0.00523466210113769)	459+15 (0.0020608332993961496)	144+4 (0.004042670414290941)	405 (0.005030036153721175)	396 (0.005403623343321573)	82 (0.0020270740853281194)	139 (0.005787998086046395)	396 (0.004036190634829873)	12 (6.360665014587424e-05)	4 (0.00440478178636874)	788 (0.00032479027399113283)	328 (0.00010184130403133578)
371 (0.0002959167894642556)	5+4 (0.0002531823261424199)		499 (0.0013494730885904754)	7 (0.00035350591860060243)	781 (0.0014317911985850355)	321+5 (0.002338116890433394)	471 (0.0021264608298343524)	142 (0.0014533074634185063)	209 (0.001867422774554181)	404 (0.004718020770798888)	183 (0.004547051588863183)	774 (0.0044336199554200284)	189 (0.003008615267660401)	818 (0.0032601286884407074)	290 (0.0002657209714228368)	389 (0.00015345523086851594)	161 (5.589815386251984e-05)	36 (8.524784029225329e-05)	432 (0.0001310581377196525)	186 (0.001911554683653948)	787+1 (0.0017862193164783114)	360 (0.0016322490835862123)	5+3 (0.0017130330854205809)	607 (0.0013326091803518576)	175 (3.7527194153173914e-05)	2 (4.6038165038675245e-06)	518 (0.00010879086737131657)	185 (6.566360400124646e-05)	583 (0.00031232190615233026)	337 (0.006389162048568789)	620 (0.00562947096195507)	792 (0.005385837606047833)	349 (0.005735549462617818)	683 (0.0048794421541257845)	580 (0.0030356192065386024)	145 (0.0030274146583444935)	399 (0.005029537303880354)	63 (0.005102076393372245)	241 (0.0015979178158970963)	603 (0.0039406091618633555)	186+4 (0.0049606011422255545)	400+2 (0.005317162634385211)	188 (0.00021497162958501606)	387 (0.0055172155240591535)	742 (0.003680420426706242)	33 (6.243429927673284e-05)	689 (0.004317402942051835)	27 (0.0001928804436464206)	820 (8.12159277030444e-05)
755 (0.0002955008168886142)	173 (0.00025053022605899905)		169 (0.001264771640435608)	723 (0.00034499211639308573)	48 (0.0014232666307428575)	460 (0.0022882464557488387)	279 (0.0018841566257075438)	446 (0.001369779082566468)	689 (0.0018204855601299634)	668 (0.0046950433676572366)	144+8 (0.00454122537396993)	384 (0.004393077438564648)	89 (0.002993196538562364)	792 (0.003173101101674548)	444 (0.00023836683787091832)	29 (0.0001463958232059083)	353 (4.00270537238807e-05)	148 (7.792557382149836e-05)	792 (0.00012902481443443736)	173 (0.0019070937655600159)	644 (0.001767119122714089)	667 (0.0016119341421271763)	621 (0.0016979357478194052)	132 (0.0013100087764480073)	415 (2.9634646550376346e-05)	92 (4.081658983927862e-06)	607 (9.22967282616278e-05)	7 (3.9799665390847384e-05)	339 (0.00030925192257918066)	723 (0.006292850908498956)	8 (0.00557505805221171)	202 (0.005367551140916126)	364 (0.005672740223248496)	229 (0.004748923177656026)	462 (0.0029984279232280974)	753 (0.0027049250306853735)	442 (0.004846484488408466)	19 (0.004947259773468211)	33 (0.0012943895413654052)	494 (0.003841242501829134)	347 (0.0049329947336433835)	80 (0.00517297753931879)	151 (0.00017358563875494425)	360 (0.005324408773302634)	134 (0.003390664972817801)	6 (5.394418428536743e-05)	758 (0.004115669682410263)	200 (0.0001890826279943833)	404 (7.288228955973505e-05)
513 (0.00028339668197040045)	148 (0.00023801531586524537)		776 (0.001248088005605253)	747 (0.0003131130496398355)	147 (0.0012720029302855339)	29 (0.002211053831321287)	520 (0.0017220791723510048)	308 (0.0012851275474769649)	177 (0.001729692022937507)	186+3 (0.00468776503584452)	461 (0.004535948340412866)	424 (0.004373495001574714)	396 (0.002436175284771867)	144 (0.0030857185611699936)	269 (0.00016991346109173773)	545 (0.0001450229643963364)	145 (3.869118241322649e-05)	489 (7.668079302023432e-05)	411 (0.00011954001910534678)	630 (0.0019048519363433708)	335 (0.0017228879649618042)	829 (0.001538630449895692)	186+7 (0.0016476976484592557)	297 (0.0013055873024590949)	775 (2.852564041891406e-05)	5+3 (2.091473487667151e-06)	448 (7.268368732680755e-05)	192 (3.7099705437829095e-05)	336 (0.00015721308322839836)	351 (0.006248040313917885)	408 (0.005394848135693193)	658 (0.00522818580092307)	144+2 (0.005551186415270989)	856 (0.004722784669256345)	155 (0.0029081381695429537)	530 (0.0026559397400246518)	141 (0.004740972569401774)	113 (0.004875994538330057)	15 (0.000859763011114111)	148 (0.0038264084013802566)	613 (0.0048296203637273015)	640 (0.0051635946245131925)	362 (0.0001695374728708185)	397 (0.005155762234906504)	363 (0.0033332264333868315)	161 (4.2423340911162774e-05)	630 (0.004094761164216561)	335 (0.00016800351390717743)	411 (6.631491042173906e-05)
142 (0.0002514089871707952)	788 (0.00023678423221072962)		408 (0.0012269224970517315)	279 (0.0002694624346959794)	397 (0.0012412331490354069)	321 (0.0021235786757823763)	283 (0.0015087505060314965)	285 (0.0012590024531234719)	140 (0.0016409137932603718)	520 (0.004676985624231132)	403 (0.004315804673650467)	776 (0.004319270272515533)	186+8 (0.0022521647459842853)	402 (0.003076888256780604)	252 (0.00014834296872777742)	341 (0.00014400624877509632)	335 (3.4733253271220986e-05)	832 (7.092043707285056e-05)	797 (8.274969191446519e-05)	668 (0.0018327575910311472)	395 (0.0017132705488389637)	142 (0.0015118601216561076)	186+8 (0.001640362682684311)	843 (0.0012838161492036598)	344 (2.694449436175349e-05)	144+4 (1.9355490438046157e-06)	699 (6.62876188352573e-05)	689 (2.6024805308878295e-05)	409 (0.00013031467657580094)	415 (0.005964177777979098)	626 (0.0053061353147997505)	102 (0.005226776286410661)	72 (0.005379111138291379)	413 (0.004688249673379571)	803 (0.002694975826869905)	364 (0.0024801572398511)	459+2 (0.004736339952868161)	739 (0.004845528191706436)	620 (0.0002566121643508323)	84 (0.0037416591668217422)	252 (0.004609397286939768)	137 (0.005136320293413089)	632 (0.00015983404073551853)	553 (0.005102611463939523)	350 (0.002950576119471691)	286 (3.8925897019331316e-05)	396 (0.004005025545293479)	63 (0.00015656635916995308)	595 (6.286200180568715e-05)
415 (0.00022061772085255011)	167 (0.00023557805984605643)		851 (0.0010889671283553636)	444 (0.0002609933405962204)	185 (0.0012333556629146021)	147 (0.00204218791655506)	564 (0.0013361264574823862)	150 (0.001232269396327882)	144 (0.001557765369544384)	102 (0.004598794743691283)	470 (0.004273140908599934)	459+13 (0.004285381244388969)	210 (0.0018635337500788904)	444 (0.002985943628226157)	289 (0.00014406287854616895)	147 (0.00014310997387172216)	619 (3.291341746920551e-05)	588 (6.67311611434539e-05)	787+3 (4.6924487601477376e-05)	144+6 (0.0018187751579683553)	189 (0.0015980926008516668)	801 (0.001504653396839442)	328 (0.0015332246293029695)	758 (0.0012501854958924875)	145 (2.3212117420165226e-05)	230 (1.8662577610223998e-06)	787+5 (6.577840374204279e-05)	146 (2.318238696275785e-05)	192 (0.00010322104378494031)	62 (0.005817630669933794)	139 (0.00525271681899926)	405 (0.005174828908162178)	3 (0.00530921524648025)	135 (0.004616605394680575)	400+1 (0.002585380889961324)	824 (0.002237530747959622)	485 (0.004679713306055055)	337 (0.004773211826797775)	20 (0.00011374097410451796)	316 (0.0036890716890613903)	765 (0.004472537393880856)	518 (0.005086738916269426)	357 (0.00014501291303475417)	15 (0.0048218636132375875)	351 (0.0029486127529178017)	648 (3.7847458809966967e-05)	27 (0.002702736347856268)	854 (0.000153779979226977)	186+1 (6.0321072184559444e-05)
164 (0.00021993963532864809)	269 (0.00023291239561672275)		784 (0.0010383179123740864)	633 (0.00025586074640818803)	290 (0.0012119487268500422)	278 (0.0020257881721348287)	787+3 (0.0012798056329661387)	788 (0.001222801787086808)	702 (0.0013350453688249578)	792 (0.004425030410067312)	144+3 (0.004266013066020239)	833 (0.0041247443461863605)	25 (0.0009758575485200451)	832 (0.002984573074729971)	317 (0.0001391025832452597)	140 (0.00011132035880087781)	646 (2.1327383422685824e-05)	465 (6.399850701013035e-05)	144+11 (4.148468005153571e-05)	182 (0.0018161420304600238)	242 (0.0015575920862063925)	706 (0.0013968753946792972)	396 (0.00152512355975571)	18 (0.0011923954783359797)	647 (1.9296072779289607e-05)	109 (1.7630283754718918e-06)	309 (5.717838311014849e-05)	92 (1.22518839542425e-05)	406 (9.588994691436425e-05)	648 (0.005732308904637617)	455 (0.005245288249377217)	106 (0.0051332280870699555)	406 (0.0052917841928627725)	396 (0.004505487101316877)	144+3 (0.00257134147284052)	227 (0.002162952345688546)	60 (0.004582113739496524)	726 (0.004650514251250361)	856 (0.00010270547537684333)	739 (0.0035845466358712624)	461 (0.004436248257637894)	648 (0.005064153167496113)	778 (0.0001180776483939008)	297 (0.00477223568578196)	578 (0.0027052389277624875)	767 (3.4093245191504856e-05)	186+8 (0.002544279592164014)	658 (0.00011629571314818201)	63 (5.8945439086737224e-05)
411 (0.00020288718396863954)	620 (0.00021470972346192545)		379 (0.0009722037206740103)	775 (0.00025301656102473015)	335 (0.0011790140687039988)	343 (0.002013175126883686)	788 (0.0012157062910025079)	278 (0.0011723538233579685)	46 (0.0012180812445950504)	635 (0.00439648390734563)	655 (0.004260136665772363)	278 (0.003832715445821899)	796 (0.00019733592755733105)	677 (0.002951960834873867)	815 (0.00012040642446872127)	387 (8.934911097338746e-05)	459+16 (1.5741555228888037e-05)	5+3 (6.363731540573706e-05)	740 (2.5811476933836036e-05)	775 (0.0017497547369515836)	406 (0.0015526569777038865)	404 (0.0013842456097559537)	535 (0.0015128420156015421)	89 (0.0009575333362219552)	818 (1.8968096406708624e-05)	854 (1.6996976888464488e-06)	833 (4.74608474241034e-05)	465 (8.970575385971996e-06)	34 (9.386032825063848e-05)	539 (0.005600169711252362)	724 (0.005195476065075889)	665 (0.004840535325655942)	720 (0.005032122887048123)	185 (0.004339548858458374)	848 (0.0021683120542259214)	461 (0.0017408285353525952)	16 (0.004444219798320972)	139 (0.00456855393196314)	632 (7.653531772937188e-05)	332 (0.0034857787971149866)	444 (0.004428714849032415)	843 (0.004963065464641781)	174 (0.00010969595077486814)	144+2 (0.004479356798280604)	120 (0.002567778328785617)	316 (3.4093245191497016e-05)	825 (0.0022966933289833734)	747 (9.770215122783879e-05)	732 (5.760799270168365e-05)
169 (0.0001765169454555268)	350 (0.0001971618996277375)		132 (0.0009034853313138056)	333 (0.00024346992313096602)	787+2 (0.0009898221716453815)	453 (0.0019564890489796923)	144+1 (0.0012021483327881587)	245 (0.0010840881757577358)	787+1 (0.0011634391216340794)	240 (0.004173937200050415)	770 (0.004078351698335793)	344 (0.0037567316820408627)	750 (9.054017719346969e-05)	651 (0.0029019063260410246)	134 (0.00011161518397041122)	465 (8.872686604991417e-05)	419 (1.5518457565965616e-05)	150 (6.262585249298193e-05)	677 (2.0025612707780303e-05)	137 (0.0016891845589830552)	804 (0.0015314792102179195)	186 (0.0013675605366370324)	209 (0.0014708791913198068)	136 (0.0009526778980469844)	742 (1.6562742836709772e-05)	640 (1.6438429434395873e-06)	271 (4.1520971120242315e-05)	464 (7.4355855153572045e-06)	462 (7.453150617990566e-05)	147 (0.005509113948722295)	360 (0.005082969058259592)	320 (0.00479363914271497)	281 (0.004779520551345085)	700 (0.004325977454389229)	720 (0.0018515990516835873)	375 (0.0011289136264585995)	833 (0.004326972422602141)	132 (0.00452402750796464)	289 (6.225777670834996e-05)	63 (0.0034690571241816587)	835 (0.0043772954855011564)	820 (0.004769173066760419)	393 (9.972188256667089e-05)	797 (0.004473605196175575)	557 (0.002437766908284509)	641 (3.090813537745985e-05)	502 (0.0022786393731576795)	211 (8.433715462674931e-05)	721 (5.3657453402404154e-05)
796 (0.00017111980377839984)	135 (0.00019614831455679635)		805 (0.0007887483623962773)	515 (0.00024011221532766478)	194 (0.0009075014861963315)	459+16 (0.0019253504735917474)	178 (0.0010287004497438474)	815 (0.0009221121358303208)	186+1 (0.0011505781319865753)	636 (0.004023539156732806)	169 (0.004042587777230737)	717 (0.0037044674920217392)	5+3 (3.485357982849858e-05)	335 (0.0027891610001079194)	102 (9.383373760259209e-05)	619 (8.510856675636574e-05)	408 (1.5147178472129466e-05)	270 (6.001796544562169e-05)	24 (1.4610830903729217e-05)	172 (0.0016461526662971135)	175 (0.00144462909084175)	171 (0.0013524920360727148)	340 (0.0014601605767925823)	186+2 (0.000799330454263645)	209 (6.791793663166787e-06)	279 (1.5215492239011161e-06)	429 (3.071106470597252e-05)	409 (6.943623251688027e-06)	150 (6.690608115365447e-05)	5+3 (0.005418392806263641)	719 (0.005014137757024315)	463 (0.004749044383891568)	339 (0.004620246945296519)	739 (0.004314838922888)	19 (0.001629122381885387)	404 (0.00014192867030148038)	620 (0.0041268797551649115)	143 (0.004516730797267104)	741 (6.14062300096527e-05)	92 (0.003356530784239051)	337 (0.004204418677838859)	772 (0.004713185605312497)	640 (9.27142640737352e-05)	459+16 (0.004136321956242655)	62 (0.0022518567936553767)	405 (2.6422667100305547e-05)	698 (0.0005851916256390426)	640 (8.149133568170284e-05)	817 (4.876747778936337e-05)
152 (0.0001710998533362089)	424 (0.0001891475746314458)		826 (0.00077157996907215)	388 (0.0002221571795115689)	535 (0.0007984187148923779)	149 (0.0018360695291800436)	815 (0.0010037526546077047)	553 (0.0009085051170222416)	323 (0.0010854096139795496)	139 (0.0039659281214544095)	145 (0.004007765007039495)	8 (0.003573403879389479)	607 (2.976086644650301e-05)	821 (0.0027764843712196237)	837 (8.646306255636137e-05)	792 (6.902007137087507e-05)	788 (1.2798074565819243e-05)	146 (5.2030942936377656e-05)	279 (1.1006943364447756e-05)	144+2 (0.0016335957433891671)	752 (0.0013881314945309354)	357 (0.0013467255664315616)	241 (0.0013781418178191837)	62 (0.0007847470240346522)	204 (6.517608696049818e-06)	209 (8.716706186467061e-07)	321 (3.0307081483285607e-05)	166 (6.229014450256247e-06)	832 (6.638581259828999e-05)	779 (0.0052567582349498515)	801 (0.00490534533091105)	644 (0.004648498512999913)	833 (0.004507481579637117)	397 (0.004250768147442276)	6 (0.0015809766710821122)	142 (5.54533189416052e-05)	400 (0.004106025187320047)	300 (0.004511031534272064)	452 (4.555367330587268e-05)	755 (0.0031801836584534125)	85 (0.003909099163963734)	762 (0.0046181905196831735)	10 (9.233600557600935e-05)	179 (0.00018189985819242737)	541 (0.0020963979770585693)	172 (2.4582975033531968e-05)	406 (0.00021328062548792455)	471 (6.963446107476602e-05)	405 (4.585042040528482e-05)
362 (0.00015987962246829444)	128 (0.00018301890991262912)		182 (0.000752643953179775)	567 (0.00021645686079400662)	406 (0.0007774618028253713)	266 (0.0017642346231524116)	161 (0.0008859306799198365)	358 (0.0008492957475981216)	500 (0.0010807972374868142)	619 (0.003916952446950489)	184 (0.003932001067062093)	407 (0.0035202213497995257)	699 (1.6362096694096245e-05)	15 (0.0027285825696208746)	746 (8.196777661017772e-05)	351 (6.682137374638631e-05)	781 (8.81658465089059e-06)	63 (5.043882953230702e-05)		746 (0.0015867345394592611)	677 (0.001385793611116185)	476 (0.001298811243680379)	619 (0.0013660726714913912)	835 (0.0007388994096131812)	853 (6.086860826414465e-06)	188 (7.319657890596764e-07)	153 (3.0217283715594365e-05)	620 (5.415999310714683e-06)	216 (5.595475729144282e-05)	501 (0.005006779397482416)	321+5 (0.004903877078665841)	34 (0.004616503879725173)	33 (0.004489509958817012)	693 (0.00410342478259456)	665 (0.0008949565726616906)	515 (4.412474997119029e-05)	283 (0.004096627154097371)	80 (0.0042690682661549115)	721 (1.3748669351278542e-05)	395 (0.0029552108439009)	274 (0.003846787548561638)	356 (0.0044836365267888175)	674 (8.147856985354327e-05)	317 (0.00011177598199399908)	371 (9.667544827462789e-05)	31 (2.4063094213703567e-05)	189 (0.00020191247060047916)	134 (6.520506778394627e-05)	408 (4.361753629705251e-05)
648 (0.00014408281933421784)	29 (0.0001808660179389425)		812 (0.0007065518916219621)	231 (0.00021065633858660635)	189 (0.0007753588293406874)	404 (0.0016021505727279836)	401 (0.0008718659594574693)	32 (0.0008357261248874134)	413 (0.0010037054482117378)	835 (0.003911849123135772)	842 (0.003762988432711994)	147 (0.0034783647793808553)	362 (1.427064761465926e-05)	33 (0.0026973866683062384)	467 (5.7389424487413646e-05)	513 (5.168375681598878e-05)	142 (7.42246639196082e-06)	621 (4.985802444713298e-05)		847 (0.0014082486346272537)	144+10 (0.0013744920211492136)	352 (0.0012861350182867062)	389 (0.0013482980250432897)	290 (0.0007295400353096448)	82 (5.544836496040588e-06)	829 (3.703836076689589e-16)	777 (2.578011596070736e-05)	727 (5.0767769124012305e-06)	128 (5.2571160930344316e-05)	339 (0.004966713424608521)	166 (0.004839944265724155)	122 (0.00446814659636953)	165 (0.0041223291408544445)	356 (0.0039866604441787)	406 (0.0002504648043243597)	467 (2.1070590116258644e-05)	186+2 (0.003959431682424967)	269 (0.004239052527045784)		564 (0.002527725137505556)	363 (0.0035001195587317574)	182 (0.004378480243043431)	309 (8.028930380550505e-05)	19 (7.274506680119318e-05)	172 (7.992683532818574e-05)	269 (2.1231643163237448e-05)	618 (0.0001213944762056585)	307 (5.658199089124592e-05)	629 (4.26858087114398e-05)
229 (0.00013912542290347557)	764 (0.00017372917489319922)		200 (0.000703124513171788)	371 (0.00019202696850043803)	462 (0.0007577333430953816)	525 (0.0015989153060402272)	168 (0.0008363103253348988)	605 (0.0007340576733774669)	758 (0.0009939091913116769)	717 (0.0038446066216463845)	147 (0.003647461130195998)	787+1 (0.003439937416339447)	402 (1.0035856797523224e-05)	403 (0.0026069667535956477)	750 (4.209871565572377e-05)	432 (5.023156271477249e-05)	740 (7.13796663436692e-06)	84 (3.734667668207787e-05)		344 (0.0013631302530723098)	460 (0.001335235890832196)	835 (0.0012613083953816747)	632 (0.0012437552877838584)	140 (0.0007011605087519641)	186 (5.257452056402777e-06)		412 (2.4321936200313273e-05)	404 (4.730739573261e-06)	403 (4.7037768348873895e-05)	342 (0.004944684449586898)	182 (0.004634456414495727)	321 (0.004447911250029115)	149 (0.004117183543643871)	730 (0.003981698212705917)	292 (0.0001947561772338901)	281 (1.3470299574262327e-05)	405 (0.003943148256379966)	144+3 (0.004224007912862694)		324 (0.002159062076854379)	836 (0.0034517017683798165)	33 (0.004246456458151104)	321+5 (7.751421038888649e-05)	171 (5.981222262658771e-05)	725 (6.149607625947948e-05)	332 (1.9430894462499445e-05)	322 (0.00011684591010071474)	411 (5.633880228779843e-05)	289 (4.2503285656780676e-05)
268 (0.00011705067240342299)	240 (0.000159822063437917)		461 (0.0006899070091239258)	394 (0.00018994283150225064)	396 (0.0007368562874288657)	633 (0.0015883367457171396)	348 (0.0007463045412556574)	63 (0.0006516673531424418)	400+1 (0.0009716740813141216)	671 (0.0036746608816069976)	150 (0.0035943708814008277)	32 (0.003421793042486575)	186+4 (2.6427943962895594e-06)	34 (0.0025319647738905274)	20 (3.967298178136732e-05)	369 (4.431111087337058e-05)	415 (6.867103477718305e-06)	137 (2.894442730612207e-05)		708 (0.0013623321904611932)	227 (0.001330526106066372)	297 (0.001186351849334421)	215 (0.0011838282540460971)	491 (0.0006664072430108667)	812 (5.2382034522077e-06)		266 (2.166394308408689e-05)	181 (4.14597677029248e-06)	808 (3.346846965874891e-05)	671 (0.00459985513780284)	585 (0.00451597232925693)	82 (0.0044293167175172565)	412 (0.004111413966146635)	536 (0.003814270767477993)	229 (0.00016332995973807832)	365 (1.0615819841597733e-05)	138 (0.003941589910019009)	405 (0.004207547521459581)		188 (0.0019076137125058255)	392 (0.0034285705426912168)	333 (0.0034324172695477063)	611 (6.919477820770883e-05)	339 (5.7812423649304136e-05)	676 (5.121352718275297e-05)	813 (1.7880363924328835e-05)	797 (0.00011506125547873395)	720 (4.667546288419199e-05)	406 (3.9964937498834076e-05)
812 (0.00011634788815604765)	229 (0.00015822142129915886)		742 (0.0006751735366653336)	321 (0.00018815058215328128)	168 (0.0007339431570021279)	324 (0.0015840448279858667)	702 (0.000718021404280959)	281 (0.0006333144155385558)	268 (0.0009650665377665153)	144+7 (0.003640595662223567)	9 (0.003558835531955906)	167 (0.003290976687131858)		132 (0.002445623906493189)	754 (3.904638302381493e-05)	689 (4.2254657444421304e-05)	347 (4.166671102700615e-06)	440 (2.794225555674697e-05)		429 (0.0013565924089370962)	140 (0.0011280826709338726)	21 (0.001133530282961077)	181 (0.001142862789296545)	169 (0.000607148568982622)	801 (4.963212149038995e-06)		612 (2.0924042620173573e-05)	816 (3.3585333469197352e-06)	398 (2.89312823632873e-05)	187 (0.0044920439820631255)	446 (0.004429739911356393)	465 (0.004423810656269686)	409 (0.0040306253602309244)	407 (0.003781641137701657)	816 (0.0001332454422242381)	782 (9.775104063461462e-06)	717 (0.0039128873642813485)	724 (0.0037028140475917045)		700 (0.0017801521578183054)	336 (0.0032018999827959217)	343 (0.0033400285757878025)	703 (5.074679801446298e-05)	408 (5.625419494928674e-05)	152 (5.083740288822517e-05)	208 (1.5577828502422575e-05)	147 (0.0001129022682938582)	186+2 (4.6225875085964167e-05)	5+2 (2.630385261685593e-05)
658 (0.00011199947727403884)	238 (0.00014346683923977243)		133 (0.0006519184354577467)	792 (0.00016846439039012426)	465 (0.000732076466103264)	620 (0.0015648004567508096)	406 (0.0006452090573556627)	307 (0.000619538803972219)	29 (0.0009528337597261369)	845 (0.00361055279302063)	272 (0.0035075623858311033)	415 (0.0032735554077413993)		514+1 (0.0023737904194090186)	651 (3.70855669358806e-05)	755 (3.346786980855973e-05)	396 (4.082293506026991e-06)	289 (1.6414680813374374e-05)		671 (0.001257662296179724)	372 (0.0010933092582403152)	15 (0.0011294518164151259)	8 (0.0011385310434892462)	744 (0.0004990497584807671)	337 (4.618089698865097e-06)		824 (2.044416199657109e-05)	633 (2.600342358957943e-06)	46 (2.3849508409234703e-05)	774 (0.004342375265662246)	518 (0.004381835769183112)	266 (0.0043120452725461346)	619 (0.003978324220735191)	144+1 (0.003621272186516222)	335 (9.57739557277972e-05)		174 (0.0038952846289787165)	371 (0.003683703126237715)		748 (0.0017486644441956289)	736 (0.0030567758352897166)	544 (0.0032419036307893066)	397 (4.966606120354832e-05)	630 (3.991485136135509e-05)	5+4 (4.3875627988273026e-05)	275 (1.5169409133847816e-05)	168 (0.00010282840347957787)	135 (4.59476159618536e-05)	31 (1.8588144202846426e-05)
400 (0.00010075779451288785)	164 (0.0001424987952452499)		518 (0.0006285992769278318)	459+15 (0.00014340204227578898)	15 (0.0006860696856131192)	832 (0.0014196401577280305)	229 (0.000614645187729668)	241 (0.0006043753420169922)	348 (0.0009190612245727549)	737 (0.0034531329550548068)	512 (0.0034937108643733)	801 (0.0032001900614763044)		620 (0.0021718432401713846)	393 (3.0230920955391433e-05)	46 (2.427940498032424e-05)	752 (3.632114652611961e-06)	353 (1.593024283934528e-05)		700 (0.0012576513320493917)	297 (0.001047838573107886)	704 (0.0011240847668609287)	276 (0.0010572821672271172)	188 (0.0003340374943398218)	185 (4.0583683642318e-06)		5+4 (1.886895212933146e-05)	348 (1.2850173931107166e-07)	132 (2.2000531359889024e-05)	408 (0.004332223766957049)	152 (0.00438063490372697)	535 (0.004303300349163278)	332 (0.003951471723896965)	809 (0.0036060677938503094)	621 (8.583860286802601e-05)		805 (0.0037957175887284767)	541 (0.003653807510608154)		198 (0.0015715559454319299)	195 (0.0027961690878869233)	474 (0.003128859956476183)	465 (4.793811758315856e-05)	464 (3.61726941033705e-05)	175 (4.355099205963692e-05)	465 (1.4663028187765204e-05)	138 (7.847926204470247e-05)	334 (4.5668675939023866e-05)	151 (1.4524445131200222e-05)
121 (0.0001003610338819039)	500 (0.000127281722824893)		195 (0.0005975917817833754)	50 (0.00014087151310457395)	344 (0.0006513060552883908)	724 (0.001312575976813005)	404 (0.0006088351917361172)	833 (0.0005728597997202018)	471 (0.0009033240408057092)	153 (0.003319205818055628)	750 (0.0034587342443668156)	215 (0.0031726727343091557)		376 (0.001897554057894649)	86 (2.4737558083932336e-05)		588 (3.4209361671337996e-06)	396 (1.2094909955570898e-05)		255 (0.0012506366902268618)	787+4 (0.0009882278168804562)	509 (0.0010854635523304466)	671 (0.0009836507785368986)	347 (0.00029353494257974323)	430 (4.00604556913995e-06)		629 (1.7112601248128763e-05)	535 (-8.032402335570038e-17)	155 (1.9799643873579428e-05)	295 (0.004201394933364045)	240 (0.004358924693521118)	236 (0.004219003538551728)	279 (0.003945025394383075)	507 (0.003433770561879107)	161 (5.097603697110914e-05)		375 (0.003746228426952022)	31 (0.003630798987586804)		651 (0.001286149703008824)	278 (0.0026023755918178773)	501 (0.0023213918731451355)	5+2 (4.6021325285647795e-05)	783 (3.270897245856615e-05)	514 (2.8656032270718102e-05)	4 (1.139995765415523e-05)	171 (6.326938890965969e-05)	746 (4.306461995944602e-05)	485 (1.3799899340168009e-05)
619 (9.106041422696496e-05)	410 (0.00012200935937370473)		16 (0.0005548852132629467)	137 (0.00014014134072940128)	183 (0.000636065374022247)	424 (0.0013024661723969597)	330 (0.0005769568024818245)	85 (0.0005614632276154352)	825 (0.0008989815489215459)	410 (0.003305420693105067)	166 (0.003325478978433359)	400+2 (0.003110227309053572)		138 (0.0017906885193921325)	726+1 (2.2342531202715052e-05)		373 (3.4188273348522376e-06)	732 (9.442420549819882e-06)		136 (0.0012294856831720049)	164 (0.0009600363229294628)	415 (0.0010817558256387282)	693 (0.0009757250703453377)	275 (0.00022619852107421735)	648 (2.6854402189900898e-06)		121 (1.662363627355603e-05)		405 (1.965652239512561e-05)	165 (0.004087844829329663)	270 (0.004352711583584454)	273 (0.004212172356750356)	5+3 (0.0038805090839745984)	787+6 (0.0033596289698964834)	7 (5.058712739534217e-05)		27 (0.0037015725252155006)	557 (0.00361096548287367)		746 (0.000431199055713484)	354 (0.0025825948735747834)	146 (0.0020598237668742695)	839 (3.378550007921957e-05)	99 (2.961696609974604e-05)	16 (2.8638506935700055e-05)	379 (1.111740827322336e-05)	20 (6.195300911670748e-05)	842 (3.112171026678314e-05)	607 (1.1364391963401557e-05)
444 (8.769086541925412e-05)	143 (0.00011470353691362474)		462 (0.0005411744502383807)	496 (0.00013411543803831225)	410 (0.0006326517821324175)	11 (0.0012754651365456705)	856 (0.0005268839453769977)	6 (0.000552882630322488)	5+2 (0.0008438539345738026)	347 (0.003274288415425759)	17 (0.0032062333759799483)	293 (0.003053342541069302)		244 (0.0016244949809212637)	561 (2.1736380008266116e-05)		471 (3.360946936966886e-06)	840 (8.585984559229742e-06)		417 (0.0011973336190468072)	837 (0.0008876497662213871)	19+2 (0.0010817426815964012)	726 (0.0009039825027496374)	462 (0.00017376891423530688)	153 (8.91059294619904e-07)		275 (1.5614564641952186e-05)		369 (1.822466752644673e-05)	704 (0.0038708065843458565)	395 (0.004273519201554553)	426 (0.004106857173424282)	342 (0.003870745184632825)	347 (0.003333744354393062)	8 (4.194468427368005e-05)		135 (0.0035994580952445573)	413 (0.003537956243352704)		461 (0.00023476171884391034)	839 (0.002452501564677579)	277 (0.001674151569617109)	27 (3.129524252227561e-05)	342 (2.7747695368697306e-05)	389 (2.741460983892722e-05)	333 (9.399089053689811e-06)	195 (5.5537670246113405e-05)	348 (2.981618826344848e-05)	194 (7.502951872152708e-06)
230 (8.025835300172879e-05)	723 (0.00010722427490507971)		142 (0.0004972092659564668)	270 (0.0001336808218076154)	305 (0.000605922190493921)	399 (0.0011823394852807467)	410 (0.0004934401198700212)	177 (0.000538263976884932)	462 (0.0008360654682019096)	271 (0.003240890160853917)	86 (0.00304849559575269)	270 (0.0029851791816440914)		553 (0.0013509360808065514)	459+15 (1.9865349074383897e-05)		371 (3.0258516630460487e-06)	632 (8.364014496348125e-06)		265 (0.0011732531715718329)	446 (0.000815811833131088)	188 (0.0010806355527436247)	5+4 (0.0008798680436042747)	229 (0.00014541598941517395)	393 (5.840703843723309e-07)		135 (1.4165043360384658e-05)		729 (1.677648902290808e-05)	353 (0.003870080005163565)	334 (0.004252167535234741)	615+1 (0.00394887619882228)	674 (0.00385915779448728)	190 (0.0033050041658086414)	815 (3.3567271595992724e-05)		410 (0.00352925226330875)	833 (0.00352977145149848)		758 (0.00018136890881519771)	332 (0.0024030659199522296)	358 (0.0015844728838820914)	500 (3.081907548059051e-05)	181 (2.7559227255440155e-05)	403 (2.531455967430128e-05)	742 (6.359468421677018e-06)	65 (5.422484279734187e-05)	434 (2.872281344215991e-05)	705 (6.230623692999153e-06)
400+1 (7.947926183221069e-05)	4 (0.00010222359532404447)		845 (0.0004933658660369795)	195 (0.00012690552275876026)	659 (0.0005674383793160482)	342 (0.0010324768678480652)	136 (0.0004643653639131661)	735 (0.00047696320105228794)	557 (0.0008204250949409864)	592 (0.003229301604360762)	409 (0.0029577235439939478)	405 (0.002904782798086682)		226 (0.0012380509313083226)	629 (1.7245416902091207e-05)		62 (2.9775321726245963e-06)	324 (8.14395210510505e-06)		507 (0.0011584778470891594)	169 (0.0007917552904258315)	193 (0.0010740986312201724)	191 (0.0008316737324599759)	515 (0.00012823675316857725)	651 (5.786226675080277e-07)		185 (7.005625928820245e-06)		114 (1.487646995730831e-05)	798 (0.0038167326508309345)	854 (0.004195840717229745)	305 (0.003926919472608913)	132 (0.003850720385222902)	417 (0.0032671804227875196)	217 (2.853549748675498e-05)		144+9 (0.0034658030141402458)	843 (0.0034799897641824415)		730 (0.0001578704940738534)	346 (0.0022629434880581333)	630 (0.00024800729598997885)	440 (2.858057644275703e-05)	502 (1.6368654341234594e-05)	464 (1.8930688281264543e-05)	144+4 (5.868398415526825e-06)	612 (5.0238812460846995e-05)	677 (2.865310685190291e-05)	492 (5.989099913089412e-06)
397 (7.61949519745238e-05)	429 (9.579084781398823e-05)		723 (0.000465357988004736)	624 (0.00012513011891483302)	99 (0.0005478396295485304)	725 (0.0010258503769138552)	268 (0.0004623848358865537)	62 (0.00047468160866027167)	138 (0.0007421981756423006)	507 (0.003215328271406105)	588 (0.0029545223143515047)	460 (0.0028960842488008343)		782 (0.0011100404048481058)	442 (1.712661127718339e-05)		843 (2.905629220842286e-06)	185 (5.882990445750094e-06)		345 (0.0011562251497725625)	166 (0.000715152355784359)	409 (0.0010358498664934054)	14+1 (0.0007624463838327222)	463 (0.00011024633395040593)	144+11 (4.897201842978334e-07)		138 (6.367102625980776e-06)		121 (1.3610128800202332e-05)	185 (0.0037835370304799363)	325 (0.00414994301010305)	144+2 (0.0038040784840967933)	835 (0.0038122866140008504)	293 (0.003214349618148335)	164 (2.67248060333216e-05)		630 (0.0034218587215549164)	183 (0.0034442884107719735)		519 (0.00012288516042223841)	144+2 (0.0017575482523822232)	668 (0.0002144548487608104)	747 (2.5042281213973893e-05)	519 (1.5184779911410158e-05)	328 (1.8370624240034598e-05)	300 (4.711387927700391e-06)	492 (4.530729822787837e-05)	407 (2.8103533191000857e-05)	459+12 (4.929152200732365e-06)
685 (7.188577934935295e-05)	564 (7.514572716655963e-05)		834 (0.0004645775276231185)	644 (0.00012155319617649597)	400 (0.000515961064428754)	401 (0.0009943600656869358)	337 (0.00042668628446434435)	100 (0.0004539162533448311)	147 (0.0007149790203490784)	746 (0.0031871625353606463)	295 (0.0029508936986664177)	777 (0.0028930639177770392)		144+4 (0.0009861965025148196)	845 (1.6824256145845904e-05)		291 (1.9732167937338777e-06)	306 (5.831649596084047e-06)		19+3 (0.0010939834359239575)	392 (0.0006962377777006077)	62 (0.0008250783612243831)	829 (0.0007234539650243477)	350 (0.00010352970787125032)	365 (4.838570068306257e-07)		668 (6.049223953225496e-06)		815 (1.1906731467213166e-05)	699 (0.0037482751368596127)	448 (0.004117942222674273)	515 (0.00369417086972674)	625 (0.003800083814607357)	619 (0.0031476230150558494)	829 (2.284938693916775e-05)		277 (0.003421300398574979)	216 (0.003336176438092705)		5+3 (8.463764800009543e-05)	389 (0.001552608401303524)	202 (0.00015162051689144007)	408 (2.4304187732017387e-05)	102 (1.3204518632535043e-05)	3 (1.5410729812750235e-05)	308 (4.358165054056952e-06)	354 (4.1670244454447366e-05)	630 (2.390919994439331e-05)	832 (2.902002610162741e-06)
31 (7.164207998968316e-05)	595 (6.839361070611332e-05)		229 (0.00044322276212152236)	588 (0.00011953075811126521)	440 (0.0004985794683986957)	197 (0.0009781065989045523)	440 (0.00042191570333426434)	520 (0.00040777277296231133)	837 (0.0006821691521389548)	27 (0.0031492600191838902)	354 (0.0029505020559380496)	137 (0.0028206539926925356)		173 (0.0008108949058723646)	721 (1.5328919805725438e-05)		403 (1.6995309061317417e-06)	724 (4.97681128562864e-06)		194 (0.0010791084343847756)	798 (0.0006847870817426792)	5+4 (0.0007968175433813987)	265 (0.0007225602118585818)	336 (9.790400258938025e-05)	621 (4.0622445242032956e-07)		353 (4.709384953631478e-06)		507 (1.0656327703797078e-05)	144+6 (0.003659481291718132)	186+3 (0.004018739368884382)	353 (0.0036796949479898336)	277 (0.0037113689600012235)	168 (0.0031365940690567247)	106 (1.606696123251972e-05)		700 (0.0033489075668426366)	397 (0.003333223030293334)		641 (8.210723039391675e-05)	360 (0.000256275666724441)	165 (0.00014292933630932614)	855 (1.9920233220963882e-05)	4 (1.1554483613424026e-05)	34 (1.4654256550691827e-05)	499 (3.2758434334368055e-06)	281 (3.807985094111452e-05)	5+2 (2.37580243018226e-05)	168 (2.8284681341623228e-06)
290 (6.987246304908551e-05)	442 (6.791914824859745e-05)		354 (0.00044225183669578585)	724 (0.00010953833115468329)	651 (0.0004979045398483122)	649 (0.0008813077819355972)	663 (0.0004159836392830021)	799 (0.00039587347709825943)	161 (0.0006312367794492868)	307 (0.002982659581148884)	236 (0.002890544824252571)	186+5 (0.0026676990848034984)		281 (0.000125590628469247)	767 (1.4986249193165902e-05)		34 (1.6378084614958909e-06)	740 (3.54777948918911e-06)		192 (0.0010764585005637545)	459+14 (0.000667830425290838)	396 (0.000765806224280957)	363 (0.0007023941923889974)	63 (8.205082402904685e-05)	333 (1.9159650993610215e-07)		667 (4.603403713341836e-06)		5+4 (7.407997501776465e-06)	430 (0.0036349452868738217)	407 (0.003990840282410263)	822 (0.0036718806994652216)	147 (0.0036462387162166697)	515 (0.003012385978202348)	202 (1.542930331944518e-05)		134 (0.003310219178836075)	412 (0.0033212054437258168)		16 (7.45488440822374e-05)	507 (0.00019368545480300908)	797 (9.225307096456273e-05)	155 (1.7462881284577622e-05)	831 (1.0910897966285372e-05)	46 (9.381601527889748e-06)	787+4 (2.3092267226792256e-06)	732 (2.786692804043118e-05)	743 (2.3673039078315614e-05)	21 (2.292497804894431e-06)
360 (6.406163966944058e-05)	815 (6.714333222110772e-05)		375 (0.00041246970256767564)	641 (0.0001075387172619986)	693 (0.0004916733259872951)	100 (0.0008622414053361551)	836 (0.0004029874782485193)	406 (0.00035508149033180043)	674 (0.0006261230159216938)	223 (0.0028378003285204232)	620 (0.002852799168122371)	290 (0.00266198825043748)		658 (6.326582242848337e-05)	749 (1.4282089810846499e-05)		79 (1.1011693640067013e-06)	149 (3.2649618534981207e-06)		23 (0.0010326989446693775)	151 (0.000650057101588252)	182 (0.0006707009654944311)	151 (0.0006750417625436238)	659 (8.142075302768149e-05)	335 (1.7897551146364537e-07)		461 (3.6754872037380216e-06)		337 (6.569369110906207e-06)	371 (0.003569298018276868)	144+2 (0.003934751161279222)	128 (0.0035528681148115876)	225 (0.0036368221997833904)	448 (0.0030051087187306603)	410 (9.100015183807444e-06)		186+6 (0.0033094552586579273)	416 (0.003235870432846884)		787 (7.076973555034577e-05)	5+2 (0.0001247689984909478)	20 (8.124199405692836e-05)	767 (1.5835073176939938e-05)	25 (9.724454942442793e-06)	171 (9.051836057990358e-06)	19 (2.0660366373217556e-06)	31 (2.718421136329761e-05)	170 (2.254538964353393e-05)	372 (2.089247002673602e-06)
824 (5.942062685084017e-05)	396 (6.549700093987785e-05)		49 (0.0004068854095773001)	5+4 (0.00010738969848389708)	343 (0.0004713697137183755)	784 (0.0007472125621116385)	448 (0.0003950203417573827)	429 (0.0003065040203298383)	782 (0.0006005943547221417)	762 (0.0027973232895824587)	190 (0.0028250038329251438)	502 (0.0026277182580765617)		25 (4.4763827666012554e-05)	144+1 (1.2442101314808026e-05)		389 (6.125117153312986e-07)	640 (3.2236467717091964e-06)		322 (0.001032073195062921)	337 (0.0005084214190088835)	293 (0.00064562138223962)	4 (0.0005826823574867309)	832 (8.020966697278988e-05)	481 (1.5955268792194258e-07)		619 (3.2884964050331575e-06)		352 (5.081808330158611e-06)	306 (0.0035634389584530005)	460 (0.003916814916343381)	823 (0.003532488779957233)	160 (0.0034867590709214704)	219 (0.0026561128800241312)	201 (7.3313182296815765e-06)		459+12 (0.003302056297569423)	265 (0.003189169431042632)		162 (6.92334726082314e-05)	307 (0.00011934946778141109)	801 (8.113608679063066e-05)	721 (1.484481802836837e-05)	518 (8.394449380263906e-06)	5+3 (6.520326535215847e-06)	145 (1.431321202594911e-06)	777 (2.6130041193587182e-05)	192 (1.8260225577365524e-05)	515 (2.0466675945698797e-06)
677 (5.7434529640603835e-05)	85 (5.007532714512728e-05)		232 (0.00028490945834402074)	33 (9.979038253681808e-05)	723 (0.0004655945463595246)	130 (0.0007465960200155891)	416 (0.0003914952048189178)	677 (0.00028962472311991767)	726 (0.0005944507058134058)	408 (0.0027826225211118128)	779 (0.002740029512923678)	86 (0.002614058454563385)		787+6 (2.9299815374494355e-05)	283 (1.0958921180883537e-05)		32 (5.719042853124987e-07)	5+4 (3.222090427950434e-06)		358 (0.001028216238524423)	825 (0.00045561486543995106)	147 (0.000480259872676657)	184 (0.00045625876556053393)	600 (7.814374083272325e-05)	340 (2.503456584489196e-16)		471 (2.415091084799413e-06)		59 (4.817143004253521e-06)	155 (0.003456471370884794)	477 (0.0038149714265956615)	223 (0.0035164315271667065)	20 (0.003434484003282618)	655 (0.0026267064130330135)			204 (0.0032697744234866945)	173 (0.003167612853829391)		393 (6.806193396623074e-05)	411 (0.0001086954646617685)	812 (8.045563314028203e-05)	624 (1.3338807872205432e-05)	165 (8.349139593135885e-06)	72 (6.055112271332378e-06)	677 (1.1857504116517037e-06)	5+3 (2.5588145539052093e-05)	68 (1.6797212887383742e-05)	767 (1.3873050412473364e-06)
33 (5.592476733601904e-05)	33 (4.726796485885183e-05)		840 (0.00021227718849705206)	144+2 (9.609187089875846e-05)	620 (0.00045735665012282847)	825 (0.0007388355889925966)	833 (0.00037014281577783315)	340 (0.0002893495055625727)	150 (0.0005907116810659902)	364 (0.0026887131323276242)	34 (0.0025282312162141544)	359 (0.002394787923176919)		135 (2.4483508857973623e-05)	535 (9.743487200802071e-06)		543 (5.504192776739673e-07)	225 (2.7066479844829613e-06)		148 (0.0008852421104347402)	555 (0.00028656946878002275)	726 (0.00044379441251804583)	539 (0.0003598755055862501)	144+10 (7.805603334832187e-05)	460 (1.7499531494532855e-16)		588 (2.4117020503823428e-06)		727 (3.523776390035324e-06)	742 (0.003086474164069482)	393 (0.0037714900604574313)	187 (0.0035072967096154806)	347 (0.003362549768299943)	359 (0.0026243547830921503)			276 (0.003263343789124058)	148 (0.003144997434065119)		297 (6.683201848620298e-05)	189 (9.758933068479829e-05)	5+4 (6.632604717103782e-05)	540 (1.298171952947087e-05)	292 (6.654760332498627e-06)	397 (4.878405422314914e-06)	662 (1.105925638236896e-06)	270 (2.4018551848661626e-05)	161 (1.512993915438773e-05)	557 (1.3205751901390687e-06)
847 (5.5102785376994886e-05)	189 (4.315831182477302e-05)		615 (0.000204037597935509)	621 (9.066667772901634e-05)	140 (0.00043736858510618653)	30 (0.0007355874938909341)	595 (0.00035671999759079634)	140 (0.00028010600344431457)	63 (0.0005544985274607743)	350 (0.002617010698698364)	136 (0.00250855300931738)	166 (0.0023412624401318053)		321+5 (2.144469211109574e-05)	379 (7.932580182664254e-06)		362 (4.3385006281838497e-07)	20 (2.5707738763092633e-06)		140 (0.0008615437954801013)	630 (0.0002865541564908455)	140 (0.00035862960363282993)	186+12 (0.0002751064282548012)	172 (7.454809705850708e-05)	787+3 (4.624611917159845e-19)		459+15 (1.9076994300630445e-06)		162 (3.5199479614190545e-06)	442 (0.0029193726066207375)	190 (0.0034900928536842255)	138 (0.003482843459805038)	323 (0.0033597170993783882)	520 (0.002595820674399817)			843 (0.0032166986840016804)	267 (0.0031311074629346075)		578 (5.417602397935708e-05)	174 (9.165425150954656e-05)	808 (6.290553000570327e-05)	837 (1.214197872269473e-05)	787 (2.678694896033319e-06)	535 (3.5620288851563966e-06)	591 (8.914410028793152e-07)	305 (1.9932774034656985e-05)	360 (1.4682106728099609e-05)	165 (7.824294830012842e-07)
496 (4.707213252360378e-05)	154 (3.9429164068234535e-05)		740 (0.00020355811260441725)	187 (8.865543626001554e-05)	192 (0.00039060874457528714)	514+1 (0.0007211425603914491)	195 (0.0003380865394158101)	851 (0.0002510260085031435)	465 (0.000517145886706203)	269 (0.002529804230901137)	85 (0.002493626494727427)	186+3 (0.0022583326367830382)		676 (1.2702983338000798e-05)	23 (7.742138937348612e-06)		209 (1.376830636025998e-07)	175 (2.2036658845465955e-06)		836 (0.0008507497747643961)	320 (0.0002097454793484812)	186+1 (0.00029736715781453606)	337 (0.00017461324378112436)	411 (7.244213485713077e-05)			396 (1.8198203690720664e-06)		33 (2.9215433044491234e-06)	624 (0.0028896341319066287)	209 (0.003444919198215878)	752 (0.0033729984198273845)	749 (0.003324460765771932)	459 (0.0025467036643026762)			240 (0.003192023782637198)	354 (0.003120442074993506)		330 (5.06290418840097e-05)	46 (8.843896989883672e-05)	407 (5.790211136894861e-05)	358 (1.2139078646742857e-05)	461 (2.114260965760399e-06)	733 (2.4476735609828806e-06)	87 (7.695746511158905e-07)	352 (1.5895729372977467e-05)	775 (1.4326526923982159e-05)	751 (6.903110737146149e-07)
27 (4.4276696530430854e-05)	100 (3.867868975813636e-05)		787+1 (0.0002006256414596108)	364 (8.428746825042155e-05)	650 (0.00038532814750048095)	170 (0.0007071960310203731)	165 (0.0003126637344066511)	507 (0.00024549347344082425)	410 (0.0005154501454841533)	429 (0.0024930548194822214)	408 (0.002416723253515692)	674 (0.002035842901386914)		612 (1.0877021927897253e-05)	195 (7.250574075401563e-06)		841 (-1.9380071538605446e-17)	234 (1.9435065673334793e-06)		10 (0.000682413358673506)	636 (0.0001747821307066728)	7 (0.00017203640605409123)	172 (9.515207447225615e-05)	705 (5.513615893368461e-05)			394 (1.7355189461528986e-06)		446 (2.0805609982832396e-06)	140 (0.002787490979184025)	739 (0.003358632350016137)	342 (0.0033275295344381123)	848 (0.0032092593609773863)	706 (0.0025183271697038073)			19 (0.003107607255235989)	787 (0.003119945207950424)		229 (4.634608829866029e-05)	371 (7.55590234537946e-05)	328 (5.0754388667215256e-05)	114 (1.1450459184152938e-05)	155 (1.8235541869115083e-06)	459+15 (2.3605048055639423e-06)	500 (4.262798655140375e-07)	459+14 (1.4698274756348706e-05)	87 (1.2188964723767232e-05)	477 (6.085562645588274e-07)
186+8 (4.4106345161879283e-05)	92 (3.770210762440457e-05)		47 (0.0001877902499737048)	698 (7.930080982065037e-05)	347 (0.0003778153432135657)	245 (0.0006797261813004436)	392 (0.0003041756519761709)	167 (0.00023555321767204583)	87 (0.0005113177833658681)	293 (0.0024812681083418173)	840 (0.0023497927137406185)	283 (0.002016058949501423)		688 (1.0527524490889153e-05)	772 (6.775493241919414e-06)			136 (1.3068066523160321e-06)		778 (0.0006617544801741258)	462 (0.00011729530404479637)	185 (0.00014305705202891805)	837 (8.677626181399197e-05)	19 (4.812437756809237e-05)			746 (1.464781116177905e-06)		750 (1.8557792622720871e-06)	847 (0.0027287091398364373)	5+2 (0.003346934820376583)	185 (0.0033255347359780743)	49 (0.0031973546312726183)	724 (0.0022916943220192294)			238 (0.0031069537182843625)	30 (0.003067447108220515)		145 (4.616217847878749e-05)	518 (6.924788176942794e-05)	330 (4.3240302946413675e-05)	704 (1.050872141415718e-05)	440 (1.816230879945453e-06)	27 (1.9723485104002164e-06)	840 (2.713252469265028e-07)	647 (9.234618796663544e-06)	238 (1.0990936395916881e-05)	300 (5.444078735066437e-07)
194 (4.270266493720274e-05)	360 (3.69922334922229e-05)		801 (0.00016366226826546536)	453 (7.320440072825216e-05)	328 (0.00035305281473583004)	847 (0.0006775283041091061)	742 (0.0002880971398426442)	360 (0.00023221306329145597)	19 (0.000487970745217561)	317 (0.0024622227043162646)	459+11 (0.002338494335371827)	602 (0.0018675784199496484)		601 (5.7274808187173305e-06)	677 (6.278208020459472e-06)			461 (5.059749019766329e-07)		113 (0.0005727124114262872)	198 (0.00010043417277110087)	429 (0.00013331016939945592)	817 (8.514674394529369e-05)	620 (3.829224526867922e-05)			505 (1.3241139924660683e-06)		789 (1.4561156695170318e-06)	230 (0.002661726273521629)	288 (0.0033047102329005207)	798 (0.00324228404118855)	62 (0.0031085725930225616)	139 (0.002199739939847727)			145 (0.003055783583762538)	316 (0.002924988248266741)		474 (4.535555270886214e-05)	476 (6.148878047042072e-05)	444 (3.97722941792121e-05)	134 (1.0262552418275843e-05)	834 (1.6148685919464302e-06)	133 (1.9131177575336145e-06)	189 (1.35988775237314e-07)	252 (6.1793665581137376e-06)	152 (9.521770677137807e-06)	702 (5.155410161162575e-07)
143 (4.036726006915056e-05)	286 (3.5804050944341917e-05)		186 (0.00013810233319772817)	240 (6.713551179738315e-05)	459+16 (0.000301656114095197)	621 (0.000657038366100763)	783 (0.00028668579529095533)	412 (0.00022403844333322188)	496 (0.00047448712969037275)	407 (0.002286425705157089)	816 (0.002181235979619947)	847 (0.0018651243775211148)		720 (4.836914143145661e-07)	756 (4.840366455916408e-06)			837 (3.4407072201594503e-07)		290 (0.0005695781461146253)	620 (8.3296309727621e-05)	411 (0.00012090393549327058)	140 (6.423071232474743e-05)	5 (3.319607763400804e-05)			778 (1.1324776891657066e-06)		805 (1.2126946102065456e-06)	145 (0.002611817203933994)	835 (0.0031737829251293447)	429 (0.0032380784830342902)	856 (0.0030630602910339264)	733 (0.0021677594508084995)			459 (0.0030524857276941217)	732 (0.0028957743405395317)		30 (4.4848852560405955e-05)	136 (5.950982144396179e-05)	173 (3.974691413039591e-05)	601 (8.857635723686997e-06)	287 (1.5974881360748552e-06)	792 (1.3966713150026793e-06)	400 (1.344891661528513e-07)	815 (5.3996446739913145e-06)	805 (4.815804373973482e-06)	801 (2.466168749319566e-07)
306 (4.0314355387016636e-05)	465 (3.565925810010411e-05)		619 (5.17916787741523e-05)	271 (6.655308301705467e-05)	490 (0.00029062926834751954)	5 (0.0006357501272673526)	701 (0.00027382726870541467)	134 (0.0002157742917541802)	4 (0.0004677550616027474)	633 (0.0022691032343915944)	279 (0.0021514004937308287)	462 (0.0016855072799056348)		750 (4.9107695249459624e-08)	16 (3.35691351523662e-06)			630 (2.857499457879123e-07)		732 (0.0005434530195187054)	834 (8.213565425168303e-05)	358 (0.00011642603068271662)	452 (6.26992789430048e-05)	676 (2.6336807182839472e-05)			703 (1.0111166846844792e-06)		636 (1.0074758563812902e-06)	772 (0.0025877757886384038)	676 (0.0031472226841740944)	507 (0.0032292194225171525)	595 (0.003043838226581651)	308 (0.0021312485799869518)			47 (0.0029309112934898986)	142 (0.002888325865617709)		410 (4.444295420310314e-05)	460 (5.89248247484257e-05)	725 (3.846712681097018e-05)	775 (8.695466795824099e-06)	389 (3.6697468275640715e-07)	455 (8.652365738189936e-07)	335 (1.1018881715670548e-07)	363 (3.8841446143027584e-06)	3 (3.4759266177415553e-06)	236 (5.3541607085674346e-08)
336 (4.022442269624126e-05)	134 (3.378138396045834e-05)			209 (6.16212040672935e-05)	725 (0.00027886876624190823)	746 (0.0005891490355123073)	332 (0.0002719005956312376)	393 (0.0002123996822443895)	371 (0.00043993532696247063)	700 (0.0021641572885723907)	10 (0.001795860678784433)	430 (0.0012826832455415547)		704 (1.9020085535856867e-08)	319 (3.297717589656231e-06)			388 (8.094100241512544e-08)		379 (0.0005202275707858128)	60 (7.885580069380522e-05)	288 (0.00011581365398746958)	330 (5.285703293561036e-05)	389 (2.537386124022166e-05)			297 (4.385499627528438e-07)		856 (9.04426421794968e-07)	764 (0.0025110520845200543)	400+1 (0.0030984485000314283)	633 (0.0030464973479537596)	436 (0.0029964150166753487)	607 (0.0020555031241951626)			132 (0.002898577860512515)	114 (0.0028690052810574187)		143 (4.2062572209871545e-05)	797 (5.874311892296686e-05)	307 (3.301058904485382e-05)	746 (8.087979171147278e-06)	462 (3.106885897102737e-07)	189 (7.754375680384533e-07)	410 (2.15002480398963e-08)	798 (3.131728296831166e-06)	800 (3.415707363614287e-06)	341 (3.32840119718578e-08)
402 (3.6132980688006496e-05)	372 (3.272669352856889e-05)			721 (6.1011948947084e-05)	246 (0.0002774215020175514)	545 (0.0005493136704200365)	171 (0.00026714963243120577)	337 (0.00021198608606762116)	152 (0.0004323200416086575)	672 (0.002138154303389725)	186+2 (0.0017887581709124314)	741 (0.00025758783400020205)			410 (3.0892914160688007e-06)			102 (4.2161772336262886e-08)		230 (0.0004612361668663999)	425 (6.846748593440564e-05)	612 (9.213769135682352e-05)	99 (4.2554783337750594e-05)	754 (2.5363645367746407e-05)			236 (4.2888320319264185e-07)		106 (7.659276661442204e-07)	518 (0.0024916265887898596)	419 (0.002699102570855493)	406 (0.0030361180643927194)	464 (0.0029925288315660247)	188 (0.002000178988305756)			417 (0.002895319892859456)	460 (0.0028591274237471835)		804 (4.0774393331238795e-05)	565 (5.5146516565354473e-05)	677 (3.278870106664178e-05)	784 (7.455662165820278e-06)	9 (2.705403275540803e-07)	831 (6.779455220209886e-07)	357 (1.6056448006416247e-09)	629 (2.934623694461852e-06)	835 (3.023487984181607e-06)	535 (1.4532451245111467e-08)
25 (3.418699728284382e-05)	271 (3.1809576182224274e-05)			197 (5.5991118454045766e-05)	605 (0.0002715316549760125)	290 (0.00046243437958179895)	144+2 (0.0002481883928137561)	133 (0.00020250905726465734)	185 (0.0004000734359079771)	460 (0.0019024589541860922)	121 (0.001721163709665023)	19 (0.00018088671594740103)			355+1 (3.0435330331079764e-06)					143 (0.0004321987089760041)	150 (6.107612927005055e-05)	408 (8.86002288661099e-05)	92 (3.587491086177443e-05)	360 (2.279949014149258e-05)			411 (1.6804230521366002e-07)		50 (7.384338511780328e-07)	182 (0.002129474851027765)	615 (0.0026865869144553065)	459+13 (0.0029172907195960003)	333 (0.0029571641809831056)	153 (0.001962620902787583)			664 (0.0028555966442130845)	38 (0.0028544610674064016)		740 (3.976282616809924e-05)	292 (5.079015071397606e-05)	742 (3.24315410173987e-05)	545 (7.318466676427439e-06)	144+4 (1.294535790576996e-07)	407 (6.673023429849335e-07)	114 (1.4679453623364753e-09)	26 (2.235946422516601e-06)	463 (2.7203964321660663e-06)	334 (1.1896268530689976e-08)
332 (2.945319208242094e-05)	406 (3.156664349833398e-05)			186 (5.424179337458914e-05)	520 (0.0002674738404046182)	102 (0.0004274238585796082)	201 (0.0002459553522855817)	565 (0.00020147969801297176)	17 (0.00039368228328680516)	355 (0.0018878039009005377)	386 (0.0017116307064988872)	856 (0.00015959552928277059)			146 (2.8064342363108637e-06)					474 (0.0004252559774206553)	6 (6.027935180409326e-05)	240 (8.491470556925074e-05)	453 (3.5546858953788266e-05)	9 (1.8547162126834094e-05)			99 (2.773593695164218e-16)		496 (5.42241389781774e-07)	343 (0.0017829698161567513)	651 (0.0026793050546451073)	252 (0.0029069642727043306)	773 (0.0027995153312488515)	440 (0.0019522542641677704)			297 (0.0027839685409132672)	810 (0.0026244535100617286)		359 (3.8056612951802084e-05)	379 (4.7679764973456564e-05)	804 (2.9061966020314067e-05)	186+7 (7.2968441627193445e-06)	742 (6.0032823707975464e-09)	836 (6.561464874804716e-07)	646 (3.069042137294905e-10)	60 (2.1184475358169392e-06)	787+1 (2.0938936244813368e-06)	636 (8.344737890512095e-09)
150 (2.8579982576021698e-05)	412 (3.1308504727468397e-05)			291 (5.366419275349504e-05)	202 (0.0002637804190496916)	815 (0.00030791497491408095)	236 (0.00023564607745396463)	787+2 (0.00019603406123073108)	136 (0.00037957665267119065)	29 (0.0017841248434228214)	365 (0.0016419191734893361)	346 (0.00015145951770183531)			17 (2.7713075050710856e-06)					144 (0.0004240049429586524)	726 (5.257604802434279e-05)	700 (7.234746219487386e-05)	474 (3.000471499610072e-05)	440 (1.490747947589944e-05)			188 (1.124026270746816e-16)		770 (5.068198618769859e-07)	138 (0.00023203810770221624)	698 (0.002658822695604562)	142 (0.0028563852093092756)	535 (0.002790513853411431)	334 (0.0019433638259454334)			406 (0.00270168598039159)	605 (0.0026153651842910288)		636 (3.1104463809039934e-05)	10 (4.373753700942618e-05)	553 (2.8076399394561677e-05)	147 (7.000129514621836e-06)	148 (2.286576855557081e-09)	379 (5.688409787453042e-07)	5+2 (1.6343767854017492e-10)	665 (1.7588801088103004e-06)	143 (1.7734720230356985e-06)	816 (2.249585020933455e-09)
183 (2.6966510853166574e-05)	489 (2.5537130150753052e-05)			440 (4.884495656894378e-05)	612 (0.000257838827339876)	829 (0.0002057566149000248)	187 (0.000217267458094547)	5+3 (0.00019522394031960087)	178 (0.0003790045425381882)	16 (0.0017175360368397476)	491 (0.0015686713107816125)	788 (0.0001512385594733629)			644 (1.7536668283996547e-06)					762 (0.00035450934869197707)	63 (4.675171089384734e-05)	446 (7.168963653806592e-05)	607 (2.8729699204800926e-05)	750 (1.1958716590521001e-05)			234 (6.662598232326554e-17)		230 (4.957606820151585e-07)	553 (0.0001617799263375798)	528 (0.0026475391071556394)	313 (0.002839020377249492)	356 (0.002718741454153697)	186 (0.001765373561328619)			149 (0.002698810264721904)	360 (0.002614687524201682)		413 (2.7532351660520304e-05)	328 (3.419806788411651e-05)	667 (2.7354148469768105e-05)	31 (6.750480398129967e-06)	132 (1.487216211026187e-09)	818 (5.501859690357185e-07)	7 (7.411702545568067e-11)	22 (1.5149195455310979e-06)	816 (7.872236121888092e-07)	232 (1.0751902556003504e-09)
172 (1.902826961252599e-05)	700 (2.4440664167410315e-05)			144+5 (4.3519568302887335e-05)	198 (0.00025373815050643586)	507 (0.00018157503933371823)	5 (0.00021675190804295097)	624 (0.00019110886230467902)	132 (0.00036193964326484046)	275 (0.001471321302829244)	133 (0.0015157793634093507)	85 (0.00010191839605919092)			333 (1.5159678014535723e-06)					351 (0.00031213623729336586)	442 (3.118392677508873e-05)	386 (6.17711249962421e-05)	24 (2.5599716289007525e-05)	146 (9.647697990978178e-06)			404 (2.331909381314294e-17)		731 (4.655983257756782e-07)	620 (0.00010324110941653414)	787 (0.0025821324466796572)	412 (0.002622896759545925)	501 (0.002698917231144656)	612 (0.0016486658497295997)			452 (0.0026886861226599243)	730 (0.002609001409744679)		839 (2.7163654353674653e-05)	16 (2.8902679907257725e-05)	29 (2.256632887933376e-05)	371 (4.63422969020309e-06)	379 (6.889623680127403e-10)	161 (4.79826236266007e-07)	624 (5.63387135733957e-11)	392 (6.133923104835383e-07)	730 (6.678411528711813e-07)	333 (9.713857260332536e-10)
515 (9.67675024947323e-06)	186 (2.1724447406297873e-05)			636 (3.695421510862981e-05)	144+2 (0.00025334777925536034)	315 (0.00010583073928093834)	208 (0.0002121043127159049)	238 (0.0001902802820318455)	183 (0.0003301017982990395)	747 (0.0013613186978867545)	151 (0.0014149855174419208)	360 (8.937688524922727e-05)			796 (1.28824901370949e-06)					720 (0.0003117387882190116)	459+2 (2.9669337544603786e-05)	317 (5.8642300117816814e-05)	519 (1.9219225318870177e-05)	511 (7.2936795188036434e-06)					797 (4.4026967990193954e-07)	467 (7.46978956326392e-05)	792 (0.002462112649987587)	415 (0.0024110809477342022)	463 (0.0026850953495179673)	561 (0.0015195721346536303)			602 (0.002549751243245058)	306 (0.0026047431106463043)		460 (2.6935047019199178e-05)	760 (2.6079232722805435e-05)	8 (2.1117859239713527e-05)	801 (4.576184780445482e-06)	801 (5.3995711219289e-10)	21 (4.796840275277875e-07)	346 (4.0516309513084606e-11)	535 (5.712324922410409e-07)	787+2 (5.931686906351553e-07)	746 (1.3632817342045922e-11)
106 (5.294877325625849e-06)	543 (2.0974391550149074e-05)			30 (3.512892198031202e-05)	742 (0.0002520117519521648)	752 (0.00010178002148496527)	350 (0.00020962245550351684)	209 (0.00018337216504512563)	403 (0.0003094429164774446)	402 (0.0013080372483013718)	158 (0.0014072798007830256)	321+5 (7.687430561060149e-05)			140 (9.981275933557624e-07)					185 (0.00029365835387286707)	525 (2.702793666503721e-05)	106 (5.071599460409973e-05)	832 (1.5458452324499647e-05)	605 (5.6406639667651045e-06)					315 (4.2598677425113904e-07)	659 (7.352116092735693e-05)	289 (0.002451758145979816)	148 (0.00221258082855286)	404 (0.0026642997539830784)	267 (0.0013603194368190517)			15 (0.002530613428801058)	459+16 (0.0025726300212311343)		471 (2.568081181516911e-05)	640 (2.5624089177006075e-05)	144+1 (1.837140489400126e-05)	146 (2.7973184828685415e-06)		607 (3.8430387069687833e-07)	99 (3.2147458052613346e-12)	348 (4.999231611168954e-07)	186 (5.509798673926825e-07)	384 (1.0972352249717283e-11)
295 (5.136131233186143e-06)	779 (1.8752008848561192e-05)			743 (3.445508392627197e-05)	815 (0.0002390925363457058)	33 (7.621299291659269e-05)	648 (0.00020766818239608241)	802 (0.00017882694352526073)	3 (0.0003024525076366595)	706 (0.0012772364402566367)	543 (0.001200309070855824)	29 (5.3783456448884965e-05)			375 (7.765256832658282e-07)					80 (0.00021964139939758233)	465 (2.672126357549281e-05)	268 (3.144177075241971e-05)	502 (1.5272016352055735e-05)	397 (5.263323090431052e-06)					847 (2.308253759505902e-07)	85 (6.0494954344633234e-05)	400+3 (0.002294927481217638)	225 (0.0022089683163143575)	295 (0.002573401554548408)	369 (0.0012994855407203556)			153 (0.0024958850716116916)	779 (0.0025422151036845466)		476 (1.995479768545872e-05)	31 (2.532838918754545e-05)	84 (1.733949078900692e-05)	467 (2.6755541972673973e-06)		406 (3.526836030115444e-07)	188 (4.564121700200451e-17)	240 (9.666779677474263e-08)	321+5 (1.3910315461319217e-07)
588 (4.610234834480866e-06)	140 (1.8093318650025997e-05)			845 (3.3805036523815926e-05)	135 (0.00021878889299570598)	229 (7.309164859458598e-05)	607 (0.0001924751023546289)	601 (0.00017216567376750663)	232 (0.000300483595531492)	148 (0.0012206703067322304)	756 (0.001174259587371104)	379 (5.145473486045451e-05)			369 (6.986986437571139e-07)					726 (0.00020641129978009155)	588 (2.315951985640355e-05)	515 (2.600382956883945e-05)	818 (1.2375093784788349e-05)	464 (1.6692450220971563e-06)					490 (1.4316065367663144e-07)	24 (6.0385696851970325e-05)	186+4 (0.002272658903690302)	588 (0.0021773730616616704)	122 (0.002496868092773593)	851 (0.000953275892005221)			146 (0.0023955397329092198)	165 (0.0025401465961620295)		340 (1.812212524918351e-05)	731 (2.4540081086194852e-05)	388 (1.5040435184709825e-05)	165 (2.645763476384831e-06)		567 (2.612867668586071e-07)	770 (1.0875446238758887e-17)	49 (8.195270683102165e-08)	754 (3.674783183957965e-08)
684 (1.483503534677573e-06)	743 (1.7574324572533094e-05)			24 (3.3657265417192246e-05)	721 (0.0002142009756526406)	535 (6.638657600093184e-05)	108 (0.0001846505284842437)	750 (0.0001708829035003415)	149 (0.0002858534194447226)	585 (0.0012118814252510058)	465 (0.00025239033812663527)	149 (4.392395347708977e-05)			544 (5.641605006773955e-07)					170 (0.00020305619653295892)	149 (1.8704520270789967e-05)	648 (2.4054342967894363e-05)	365 (5.305000798462453e-06)	408 (4.0117002183284976e-07)					146 (5.978332939504443e-08)	755 (4.3534471650105785e-05)	21 (0.0019890245845669754)	339 (0.0021722720155053473)	186+1 (0.0024151259620128055)	348 (0.0006565347332468152)			616 (0.0023314436281458317)	765 (0.0025045245665652623)		721 (1.41569523162811e-05)	295 (2.4144297177711694e-05)	723 (1.163951027079619e-05)	444 (2.5629329862708393e-06)		730 (2.3043774453731695e-07)		9 (5.03637287989617e-08)	346 (2.0712886157073394e-08)
683 (1.52630419771981e-07)	87 (1.626301531671292e-05)			841 (3.363049716830126e-05)	232 (0.00020244460181839)	340 (4.6495831051955545e-05)	409 (0.00018241343072870696)	746 (0.0001672335510182807)	85 (0.00028529375937879476)	543 (0.0010201751455707912)	641 (0.0002021374089337757)	155 (4.383320328076662e-05)			354 (3.930061545128418e-07)					539 (0.0001810394230128474)	851 (8.095184766614446e-06)	362 (2.3838489554751647e-05)	431 (3.2981053875361134e-06)	423 (8.008475406661669e-17)					184 (1.132924701680951e-16)	347 (3.2935575673171685e-05)	293 (0.0019346226914247861)	8 (0.002117161955494537)	68 (0.0021239609660033917)	665 (0.00027757469227878274)			182 (0.0022930709853018036)	389 (0.002405666636272602)		793 (1.4103190792435267e-05)	113 (2.1871545714407e-05)	787+4 (1.1453433067004609e-05)	787+3 (2.4160907529334273e-06)		762 (2.238466645662016e-07)		409 (4.4687117324393246e-08)	698 (1.990089914593924e-08)
	147 (1.419268289597876e-05)			408 (3.34441710326072e-05)	87 (0.00019284532802169474)	305 (3.0553754085989944e-05)	26 (0.00016479031478971228)	200 (0.00016197003646244067)	182 (0.00026987674176589947)	430 (0.000858292234394576)	407 (0.0001817938439732077)	5+4 (3.9891528988089736e-05)			474 (3.84113301534502e-07)					816 (0.00015413047429442442)	230 (7.52746706550641e-06)	607 (2.278288421039263e-05)	171 (2.784571745833381e-06)							724 (2.696370724436676e-05)	437 (0.001926113913895104)	491 (0.0021066065438330728)	721 (0.0020947270832381982)	357 (0.00020217616759441993)			845 (0.0022803141004130133)	16 (0.002389769127097525)		281 (1.1421960691448855e-05)	335 (1.828202181537246e-05)	34 (8.350240856038864e-06)	178 (1.7221260742925325e-06)		776 (1.8983685845382426e-07)		820 (2.95788703741239e-08)	535 (1.6804718805132752e-08)
	132 (9.807744696589406e-06)			779 (3.114877410637594e-05)	143 (0.00018606939625517857)	677 (4.066646109900832e-06)	354 (0.0001453816569756011)	185 (0.00015244143319665472)	330 (0.00026451843067415665)	406 (0.000847562525434662)	429 (0.00014919454059935864)	97 (3.7206717787743396e-05)								268 (0.00013466417969275582)	290 (6.19837486674545e-06)	799 (1.968791010898415e-05)	509 (9.877844456240525e-07)							790 (2.3919197172146034e-05)	31 (0.0018140440429056858)	137 (0.0016072138741992964)	395 (0.0019987542637698737)	770 (0.00015741297433631934)			129 (0.0022511742372847373)	161 (0.0023775927095442797)		339 (1.1210990275836978e-05)	412 (1.5728469011593403e-05)	181 (7.909704728928273e-06)	513 (1.5038288123793666e-06)		335 (6.346276002510244e-08)		153 (2.368466377323133e-08)	290 (5.9948799961662866e-09)
	236 (8.483929610375684e-06)			465 (3.082209795252564e-05)	161 (0.0001765219301654054)		717 (0.00014229821786555916)	347 (0.00015027290402489126)	208 (0.0002441430752521912)	149 (0.0005815652645573951)	173 (0.0001026202803387456)	797 (2.9171401004759945e-05)								787 (0.00012462115395224104)	179 (5.291910308484039e-06)	283 (1.928841651281384e-05)	47 (9.621347218928374e-07)							781 (2.355343460939909e-05)	373 (0.0017099574827008752)	19 (0.0014590289482144497)	211 (0.0019310423374743907)	363 (0.00015632500132185166)			400+5 (0.0022400910672861936)	686 (0.0023359086313084064)		164 (9.827011988044522e-06)	617 (1.4416964185117876e-05)	151 (7.615768579500197e-06)	304 (1.1885320127364282e-06)		65 (5.539082978569281e-08)		429 (2.0655588362251134e-08)	136 (1.0586791369046056e-09)
	102 (8.092081449706054e-06)			829 (3.074608760267831e-05)	92 (0.00017437626067648597)		84 (0.00013140823059690153)	404 (0.00014778493093207755)	186+3 (0.00022929973565657225)	279 (0.00021722593280147344)	313 (9.707883969806784e-05)	24 (2.4368169340376727e-05)								674 (0.00010437983285768624)	171 (2.700078175818519e-06)	145 (1.8616352089464334e-05)	166 (2.296400481073788e-07)							283 (2.1017503498470255e-05)	664 (0.0016350502453040794)	135 (0.0011577118768771521)	765 (0.0017723737135015541)	389 (0.00010056128370470754)			80 (0.0022062526573527375)	355 (0.0021311534541651584)		363 (7.281877017616841e-06)	500 (1.3243336572295435e-05)	618 (7.377524041411972e-06)	319 (1.0446890420274136e-06)		618 (4.689904731660874e-09)		750 (2.350234038980246e-09)	323 (3.662608593303836e-10)
	783 (7.722307573878748e-06)			308 (3.06556980079928e-05)	832 (0.00017363627327298097)		453 (0.0001297123061058441)	400 (0.00014647832141030125)	647 (0.00021754394589702526)	2 (0.0002152390221986925)	360 (6.114703435158501e-05)	135 (2.1885837034568622e-05)								189 (0.00010368441819757475)	667 (1.456796553350193e-06)	442 (1.7643550335781263e-05)								412 (2.0541192406658204e-05)	22 (0.0001677678283641536)	815 (0.0001190736761131525)	2 (0.0017557642030898554)	518 (8.266498503712e-05)			424 (0.002196574068688206)	152 (0.0021206250562261194)		217 (6.2647903050075085e-06)	238 (1.3154227010869124e-05)	144+2 (7.243078474366093e-06)	306 (8.406886375770957e-07)		28 (1.5504272072937227e-09)		21 (8.840477948176985e-10)	465 (2.1312934579320416e-17)
	291 (7.50346224798716e-06)			354 (2.9113686572069973e-05)	142 (0.0001500095081204769)		787+2 (0.00012641834396769842)	648 (0.00013573302746438623)	265 (0.00019253646520454856)	84 (0.0001917754809842863)	149 (5.282385122842161e-05)	282 (2.140021227032229e-05)								289 (8.750202473675086e-05)	843 (1.3849789779279917e-06)	87 (1.5460837811848924e-05)								65 (2.035139850539826e-05)	133 (0.00016436982927279237)	762 (0.00010334187137326105)	70 (0.001740850637492381)	490 (7.5723892612032e-05)			741 (0.0018960992310601884)	836 (0.002048099381725465)		152 (6.0571945696077185e-06)	787 (1.2784820553999952e-05)	321+5 (6.6930279985059584e-06)	200 (4.813708248764307e-07)		832 (1.2977019955515947e-09)
	520 (6.97110455400397e-06)			750 (2.6688548013893964e-05)	467 (0.00014928549198692543)		340 (0.00012111002515583927)	804 (0.0001271952611666155)	340 (0.00017745764165266005)	4 (0.0001573247295115082)	410 (4.697182172470573e-05)	350 (1.4468305094666334e-05)								787+4 (8.22531437169568e-05)	340 (8.574656911285205e-07)	710 (1.4396986177933407e-05)								322 (1.7070797878756694e-05)	595 (0.00016325188315705988)	209 (9.286299184335584e-05)	744 (0.0016100001139352483)	621 (7.249551194715252e-05)			144+3 (0.0018918543355188981)	101 (0.0020317736294332457)		68 (4.1325582684564015e-06)	185 (1.1484026408748336e-05)	148 (5.800891921500825e-06)	720 (3.5064300538307337e-07)		10 (5.382245764272304e-10)
	26 (6.798546816117404e-06)			252 (2.583753545054533e-05)	792 (0.00014675964382879748)		754 (0.00012072721999129166)	9 (0.00012660339770050836)	756 (0.00015996505986865306)	161 (9.573715020564474e-05)	463 (3.446039421604832e-05)	190 (8.131999937792062e-06)								544 (7.468743531599516e-05)	170 (1.8597466044842818e-11)	19 (1.4109238857321232e-05)								643 (1.5940872507705896e-05)	340 (0.00014200529769326544)	619 (9.08939417827695e-05)	646 (0.001592724060813075)	651 (6.849813057086474e-05)			151 (0.001883759197720029)	32 (0.0018744184927958797)		117 (3.0491838240573223e-06)	151 (9.180614945794205e-06)	607 (5.765723584456677e-06)	379 (2.64814190511435e-07)
	720 (5.968190637498135e-06)			5+3 (2.2254992576872403e-05)	825 (0.00014539031493419639)		781 (0.00011926613675965837)	97 (0.00012501990484264098)	219 (0.00014901333897989394)	620 (5.736643197756931e-05)	413 (2.737052459053256e-05)	340 (7.668847549818226e-06)								648 (6.96558982553594e-05)		588 (1.0197850416740011e-05)								644 (1.515211529041307e-05)	659 (0.00011885444531878368)	307 (7.012697398180963e-05)	285 (0.0011855776560082418)	459+14 (6.815461163826816e-05)			459+1 (0.0018827408199851377)	195 (0.001841981945249029)		136 (2.764764558814685e-06)	646 (6.021568006897278e-06)	232 (5.490493269567955e-06)	804 (2.040169446404212e-07)
	490 (5.110507962439895e-06)			200 (2.1551765109493215e-05)	17 (0.00013244629127174675)		145 (0.00011347461570746626)	462 (0.0001248885973063916)	525 (0.00012777086906370707)	19 (5.723187375315294e-05)	359 (2.7016535415648754e-05)	701 (7.468006071916456e-06)								721 (6.910818371986537e-05)		456 (9.566029250903248e-06)								787+5 (1.3554291934860239e-05)	399 (8.79864484045801e-05)	730 (6.834163658366153e-05)	515 (8.614521318957576e-05)	84 (6.157278350575221e-05)			186+34 (0.001793536068551063)	365 (0.001838515236977283)		605 (2.696873965948608e-06)	181 (5.207002618333768e-06)	361 (4.4467161853256315e-06)	20 (1.3028373602649278e-07)
	407 (4.950188009380265e-06)			500 (1.775304581414213e-05)	731 (0.00013051239669103367)		460 (0.00011230290217258075)	619 (0.00011973653353771492)	7 (0.00012161583640679691)	169 (5.27324013869597e-05)	668 (2.2461851028119344e-05)	279 (6.297916190508427e-06)								733 (6.373097370194497e-05)		784 (8.018817414608335e-06)								413 (1.2122983872257511e-05)	583 (8.644497696021646e-05)	171 (6.579278210546441e-05)	336 (8.546808509706948e-05)	836 (5.754990590176206e-05)			325 (0.0017756774776931292)	393 (0.001826764798324512)		3 (2.5743622278452717e-06)	814 (5.0531312519327475e-06)	373 (4.238618224414078e-06)	141 (1.231554652071705e-07)
	762 (4.1571401851292335e-06)			446 (1.6808668289421312e-05)	333 (0.0001292898315364885)		159 (0.00010541830172988968)	50 (0.00011326827187083756)	28 (0.0001121690535585569)	26 (4.2417144347975004e-05)	624 (2.088331257001652e-05)	186+1 (5.9972019967918165e-06)								727 (6.1311189607187e-05)		92 (6.693267016021278e-06)								746 (1.1462083643936578e-05)	188 (8.337313050882168e-05)	459+14 (6.250743747542245e-05)	190 (8.1204054992325e-05)	150 (5.699224632519346e-05)			190 (0.0016011635949264112)	327 (0.001826062202652666)		97 (2.450882554771988e-06)	624 (4.476371551311212e-06)	467 (4.188017517800369e-06)	281 (1.094810640759851e-07)
	395 (3.867738980086058e-06)			145 (1.4717783143513595e-05)	798 (0.00012872004307250433)		49 (0.00010381334867019805)	145 (0.00010861755525950524)	16 (0.0001065698416688203)	395 (3.662018029536417e-05)	153 (1.650817891056143e-05)	151 (5.823384365818647e-06)								404 (5.354982623784801e-05)		430 (5.099964370336037e-06)								477 (9.095386779554004e-06)	144+1 (7.270093697397077e-05)	161 (6.239796761384089e-05)	102 (6.610510410838964e-05)	289 (5.6878967109193746e-05)			184 (0.0015387854764998487)	33 (0.0017638783158084221)		20 (2.4292582891078027e-06)	787+7 (4.282360471227013e-06)	184 (3.516614234123658e-06)	764 (1.0390856887096647e-07)
	161 (3.353794723327977e-06)			630 (1.3855065926267258e-05)	150 (0.00012249664290179705)		321+5 (0.00010279935908522266)	82 (0.00010652131359680637)	21 (0.00010426284785264356)	114 (3.606665955793893e-05)	165 (1.3893645605046027e-05)	142 (4.776196001002215e-06)								644 (5.2786456385300624e-05)		320 (4.140608988679327e-06)								591 (8.281277744184986e-06)	671 (5.312123453696138e-05)	30 (5.698719437010119e-05)	186+4 (6.503916965839119e-05)	408 (5.214724595154274e-05)			144+6 (0.001514468888862734)	355+1 (0.0014917241805016952)		32 (1.9529932497529582e-06)	2 (4.229298758266561e-06)	85 (3.25645075864308e-06)	539 (8.860264024532695e-08)
	677 (3.0906720866851803e-06)			741 (1.221396805963965e-05)	5+3 (0.00011976314270999183)		139 (9.225485417620561e-05)	809 (0.00010593513159922797)	135 (0.00010179766922821409)	565 (3.314583867287293e-05)	788 (1.2016657594963413e-05)	667 (4.251765053736272e-06)								155 (5.012845048141504e-05)		33 (2.6145726129048397e-06)								520 (7.728996087139603e-06)	336 (5.103698364662311e-05)	166 (5.631396923618358e-05)	411 (4.079869054899696e-05)	170 (5.063151251126308e-05)			813 (0.0014893545710069863)	655 (0.0014502959771483818)		837 (1.592527871601527e-06)	293 (3.6949916457218045e-06)	809 (3.1262313255699454e-06)	743 (5.982244404361399e-08)
	817 (2.4900476432404972e-06)			413 (1.184897326884338e-05)	318 (0.00011904240644052361)		668 (9.195830403305211e-05)	146 (0.00010023480070804304)	839 (9.92306669251063e-05)	156 (2.535306749958085e-05)	650 (1.0351502945519155e-05)	195 (4.091541773899515e-06)								252 (4.2964687378588406e-05)		393 (1.9023606652541714e-06)								359 (7.589852352188814e-06)	723 (4.50742353031047e-05)	278 (5.17533399228427e-05)	400+12 (3.8651797409111784e-05)	400+3 (4.612014327048328e-05)			34 (0.001166476950490347)	750 (0.0011733245000458833)		440 (1.484697280949271e-06)	778 (3.1454461584098533e-06)	641 (2.833128329567547e-06)	241 (5.256616742323971e-08)
	619 (2.11158981474403e-06)			65 (1.163977331311858e-05)	752 (0.00011379047486034485)		8 (9.069284360787945e-05)	186+5 (9.911403930336946e-05)	32 (9.827410488749958e-05)	409 (2.4951849633903003e-05)	15 (9.404454143444634e-06)	140 (3.1374638162872594e-06)								772 (3.8198455502985776e-05)		46 (1.4818265866639983e-06)								186 (7.397868135233819e-06)	658 (4.322545267216268e-05)	417 (5.016252437548695e-05)	837 (3.727782065582255e-05)	292 (4.584206277837979e-05)			245 (0.0011058389145876147)	490 (0.0003189922150283875)		49 (6.110621727474508e-07)	277 (2.841581852030795e-06)	795 (2.3965310685403307e-06)	792 (1.9553502321775284e-08)
	388 (2.0941728673543598e-06)			360 (1.0693600918461322e-05)	186+2 (0.00011160159966096167)		92 (8.617528881006806e-05)	5+4 (9.170317912279441e-05)	743 (8.20043673903303e-05)	813 (2.3875448140496972e-05)	309 (9.22579731014664e-06)	412 (3.1335885833327808e-06)								169 (3.210471057563132e-05)		150 (1.3394467951033072e-06)								166 (7.142883725880589e-06)	106 (3.9813618682380696e-05)	723 (4.746652243131947e-05)	505 (3.429199837218892e-05)	633 (3.576714048224197e-05)			189 (0.00029084610942063703)	849 (0.00013633869610548056)		648 (5.939936816034894e-07)	287 (1.5501685617500856e-06)	189 (1.3682671439221047e-06)	149 (1.3847616377334318e-08)
	553 (1.9648735289460872e-06)			277 (1.0439062947015113e-05)	362 (0.00010994677161161162)		347 (8.538110139434739e-05)	175 (8.680558692202044e-05)	347 (7.304928174287266e-05)	343 (1.783575191580199e-05)	140 (6.248720945963474e-06)	720 (2.8336283900660153e-06)								781 (3.1944579897602015e-05)		412 (9.88274114830508e-07)								646 (6.796644152117131e-06)	164 (3.710693528520391e-05)	178 (2.480969608480577e-05)	723 (3.3479214251818234e-05)	140 (2.99118336799585e-05)			839 (0.00013759422921228449)	202 (0.0001049390205788718)		292 (3.960578146360707e-07)	201 (1.3895401929989965e-06)	654 (1.3294993739870732e-06)	19 (3.2968102709270036e-09)
	417 (1.3959445120211186e-06)			178 (1.0398919030146268e-05)	713 (0.0001062178790304272)		519 (7.559007857823267e-05)	147 (8.256715470547954e-05)	808 (7.23596295517462e-05)	25 (9.000500804692875e-06)	404 (5.7043517362637815e-06)	185 (2.6044654445805836e-07)								133 (3.0162538208459554e-05)		144+18 (9.417344600527015e-07)								787 (6.562867180938679e-06)	369 (3.6429957706175614e-05)	774 (2.3486432184144438e-05)	171 (2.6727730031666175e-05)	834 (2.4641097209382437e-05)			5+2 (8.495750493506283e-05)	232 (8.588253366161121e-05)		165 (3.9165135820827555e-07)	647 (1.0456270788664306e-06)	651 (1.0668082809531872e-06)	290 (1.4155213369593609e-09)
	136 (1.392045974927384e-06)			49 (1.0198734607880199e-05)	735 (0.00010543995812990046)		767 (6.822764501229069e-05)	315 (7.898103295265984e-05)	464 (6.93374085905464e-05)	1 (8.644686637471382e-06)	462 (5.0329116380024155e-06)	148 (4.262536272111748e-18)								62 (3.0109816232417213e-05)										818 (6.438580551020219e-06)	141 (3.188951976382493e-05)	500 (2.1858587937640254e-05)	452 (2.325787201200776e-05)	86 (2.2801257806328705e-05)			319 (7.043524480260801e-05)	667 (8.305260074742223e-05)		464 (3.2180132953702274e-07)	178 (8.11087683742325e-07)	336 (6.142683489591064e-07)	279 (1.155955321226483e-10)
	186+3 (1.3678974982475304e-06)			455 (1.0075460278204383e-05)	136 (0.00010506884716368242)		185 (6.676712044364402e-05)	348 (7.831294086687266e-05)	146 (6.90355396310757e-05)	823 (8.02185670898031e-06)	278 (4.6459397505173544e-06)									164 (2.8173356731815284e-05)										290 (5.312586146518275e-06)	341 (2.362621558642911e-05)	754 (2.1295491036360677e-05)	396 (2.2212394312804088e-05)	362+1 (1.67449190790523e-05)			29 (6.391904241270775e-05)	23+1 (6.631898469081718e-05)		87 (2.447244199671748e-07)	5+4 (6.746162014428511e-07)	462 (3.9481440666139606e-07)	4 (8.689971255630676e-11)
	62 (1.0377314072419128e-06)			134 (9.782155485816992e-06)	772 (0.0001016596842717897)		724 (6.0594648510950876e-05)	357 (7.737009519873498e-05)	648 (6.803473322813941e-05)	183 (7.411714277252556e-06)	496 (3.961209703224448e-06)									87 (2.7686900020451984e-05)										266 (4.081064341413866e-06)	279 (2.285940764582079e-05)	149 (2.0632676436070804e-05)	244 (2.2177458196202915e-05)	364 (1.6573579126846005e-05)			147 (4.5653452684798024e-05)	343 (6.00386800257373e-05)		356 (2.3086248798171332e-07)	26 (4.5352616142054636e-07)	241 (3.1114764571718625e-07)
	717 (1.002512249505303e-06)			854 (9.073627086764415e-06)	398 (9.025749291844723e-05)		684 (5.943257090830176e-05)	7 (7.602332814445228e-05)	811 (6.0696087508963505e-05)	137 (7.321668897493959e-06)	292 (2.0949001184854272e-06)									360 (2.1942734116574867e-05)										46 (3.962608948010667e-06)	290 (2.2437169512196034e-05)	416 (1.9576554918368963e-05)	208 (2.1949196116744277e-05)	59 (1.5573551381423322e-05)			488 (3.251148671764787e-05)	369 (5.3051011913430025e-05)		4 (9.278808590847066e-08)	132 (3.698947442201852e-07)	334 (1.0495447911711732e-07)
	347 (9.760187502098667e-07)			612 (7.662986265066228e-06)	364 (8.778458897337132e-05)		412 (5.8987868072608136e-05)	346 (7.041170983263458e-05)	300 (6.048879138868722e-05)	818 (7.008929126413444e-06)	434 (2.032316863406504e-06)									99 (2.1896729116032644e-05)										363 (2.590746102653139e-06)	491 (1.741967224371525e-05)	783 (1.9559331971928906e-05)	787+1 (2.17317451177613e-05)	726 (1.4614349463936814e-05)			348 (3.140292016213955e-05)	154 (4.3438689374167803e-05)		588 (2.1395938325737785e-08)	787+5 (2.8117232892350546e-07)	459+1 (3.026284011875367e-08)
	168 (9.51367408507481e-07)			268 (7.2563297531529e-06)	238 (8.712639942215483e-05)		23 (5.826949895902736e-05)	164 (6.754897175983212e-05)	22 (4.729535654140825e-05)	809 (6.9530704169250004e-06)	440 (2.0028311205236577e-06)									753 (1.730293785907962e-05)										515 (2.3356709712192716e-06)	509 (1.712459580660954e-05)	165 (1.872934666949438e-05)	300 (2.0192447260200676e-05)	704 (1.363819412535494e-05)			832 (3.103723394948478e-05)	417 (4.28160277399984e-05)			755 (1.506137975497312e-07)	134 (1.628740813370721e-08)
	38 (7.456602815437492e-07)			406 (6.4439047947557606e-06)	29 (8.690163457544139e-05)		665 (5.7289034458365455e-05)	47 (6.570219997360858e-05)	369 (4.7253879026917136e-05)	731 (6.530788634067378e-06)	397 (1.9242493777052926e-06)									394 (1.4507868257273345e-05)										358 (2.2797509716553696e-06)	800 (1.6257028174955987e-05)	758 (1.5123960902758288e-05)	275 (1.9892915552295146e-05)	379 (1.3322694535328454e-05)			167 (2.2637528827499613e-05)	388 (3.307232590900285e-05)			288 (1.0982942438611626e-07)	186+1 (3.6463949891453807e-10)
	171 (6.984198754382024e-07)			189 (5.721543827944702e-06)	459+15 (8.423365810814855e-05)		16 (5.250982012100749e-05)	350 (6.544054562716233e-05)	172 (4.1752577934238256e-05)	394 (6.069586823555704e-06)	137 (1.5652251841885385e-06)									6 (1.3041577620158575e-05)										805 (1.4833274105458415e-06)	195 (1.5774786561152557e-05)	25 (1.4466627399205143e-05)	350 (1.983521803442371e-05)	61 (1.2678448341648156e-05)			444 (1.9700613631831787e-05)	146 (2.2037469220425016e-05)			410 (1.3903725851990739e-08)
	705 (6.341849789991605e-07)			424 (4.963727352212667e-06)	152 (8.176512415168199e-05)		209 (4.979601902448478e-05)	172 (6.453075035758118e-05)	667 (3.9655024474275036e-05)	820 (5.808217754678332e-06)	829 (1.4454677050698582e-06)									452 (1.278423288184013e-05)										404 (1.4168373422145669e-06)	797 (1.5430586415806745e-05)	291 (1.2935289135578975e-05)	737 (1.9780483044590808e-05)	183 (1.2060811527991387e-05)			835 (1.8718828481226063e-05)	630 (2.170845269534169e-05)			281 (2.2809768246077636e-11)
	287 (4.984219435153104e-07)			808 (4.401340864193588e-06)	148 (7.445346638656224e-05)		400+1 (4.9616042699975494e-05)	304 (6.0778546993639416e-05)	317 (3.611701997805993e-05)	699 (5.7143365935545505e-06)	208 (6.803945925122693e-07)									3 (9.957777021638929e-06)										654 (1.2248718340266273e-06)	236 (1.4433934591670143e-05)	341 (1.2522644230025691e-05)	787+2 (1.8722693230022124e-05)	278 (1.1753127411842047e-05)			392 (1.53305616280205e-05)	186+3 (1.7266973705771025e-05)
	792 (4.811285505891656e-07)			238 (3.971242069588014e-06)	47 (7.263543253229157e-05)		305 (4.852720851592964e-05)	693 (6.0221423189402187e-05)	409 (3.4772330845568876e-05)	362 (5.394490257259151e-06)	231 (6.455169342358504e-07)									171 (9.045347604823673e-06)										281 (1.2214438660080137e-06)	778 (1.2677166366174433e-05)	462 (1.2102953809722053e-05)	832 (1.687147028504465e-05)	27 (1.1370332281760842e-05)			7 (1.4799749413904009e-05)	14 (1.5781889610153948e-05)
	665 (3.535371767152111e-07)			10 (3.4280888076987852e-06)	130 (7.227538697553278e-05)		186+7 (4.582901392431478e-05)	186 (5.764169334520384e-05)	148 (3.241532495118776e-05)	419 (4.396699683705379e-06)	110 (6.438736183902767e-07)									621 (7.926809593502703e-06)										557 (1.1626201797535067e-06)	750 (1.2656470216893113e-05)	345 (1.2084254324266584e-05)	150 (1.3313602811020843e-05)	658 (8.334830767076255e-06)			841 (1.2729281900466857e-05)	57 (1.575753766922248e-05)
	281 (3.439286042809786e-07)			796 (3.122747933909489e-06)	144+4 (7.195781843517425e-05)		25 (4.4433723972868105e-05)	86 (5.746204990176975e-05)	190 (3.158990813276295e-05)	290 (4.075639885120154e-06)	518 (4.372778944958263e-07)									200 (7.272592326567089e-06)										6 (9.366755630199265e-07)	183 (8.457678861663805e-06)	186+2 (1.1047442403519766e-05)	87 (1.0464247065328865e-05)	2 (7.277264116754898e-06)			148 (1.0498519818303328e-05)	817 (1.3861057774327347e-05)
	68 (1.3339486985332453e-07)			325 (2.4772402580389524e-06)	831 (6.713016317458256e-05)		632 (4.0580786795458966e-05)	423 (5.637223110705547e-05)	189 (2.823484973367714e-05)	309 (3.965315572400835e-06)	494 (2.4040045461713816e-07)									407 (6.485793144620644e-06)										434 (7.02905448193233e-07)	461 (7.1495351565361456e-06)	16 (1.0040955807524977e-05)	667 (9.307717721696156e-06)	286 (7.17522607045839e-06)			5+3 (8.676168198689471e-06)	455 (1.2239153883078554e-05)
	305 (9.60620199906845e-08)			169 (1.9864920945830368e-06)	648 (6.607312099700203e-05)		387 (3.898805735414483e-05)	49 (5.587032800397646e-05)	316 (2.8147524773841644e-05)	756 (3.812697253043376e-06)	730 (2.105656369827965e-07)									553 (5.955358896695934e-06)										144+9 (2.0554784081646685e-07)	151 (6.017316561210294e-06)	246 (8.577543890424907e-06)	746 (8.721116399694442e-06)	130 (6.535529697358861e-06)			425 (7.872368671215301e-06)	25 (1.2153833134195942e-05)
	145 (8.8269540070629e-08)			400+1 (1.909025709829163e-06)	837 (6.451491251557635e-05)		746 (3.8619092322342185e-05)	778 (5.3683297281621426e-05)	333 (2.63136523225967e-05)	270 (3.4209349532353695e-06)	809 (2.3856686961886534e-08)									162 (4.459914058027249e-06)										9 (1.923348259593369e-07)	521 (5.0362892480273205e-06)	578 (7.75863003082953e-06)	613 (8.615293660872356e-06)	703 (4.743510863577358e-06)			275 (6.983286377119416e-06)	758 (1.1311106936928678e-05)
	99 (6.624392976840795e-08)			186+3 (1.7485407705266645e-06)	197 (5.8157889030700497e-05)		148 (3.6593622905133493e-05)	208 (5.355732731611796e-05)	728 (2.307406476427668e-05)	166 (3.3602634535215827e-06)	268 (2.1388048416792056e-08)									754 (3.1799821624100185e-06)										836 (6.983397644321683e-08)	612 (4.320381889584526e-06)	440 (6.517759310118393e-06)	462 (7.560208982869682e-06)	543 (4.374263211576778e-06)			226 (6.637785350317483e-06)	648 (1.0490859910000725e-05)
	546 (6.484227487348864e-08)			163 (1.6744438291156296e-06)	595 (5.81502152598497e-05)		343 (3.3040644774905026e-05)	829 (5.320368914495166e-05)	114 (2.0514130639315494e-05)	607 (3.3327085835343725e-06)	308 (2.6517143261507276e-10)									23+1 (2.993342199788948e-06)										336 (6.43007539445743e-08)	459 (4.1629234925232805e-06)	776 (6.451055956470988e-06)	698 (6.974086253678606e-06)	844 (3.600471451844234e-06)			536 (4.174177051920904e-06)	181 (1.0315791855774162e-05)
	142 (4.159377328133274e-08)			837 (1.3932963452008159e-06)	170 (5.799230403956037e-05)		621 (3.1901615779491496e-05)	188 (4.9620742934247775e-05)	720 (1.9332209557055543e-05)	173 (2.8223235554784606e-06)										339 (2.3621566039554204e-06)										144 (3.587143422014292e-08)	520 (4.0905708892176545e-06)	525 (4.805731322774953e-06)	148 (5.228761083194594e-06)	787+4 (2.3548009515759e-06)			514 (3.7223929758102693e-06)	333 (8.755242996018948e-06)
	84 (2.4396411217318605e-08)			315 (7.079814996448111e-07)	8 (5.689481625966329e-05)		18 (3.145927939646308e-05)	271 (4.701967293814567e-05)	706 (1.8639326090941984e-05)	779 (2.4719579706090565e-06)										316 (2.118567188750702e-06)										195 (3.4042387744569194e-08)	700 (3.074362610204655e-06)	399 (4.418002413524578e-06)	348 (5.0895976550972834e-06)	166 (1.9189929351033898e-06)			142 (2.700534825258728e-06)	749 (8.251543939156794e-06)
	496 (2.4004532452934158e-08)			688 (6.742534908768333e-07)	755 (5.652571912369588e-05)		477 (3.085791194595348e-05)	724 (4.545594089185064e-05)	612 (1.8434404298973474e-05)	512 (2.2101158428167794e-06)										774 (1.254160142751285e-06)										175 (3.0541423682562477e-08)	169 (2.7351876353586962e-06)	343 (3.660082131153951e-06)	624 (5.0869672078075035e-06)	404 (1.837829799252518e-06)			87 (2.432112654596691e-06)	144+7 (7.454808123501264e-06)
	354 (2.0925333701793072e-08)			136 (5.517510985260452e-07)	4 (5.123356468393404e-05)		779 (3.0174036637787306e-05)	389 (4.515990990360057e-05)	145 (1.7423077222599984e-05)	459+14 (1.8349708383053366e-06)										16 (8.896945876915989e-07)										410 (9.255569635743052e-09)	172 (2.7216949298089887e-06)	787+4 (3.3030002369602317e-06)	775 (4.975649610333812e-06)	335 (1.6011618076913179e-06)			641 (1.9594205940825313e-06)	345 (6.518462590354444e-06)
	448 (1.9971950356038976e-08)				677 (4.5879577424682686e-05)		287 (2.806982200066148e-05)	667 (4.500063799926716e-05)	578 (1.497965835719722e-05)	837 (1.2228313119753956e-06)										321 (4.55016189998029e-07)										29 (2.1091545993789925e-16)	815 (2.4634872583500533e-06)	139 (2.782673944364381e-06)	626 (4.625312509194152e-06)	277 (1.2786840585717946e-06)			161 (1.9475057708269375e-06)	166 (6.426887700018321e-06)
	345 (1.8638919043598145e-08)				842 (4.36782781189092e-05)		183 (2.7700717379306287e-05)	737 (4.237866472852151e-05)	635 (1.4781387638755092e-05)	335 (8.277373699519704e-07)										750 (2.106703074188396e-07)										143 (1.0161084422165462e-16)	535 (2.023693902568985e-06)	668 (1.9917227768937358e-06)	172 (4.5140913364422186e-06)	720 (2.4213072571615883e-07)			726 (1.733977958395756e-06)	400 (5.7813921279469356e-06)
	308 (1.6703616889097657e-08)				717 (4.100574333104682e-05)		514 (2.504729769599197e-05)	676 (4.212329503920108e-05)	360 (1.380839891911183e-05)	683 (7.475230950128921e-07)										779 (4.136991921643515e-17)											357 (1.9440321298265804e-06)	290 (1.957130265783702e-06)	184 (3.7013376136436883e-06)	33 (2.3474340902864586e-07)			326 (1.5321866942000803e-06)	423 (4.654434530900725e-06)
	394 (1.1008054884677254e-08)				339 (3.6513656246599665e-05)		352 (2.4962566322722457e-05)	518 (4.16944990048336e-05)	615+1 (1.2764420623300896e-05)	567 (4.989715142971787e-07)																					211 (1.4032780110419967e-06)	565 (1.6296939457118018e-06)	706 (3.340005441635504e-06)	178 (1.463738020102282e-07)			633 (1.4160417092150361e-06)	62 (4.284043774972845e-06)
	825 (7.718950726769008e-09)				319 (3.2932695067068825e-05)		405 (2.417427860018955e-05)	459+16 (4.163704060022544e-05)	84 (1.1684156164274697e-05)	49 (4.953159869997449e-07)																					29 (1.332289505209772e-06)	630 (1.4798046952984842e-06)	651 (2.448293658175802e-06)	705 (8.307638896073251e-08)			513 (6.267955608550797e-07)	601 (4.205185512728967e-06)
					603 (3.2093267342627134e-05)		507 (2.2439846494272203e-05)	641 (3.9995672651706625e-05)	356 (9.997078776562831e-06)	817 (3.562455370498736e-07)																					147 (7.529648686092805e-07)	153 (5.36219481902135e-07)	363 (1.7336171925550985e-06)	189 (2.5430832914908576e-08)			409 (6.167281706767043e-07)	347 (3.907504791293521e-06)
					300 (3.118172097493348e-05)		491 (1.9147159789168928e-05)	702 (3.7594279590566634e-05)	144+3 (8.442797155264061e-06)	455 (2.552393551709055e-07)																					817 (7.344800045580836e-07)	352 (1.3919119187817398e-07)	27 (1.6526081714780234e-06)				775 (5.494138871864001e-07)	787+4 (3.7577955433946562e-06)
					164 (2.93503109041586e-05)		726 (1.8636176928894633e-05)	25 (3.723713709307596e-05)	62 (7.418457799771622e-06)	463 (2.2454865145109598e-07)																					189 (6.496955815706076e-07)	467 (9.292159933623513e-08)	144+1 (1.5088414166944761e-06)				781 (8.102091421260723e-08)	281 (3.456037567759777e-06)
					405 (2.8920427599075947e-05)		722 (1.7704875407137918e-05)	290 (3.6790133688770996e-05)	163 (4.834667835532168e-06)	411 (2.1885334955015224e-07)																					633 (5.167781618807789e-07)	474 (9.046418646602585e-08)	328 (1.1798447342780803e-06)				787+4 (7.886026199933997e-08)	134 (3.2545005409325098e-06)
					518 (2.846695939255602e-05)		85 (1.742224634185753e-05)	8 (3.2487663749172794e-05)	277 (4.491151814247027e-06)	641 (1.974542671752306e-07)																					181 (4.658744949185905e-07)	386 (6.917472166117122e-08)	341 (5.618394140885827e-07)				106 (1.9628522649747234e-08)	9 (3.100054565109096e-06)
					774 (2.530433629218856e-05)		117 (1.7074154916006875e-05)	148 (3.184371536273558e-05)	724 (4.305265004942175e-06)	357 (1.1523499004904132e-08)																					767 (3.516815551335907e-07)	832 (9.866362206571338e-09)	774 (3.1510623725975925e-07)				797 (1.6790984279323011e-09)	169 (2.2992645932965974e-06)
					515 (2.4923257650533922e-05)		553 (1.5003967804947255e-05)	793 (3.153538132488954e-05)	593 (3.4643127617842047e-06)	662 (4.997624070100586e-18)																					137 (3.46644581784007e-07)	841 (1.819963326750284e-17)	836 (3.1362368500634343e-07)				332 (3.476695090557098e-18)	328 (1.6698953341959398e-06)
					309 (2.2115924293497494e-05)		68 (1.2324808938378467e-05)	632 (3.0313085789926713e-05)	661 (3.335745629754158e-06)																						18 (2.2165946906456217e-07)		401 (6.614715784018658e-08)					459+1 (1.1152480453603658e-06)
					463 (2.1893739678722056e-05)		134 (1.1593039229303871e-05)	713 (2.8949195301375797e-05)	202 (2.8438153007441597e-06)																						295 (1.7927843997107595e-07)		494 (3.790083208712149e-08)					415 (9.887037828449932e-07)
					356 (2.1271155179652135e-05)		31 (1.0455634455446116e-05)	459+15 (2.7231034737890703e-05)	777 (2.4196604445154686e-06)																						291 (6.449814393843692e-08)		743 (8.025748710751146e-09)					270 (7.091029514913538e-07)
					321+5 (1.941836656390681e-05)		150 (8.516501086535735e-06)	817 (2.7037383654718474e-05)	750 (1.9253978047769332e-06)																						59 (5.354491282328555e-09)		683 (1.3343921992228266e-17)					618 (5.927311807451204e-07)
					854 (1.9003371587812092e-05)		843 (7.929077221308583e-06)	535 (2.610440318306415e-05)																														824 (1.585975167188817e-08)
					358+1 (1.4925640769457505e-05)		708 (7.1744251200786165e-06)	741 (2.5785455939222928e-05)																														683 (3.73010391118096e-09)
					816 (1.373056873496312e-05)		138 (6.2994186583258865e-06)	842 (2.4095450365623903e-05)
					190 (1.0217921730587957e-05)		181 (5.723840924273259e-06)	644 (2.3885170987363356e-05)
					187 (9.45858795455414e-06)		731 (5.453824265527491e-06)	607 (2.3554411403740764e-05)
					315 (9.364744150299013e-06)		496 (4.645484054895793e-06)	170 (2.158881148686641e-05)
					20 (8.794252567100103e-06)		271 (4.266132515394109e-06)	460 (2.0807058020043125e-05)
					19 (8.278721983471495e-06)		358 (4.261739317646096e-06)	539 (2.033243790831321e-05)
					195 (8.043525818791676e-06)		842 (4.217823085120502e-06)	330 (1.884661659183586e-05)
					764 (7.973488230974416e-06)		776 (3.4784360773639014e-06)	544 (1.810462917139031e-05)
					330 (7.955793183476784e-06)		515 (2.9111256249940768e-06)	21 (1.7213737594225904e-05)
					496 (6.363071371935061e-06)		141 (9.218376543803063e-07)	144 (1.6516629905277497e-05)
					413 (5.959319386988041e-06)		186+8 (2.0575469385044937e-08)	543 (1.6357057709409587e-05)
					708 (4.540307977610105e-06)		47 (1.523959944284726e-08)	405 (1.5890919505174647e-05)
					169 (4.46368591203396e-06)		32 (1.2805175391007236e-16)	413 (1.566464929462059e-05)
					32 (4.273687412385011e-06)		144+10 (8.15310792685854e-18)	409 (1.5600335721484205e-05)
					270 (3.5467084860407503e-06)			229 (1.4712978023444997e-05)
					624 (3.476904364100609e-06)			211 (1.4505261937569942e-05)
					720 (3.357635132859748e-06)			779 (1.431528111829499e-05)
					629 (2.32812540624546e-06)			293 (1.3746741938845302e-05)
					710 (2.1026731615853173e-06)			283 (1.1370603709159039e-05)
					141 (1.8071335398834279e-06)			567 (1.1184653272552686e-05)
					592 (1.5767638804344236e-06)			219 (9.709478924827752e-06)
					588 (1.1120682093951323e-06)			742 (8.794026037086775e-06)
					186+3 (9.232187444207252e-07)			31 (7.888103738561076e-06)
					285 (6.890411491181515e-07)			328 (7.284463751535843e-06)
					275 (4.536841994223805e-08)			190 (7.257844572570309e-06)
					787+4 (1.8361594276049448e-09)			522 (7.069919329347062e-06)
					667 (1.432170064229048e-09)			181 (6.207561314840883e-06)
					840 (1.3455843625847893e-09)			33 (6.148375376221684e-06)
					464 (1.6235431833629393e-10)			92 (5.105877162772531e-06)
								18 (4.7085321489470625e-06)
								343 (4.0212797177664614e-06)
								287 (4.018503977414398e-06)
								184 (3.823688430144251e-06)
								801 (3.731570292405197e-06)
								192 (3.1312979683867064e-06)
								419 (3.1015233727829083e-06)
								323 (2.41451772469706e-06)
								108 (2.026752822024005e-06)
								784 (1.6814301897330954e-06)
								491 (1.1209296690779373e-06)
								137 (9.325193001633655e-07)
								845 (5.994127566632468e-07)
								818 (5.504573628840603e-07)
								633 (4.991377845424071e-07)
								787+4 (3.688831125824003e-07)
								541 (3.2271772726275463e-07)
								27 (2.8646852308112314e-07)
								403 (2.822742199778732e-07)
								132 (2.552014865410172e-07)
								496 (1.705110703217239e-07)
								174 (1.174584603071769e-07)
								461 (5.317595792620819e-08)
[truncated: 100 more columns]

## Sheet: RF HXB2 coordinates
VRC29.03					PGT135					PGT128					2G12					PGT121					10-1074					VRC07					VRC01					NIH45-46					VRC-CH31
fold1	fold2	fold3	fold4	fold5	fold1	fold2	fold3	fold4	fold5	fold1	fold2	fold3	fold4	fold5	fold1	fold2	fold3	fold4	fold5	fold1	fold2	fold3	fold4	fold5	fold1	fold2	fold3	fold4	fold5	fold1	fold2	fold3	fold4	fold5	fold1	fold2	fold3	fold4	fold5	fold1	fold2	fold3	fold4	fold5	fold1	fold2	fold3	fold4	fold5
63 (0.1753026618856027)	646 (0.18816060416767683)	507 (0.4362507289970371)	300 (0.17821001019690794)	393 (0.1084401305375144)	334 (0.0940219797758248)	330 (0.17955314994039903)	307 (0.16248940572398207)	187 (0.16229630905477885)	334 (0.10284797918826302)	334 (0.22795130522176665)	334 (0.19469006908680472)	334 (0.1971642332678759)	334 (0.20764552334203482)	334 (0.2399501485256635)	507 (0.20798083095198389)	507 (0.3038346370183314)	346 (0.24672057701993533)	170 (0.41095786647497445)	20 (0.13491015023130024)	334 (0.35639675363843054)	334 (0.33123356445401175)	334 (0.3562143963136828)	334 (0.31098072851522124)	334 (0.37260177574046544)	334 (0.463368866857939)	334 (0.48414961480234975)	334 (0.5097764028200472)	334 (0.4537554854901552)	334 (0.4952031995481038)	400 (0.03487976625152093)	346 (0.025949825098334517)	346 (0.032177632293526624)	31 (0.0347528708261164)	23 (0.09413979773328018)	99 (0.062187066179845554)	252 (0.07875582818517876)	646 (0.04135889991917237)	252 (0.059220854464178255)	646 (0.03803468298175508)	305 (0.04422374299789153)	364 (0.058322681004886676)	364 (0.07948313028943543)	341 (0.08362616866179337)	364 (0.05622244643280461)	833 (0.0428469588004879)	132 (0.03145620359169341)	781 (0.059204067740160835)	62 (0.04639492846372253)	781 (0.06324611175024866)
300 (0.14512119569012924)	335 (0.17479622729331412)	804 (0.15070448052425017)	393 (0.05897755830898978)	300 (0.07759147937145364)	325 (0.09311845143598589)	417 (0.07914585961542266)	334 (0.1166112036086282)	334 (0.07725546491583188)	46 (0.06049683308127217)	330 (0.04773051160208251)	332 (0.05516525603074069)	332 (0.047499595125421186)	332 (0.02828769316016368)	332 (0.03525331456246237)	787+5 (0.1634493230074443)	787+5 (0.12329310225105321)	84 (0.1566931027021614)	507 (0.18160631474342048)	553 (0.12424117679184868)	332 (0.12882019700540787)	332 (0.1101640337164744)	332 (0.1398461684799746)	332 (0.19175140537597657)	332 (0.1590627283982262)	332 (0.24945522537913195)	332 (0.2237385825504708)	332 (0.19576731476403492)	332 (0.24580566303850815)	332 (0.22545878665489008)	346 (0.023077539985781)	456 (0.01736840580486152)	316 (0.02819905414620262)	23 (0.031248960419098935)	316 (0.03991293073644373)	252 (0.05005216684618734)	236 (0.034253837895485084)	236 (0.025275525512737484)	236 (0.03979262616351283)	236 (0.027639562482317456)	364 (0.04262230815619684)	341 (0.039810972015157375)	704 (0.02028801887527254)	236 (0.047937210090251196)	341 (0.04051782811950479)	462 (0.031119266728568466)	809 (0.030125682015742665)	130 (0.026225620748980397)	726 (0.03565727623997348)	655 (0.03954245176146326)
833 (0.11099194870153005)	851 (0.05621308164597413)	293 (0.10615224552258948)	363 (0.057424695823812724)	151 (0.0472663979712087)	332 (0.06722669857801432)	63 (0.07784545359816493)	46 (0.08001528296911777)	46 (0.061419604141798555)	307 (0.04657078900571814)	446 (0.03657984470630661)	330 (0.030766907664966453)	330 (0.03630526565216803)	330 (0.025594672798598513)	640 (0.034992598325314615)	817 (0.1498851185591141)	467 (0.11780348548498147)	619 (0.10645342074772085)	787+5 (0.11245268161192604)	804 (0.09088033340660477)	134 (0.052465221558298074)	134 (0.08944101786191985)	134 (0.056293362757556885)	325 (0.056987005814730526)	307 (0.03397321756920764)	325 (0.017695628762626474)	325 (0.03214038564934579)	325 (0.04485152007474413)	325 (0.020350543983232924)	325 (0.02067097896821364)	20 (0.021849850272306126)	200 (0.015225062907237118)	23 (0.019087247330916726)	316 (0.025002581286847146)	397 (0.0236564617972027)	236 (0.03214280797163783)	805 (0.016998977289382208)	22 (0.021321352640101973)	646 (0.01994602954621691)	644 (0.023883451821059484)	341 (0.04035922125548834)	833 (0.03739283726628194)	833 (0.02000612760163769)	464 (0.045789846137664535)	279 (0.03539913908516744)	809 (0.02727384290228331)	726 (0.02357529871181099)	809 (0.02377034979869097)	240 (0.02371882828358402)	462 (0.03191075236135389)
335 (0.0710564306241309)	644 (0.04975886342784175)	467 (0.05390447790331071)	136 (0.05710872056497441)	646 (0.03808849412476098)	404 (0.04191936789921391)	334 (0.07687254275593432)	721 (0.048324454837844553)	465 (0.05020321024863316)	704 (0.044540274399354894)	332 (0.02456129592528269)	446 (0.01775939595387987)	446 (0.03048726033394754)	446 (0.024930574461483147)	330 (0.015941448900036376)	289 (0.04362045028392878)	289 (0.047816442912787915)	21 (0.0696915683132287)	22 (0.03781295251813388)	490 (0.0698468773027787)	704 (0.012134247604248126)	307 (0.02658446298246341)	307 (0.026489265698346413)	134 (0.024634624036193747)	325 (0.02800410098316173)	402 (0.009749792957864743)	330 (0.014459204806361257)	330 (0.013850379830565876)	330 (0.014986843291342302)	330 (0.011656294181888073)	307 (0.01999671443349395)	140 (0.014884490479833045)	9 (0.017161335918473578)	99 (0.020979388829923087)	21 (0.022928029805500506)	230 (0.032097321901266206)	144 (0.016920528303123475)	252 (0.0167502546317107)	788 (0.017313962185386438)	106 (0.017603325053217843)	620 (0.03636829235166229)	300 (0.01832062014035715)	183 (0.017509782383764824)	305 (0.025410643657490635)	236 (0.022434408773091864)	644 (0.021054709538304222)	835 (0.019820528312935508)	339 (0.017257001738233742)	142 (0.02301993288380108)	85 (0.030108306734899927)
393 (0.0370388484398845)	300 (0.04652128858168352)	187 (0.02206615533989737)	335 (0.055768712720256214)	363 (0.03592670052636651)	500 (0.037092000244514284)	151 (0.021165116318443703)	278 (0.026353770946134784)	636 (0.04325927025491659)	332 (0.037360728393746066)	674 (0.016432487953490643)	18 (0.017551763581539984)	321 (0.025789316978056306)	640 (0.018463154802114527)	321 (0.015170680338445203)	232 (0.04110936865764482)	379 (0.04213367852614264)	335 (0.052805947655846744)	189 (0.03552366380251401)	169 (0.05133986945001)	307 (0.01102522121666535)	325 (0.016217127564464827)	325 (0.016441556029587308)	307 (0.02190026091938317)	134 (0.023920288069715752)	330 (0.006501874735328971)	602 (0.012014861581860837)	402 (0.013193526801093649)	402 (0.007551646549323697)	402 (0.011242655216103296)	394 (0.015087938987216016)	461 (0.013132849277713424)	371 (0.014975967107412776)	346 (0.020916493715069796)	717 (0.02010648682735311)	268 (0.018058277437772583)	170 (0.015531785014604858)	336 (0.016072125320866163)	84 (0.017215601391403736)	252 (0.016262169336482363)	236 (0.022112078327140364)	620 (0.018142550773472908)	836 (0.014816883542577744)	279 (0.02309491325192842)	184 (0.019319373181766592)	184 (0.01793659340839793)	184 (0.019117611448593523)	833 (0.016710073517477924)	440 (0.02148600661053926)	4 (0.025096481233821095)
363 (0.033829478886452075)	837 (0.035811534289688245)	640 (0.015987899775308387)	63 (0.03587989141005679)	32 (0.0351701024006448)	429 (0.03237993908522527)	832 (0.019270635899284634)	332 (0.025222898353556792)	721 (0.038902805518529635)	721 (0.034977721358997745)	286 (0.016065777438311626)	619 (0.01446569832879378)	5+4 (0.01248849435867363)	295 (0.018247237224442547)	674 (0.013832202489264749)	721 (0.03094140785107415)	62 (0.03709305176661049)	369 (0.038170262833806416)	426 (0.014942360683340964)	809 (0.045400237055209985)	325 (0.010105649723012285)	535 (0.012957031687470078)	749 (0.015012187501085924)	139 (0.021048881594052448)	323 (0.010200688166016119)	426 (0.004731400110876599)	305 (0.009185275472070481)	343 (0.0058547782202147455)	743 (0.0055035247971585936)	172 (0.009921536963756356)	456 (0.014606626837631918)	343 (0.013075473523835413)	20 (0.014162495331120498)	674 (0.019910451977654942)	22 (0.019929961386776517)	347 (0.01743196744914245)	132 (0.014058910877179417)	644 (0.015207942359112598)	268 (0.01688063587208538)	141 (0.015891943966217837)	429 (0.014756098561510132)	305 (0.01583223118332887)	305 (0.0142602181896963)	396 (0.014569640332739338)	305 (0.01873841379448802)	781 (0.01577888211959204)	397 (0.017923650783825323)	92 (0.01570679032078965)	144+1 (0.0208243499244213)	502 (0.024957509245600508)
5 (0.026625682423081554)	316 (0.024469097868596513)	141 (0.015843266128098804)	415 (0.021327188451501635)	674 (0.025798034948207385)	583 (0.02884492654067535)	813 (0.019197577414229297)	142 (0.01817148720964897)	307 (0.023678559152419794)	335 (0.030510115585553197)	321 (0.010843269749999683)	337 (0.014125567587040833)	461 (0.010488826623961145)	136 (0.015230578143171865)	337 (0.013188845734172276)	413 (0.021026827923292492)	792 (0.02420307442097013)	514+1 (0.032099883456322774)	23 (0.014334494296683521)	607 (0.042560091932592435)	319 (0.008384575776227369)	143 (0.012511645852582803)	309 (0.008733503798697613)	319 (0.010283671162286187)	704 (0.007791186500608507)	412 (0.004196644403996752)	402 (0.0077438517579002195)	317 (0.005419306457565409)	364 (0.004542669602337043)	459+1 (0.008824644436710868)	236 (0.014312001234862858)	396 (0.012531847518032392)	465 (0.012341331667003647)	456 (0.017583992186392405)	151 (0.015324512589661984)	186 (0.017068329859823993)	230 (0.013011309015370408)	186 (0.014995314628329922)	756 (0.015788430950510943)	300 (0.015549819900220006)	114 (0.013928909288295946)	236 (0.01518492466981338)	268 (0.013829845804758083)	646 (0.01296696210313888)	750 (0.01587908178077718)	619 (0.015409926930047045)	833 (0.01759768113574693)	400 (0.015666119473452325)	787+7 (0.019250065965467467)	130 (0.023593204977942223)
305 (0.01603934390363555)	515 (0.020465240683548692)	151 (0.015023777630695633)	141 (0.020502356347772536)	141 (0.025587930332704897)	46 (0.028728814288653638)	136 (0.016037369502579137)	140 (0.01728502652811769)	417 (0.022766849655122802)	179 (0.023864529253827003)	613 (0.00910214945063639)	407 (0.01212841064146433)	62 (0.010480622196375302)	321 (0.013988443343422254)	362 (0.011158195121325452)	379 (0.01622279762024581)	462 (0.02206564490811987)	19 (0.03142144901280756)	832 (0.013362022391568485)	467 (0.04089864387251005)	619 (0.008001302004906324)	513 (0.010707768842140265)	300 (0.0069683032649933314)	195 (0.009204966383539202)	5+3 (0.005896576241084262)	270 (0.003950591655115052)	317 (0.005621098676752871)	305 (0.004457024625374725)	170 (0.004448286365511322)	307 (0.006032182228476599)	781 (0.014172538494931199)	21 (0.010944162061145433)	202 (0.011369764032757582)	144+3 (0.01513287889229455)	99 (0.014819117038274356)	646 (0.015408661397663963)	154 (0.011022359087588978)	23 (0.014020627088482899)	230 (0.014445720622105746)	463 (0.015464256021043558)	629 (0.013223728740028258)	403 (0.013636097446314987)	743 (0.013397676544932381)	462 (0.012350670524419485)	620 (0.01413069782818018)	787+4 (0.015367550658184796)	240 (0.015071959525769016)	410 (0.015094864440740194)	851 (0.01711303651782844)	440 (0.01999036606648157)
200 (0.014075551334067743)	363 (0.01600843189256107)	474 (0.00914118073710828)	851 (0.020104741881547265)	399 (0.022147983537381725)	63 (0.024181512267163627)	392 (0.014719047074716832)	138 (0.014055429028157896)	278 (0.01888655414552276)	461 (0.020323074065363968)	152 (0.008198673065497096)	743 (0.011750270304373651)	640 (0.010388877106698656)	743 (0.011451515945429109)	152 (0.010570784475865928)	440 (0.01609335600408874)	47 (0.018671151699517982)	507 (0.025940502455309017)	752 (0.01090982938628875)	33 (0.03727731633117478)	300 (0.00734202155773064)	749 (0.010097874264103775)	297 (0.006117777194514956)	513 (0.008554883957383316)	139 (0.005637401791027145)	640 (0.003916771546409153)	535 (0.0038087874849718826)	328 (0.004337725981731633)	165 (0.004287941085768547)	400+2 (0.0040380467200921135)	31 (0.013707243115215772)	337 (0.010400161288807544)	151 (0.011266119993768177)	459 (0.011990305525361093)	20 (0.014696382553027442)	644 (0.014423693782967916)	31 (0.010714262332479678)	63 (0.013762132246239584)	174 (0.009134990547807429)	809 (0.014942198379244426)	183 (0.012980185597220419)	464 (0.013435210720848405)	403 (0.010622670090111688)	833 (0.01028099941004722)	835 (0.011621848480420107)	825 (0.015262996661368891)	360 (0.01466076741880784)	397 (0.014705779102709132)	640 (0.01609386090134391)	68 (0.017454140960666477)
644 (0.013530706686269267)	462 (0.015697238608157617)	721 (0.009118250347004612)	305 (0.016437385155724602)	460 (0.021358145728262196)	307 (0.02321993665323459)	189 (0.01135464208328968)	318 (0.013271110143826342)	63 (0.017952791629573854)	396 (0.01871683358541858)	754 (0.007801592876649808)	842 (0.010855182702348648)	325 (0.009584139595819257)	152 (0.011122176702533673)	295 (0.010526155905248987)	295 (0.014440351417316848)	10 (0.01769592462283149)	467 (0.02297676646068462)	160 (0.010100633999350891)	507 (0.035617561266018075)	749 (0.006924273199147562)	741 (0.0057341968299150555)	186+4 (0.005763725672153559)	343 (0.006443661104459497)	727 (0.005577569381871201)	307 (0.0037600032981191115)	364 (0.003402077977561813)	459+1 (0.004152454687765438)	317 (0.004148313516572516)	413 (0.003983636533747648)	170 (0.01311777804245615)	464 (0.00994594685581386)	398 (0.010935782604971587)	413 (0.010016767003484356)	346 (0.0146581200373608)	300 (0.012407420334035815)	813 (0.010202281932650709)	463 (0.013672867254454628)	412 (0.00859167148116172)	364 (0.013522606544222514)	337 (0.012480297594728337)	413 (0.012006303086616474)	140 (0.010250868268530354)	836 (0.01010197632902371)	151 (0.010888673752259747)	746 (0.012574250529746428)	26 (0.014644305426879778)	240 (0.01381176127284045)	464 (0.014567390803004713)	209 (0.017419002147975562)
102 (0.013113872895274286)	305 (0.01180136719084391)	462 (0.007605344685449286)	164 (0.01622043442955249)	200 (0.01641483181709517)	417 (0.02083592579177495)	363 (0.010570485754049709)	363 (0.012056254427191337)	332 (0.017305449106798276)	513 (0.017369719800168253)	321+5 (0.007475094588247819)	5+4 (0.010176704475602462)	145 (0.008970725326055633)	347 (0.008628833446427502)	305 (0.01022908470467753)	305 (0.01403929804490161)	295 (0.015029185707721738)	787+5 (0.022750753613291652)	62 (0.009244773603488141)	344 (0.02661819085892962)	195 (0.00687367895823196)	139 (0.005321714253599057)	513 (0.005590604356509293)	655 (0.005821211321832575)	513 (0.005385437626296553)	27 (0.0037597361485302116)	442 (0.003319343391615908)	172 (0.003920405719039885)	618 (0.0038996085700853137)	136 (0.0033589947066065408)	453 (0.011639597428693357)	805 (0.009922238289350216)	620 (0.010189487971646673)	16 (0.00937629512185456)	388 (0.014628854015843101)	369 (0.011902357414125181)	683 (0.010026678439424227)	408 (0.012687904183298881)	170 (0.00818300731927382)	405 (0.013265675541590874)	612 (0.010065100986745417)	140 (0.01189525761197199)	396 (0.009884557612390316)	364 (0.009362091902721538)	464 (0.010376595009001927)	47 (0.01239144835460668)	825 (0.014481965955891034)	279 (0.013753087951322716)	65 (0.013838904770812836)	339 (0.016545393144290703)
232 (0.011971528180615554)	362 (0.011664839215837372)	142 (0.006175183502464202)	396 (0.016031300730259233)	397 (0.015279166231441457)	392 (0.01741723464418318)	336 (0.010327186871436387)	336 (0.010563976846516587)	689 (0.015227012293403274)	278 (0.016802311789986705)	460 (0.00693975768845554)	132 (0.008232640655124975)	743 (0.00896823449462217)	145 (0.008392781101185102)	297 (0.009650014632057502)	406 (0.012393448660154452)	787+1 (0.014471213350559611)	337 (0.010560031548178795)	440 (0.008578112872394418)	787+5 (0.02654771784639873)	343 (0.006070145757722072)	752 (0.00500646378280409)	195 (0.005510684603337151)	297 (0.005611925414557149)	620 (0.0053306007724931714)	317 (0.003590944181444941)	27 (0.0026025152624123797)	400+2 (0.003867708907519722)	305 (0.0036908053099130355)	144+6 (0.002967357195143732)	234 (0.011479643294783622)	364 (0.009700512205656132)	364 (0.010023488382423458)	9 (0.009321667481001121)	321+5 (0.012134618080156399)	238 (0.011853029363899195)	403 (0.009427006848985259)	809 (0.01114616410571126)	147 (0.007965840953050975)	186 (0.012290717791562843)	347 (0.01000824273741971)	9 (0.011811949313165825)	413 (0.009714309139920926)	60 (0.008960105301070418)	405 (0.009971306171835266)	137 (0.012309219384544531)	644 (0.014172887685334933)	174 (0.013558469170664562)	357 (0.013764338968438122)	144+1 (0.015399135500463535)
334 (0.010907774090031143)	459+16 (0.01119840819631532)	371 (0.006117653419708935)	646 (0.015976092013078574)	407 (0.014901018592468857)	781 (0.014439423000108292)	155 (0.01023304033836877)	151 (0.010035583869141414)	595 (0.011983254482013723)	330 (0.013630643753128113)	295 (0.006854408211847392)	674 (0.008062235800620715)	406 (0.007890884233624199)	754 (0.007789321478965166)	446 (0.008202174497505795)	787+1 (0.011846297537778886)	676 (0.00951710994689022)	289 (0.010437963535950522)	467 (0.00804367444089955)	851 (0.02008236454265489)	5+3 (0.005246382149339477)	440 (0.004984322792053556)	465 (0.005015704180339685)	400 (0.005344011141343741)	182 (0.005249151737019012)	336 (0.003590267992594068)	352 (0.0025406351429646573)	640 (0.0034669915395229576)	27 (0.0032571467846139743)	148 (0.002715106649359391)	464 (0.011426532113301363)	23 (0.00948691312210039)	400 (0.00962430380429463)	21 (0.008887691631299936)	461 (0.010820239465297636)	84 (0.010689384894455934)	147 (0.009087357145525493)	805 (0.010563823042952237)	406 (0.007543309173162769)	403 (0.011917364048752658)	335 (0.009342530970194444)	279 (0.011247662674077646)	341 (0.009462286961054351)	184 (0.00834159569932909)	136 (0.009781366068911968)	271 (0.01136345036511328)	781 (0.013003845071025956)	824 (0.013524235808207968)	515 (0.013127362867778289)	144 (0.012766968416224102)
459+16 (0.010256716905057868)	836 (0.01059039400268271)	644 (0.005652686654058184)	781 (0.012583201504787603)	851 (0.01400147533014779)	166 (0.01387949823713786)	619 (0.010065430606333236)	583 (0.00953336861734512)	363 (0.010977672755423874)	171 (0.013544367565590259)	397 (0.00603321038821842)	325 (0.007778242597917585)	754 (0.0070369376979310646)	63 (0.007274841428235069)	406 (0.007932702543846053)	10 (0.011529595616776463)	33 (0.008516572079202846)	640 (0.010152483775261687)	525 (0.007940465902489185)	756 (0.01855712180093263)	513 (0.005192243551297903)	655 (0.004969540634256494)	343 (0.0049841235571163505)	620 (0.005223111271430794)	671 (0.004486018395655303)	743 (0.003478316618387553)	30 (0.0024959368943057417)	154 (0.0029553293332422207)	300 (0.0031393883771468583)	704 (0.002674830702010022)	337 (0.010666274468402443)	833 (0.00905288847979631)	334 (0.00809910055485017)	307 (0.0074124021395842)	403 (0.010058754687148858)	170 (0.009443182182250376)	149 (0.008563090881976376)	535 (0.010219196118806862)	462 (0.00754257890028206)	192 (0.011505438703784229)	396 (0.009204049419828882)	29 (0.010731100784880997)	621 (0.00934277387532822)	465 (0.007786203025296138)	399 (0.009419090686969347)	636 (0.010501450484793267)	92 (0.012535805921292845)	99 (0.01165422033011346)	184 (0.01211340011567302)	132 (0.011941914404986952)
700 (0.010134948753049176)	518 (0.01038269095050851)	621 (0.004203210532366256)	97 (0.011927176838345927)	130 (0.013262520125761235)	636 (0.013560338336552919)	332 (0.009826020711827503)	602 (0.009201586129286126)	328 (0.010409519167280045)	583 (0.011661951239444529)	347 (0.005992348775234889)	136 (0.0075808698114821615)	644 (0.006921556787246646)	417 (0.006907218215885077)	677 (0.0076707219856633575)	467 (0.010595655878064445)	190 (0.008097028559266512)	136 (0.00985843884333908)	147 (0.007152609596667628)	633 (0.014774565569713245)	151 (0.005017576364642723)	186+4 (0.004731116988134284)	655 (0.004916652162286588)	432 (0.005165204931446984)	291 (0.004364503170985759)	364 (0.003010967321123974)	411 (0.0024932720948510354)	148 (0.0028631376447240515)	316 (0.002808287869633576)	138 (0.0026621382308965186)	364 (0.010642424559121049)	316 (0.008954045981569299)	781 (0.007877351316475007)	833 (0.007097173869709495)	238 (0.009678110357300145)	674 (0.00928452037128861)	84 (0.008185425136871123)	170 (0.010185021923053268)	144+1 (0.0075122212955063715)	268 (0.01109375811052907)	809 (0.008773728282962686)	629 (0.009724762093081589)	152 (0.00920722963242502)	460 (0.007664576011662143)	195 (0.008687088889909413)	464 (0.01039017392355131)	801 (0.012178552827409556)	184 (0.011480153459484513)	371 (0.011570389915101825)	347 (0.010463799111387869)
396 (0.009881460323620831)	141 (0.009647194618143087)	186+3 (0.004098198815189923)	804 (0.010343118437192116)	164 (0.012824190185325558)	411 (0.011098287796582276)	829 (0.009623180143626361)	640 (0.008916532923314523)	151 (0.009672668650380136)	321+5 (0.01114480940918374)	346 (0.005935052169042821)	252 (0.007499138495264349)	150 (0.006890721029167078)	520 (0.00672502325502271)	186+1 (0.007332851789311593)	313 (0.009452461613955779)	138 (0.0078661013487707)	188 (0.009120332042487462)	407 (0.0058648438897298035)	752 (0.011796253738879643)	236 (0.004517352157748593)	619 (0.004715698228379921)	432 (0.004843079016188539)	411 (0.004805293875506721)	153 (0.004335917154588593)	432 (0.0029740691525982177)	316 (0.002429292173582965)	336 (0.0028477866872699768)	602 (0.0027630972909261243)	620 (0.0024900113888930192)	23 (0.01014665746118229)	648 (0.008730735503552248)	464 (0.007308149251297229)	648 (0.0070212443312208835)	455 (0.00884532699964233)	132 (0.008802994348780024)	148 (0.008063821298472724)	192 (0.009598462135788365)	463 (0.007341769884855212)	147 (0.010675775126161252)	166 (0.008236215609471303)	640 (0.009450052595893326)	465 (0.009030094711242593)	459 (0.007381717401695636)	500 (0.008609788146376088)	321+5 (0.010137605605482498)	440 (0.011423721448765356)	640 (0.011266546557713863)	21 (0.011421336718572126)	360 (0.009982230696549748)
646 (0.009507928804967498)	134 (0.009255337794120888)	133 (0.004058686023748658)	147 (0.009909714043061488)	135 (0.012658100742579621)	179 (0.009639700438992083)	459+15 (0.009549335713080994)	704 (0.008824421261076548)	500 (0.009439445757716563)	63 (0.010979891516629512)	406 (0.005887242014901258)	336 (0.00731115630422152)	297 (0.006565999659715007)	774 (0.006597624805483715)	743 (0.007180334214164896)	543 (0.0062755136755563755)	29 (0.007641995233020646)	291 (0.009038878752388669)	787+1 (0.005348531447619509)	178 (0.011762935110045263)	741 (0.004493299284710535)	195 (0.004495279763018231)	400 (0.004805046052135667)	465 (0.004736474158678143)	717 (0.0037561829251502345)	442 (0.0029510350357241344)	300 (0.0023635044077682226)	186+4 (0.0025598386825351296)	152 (0.002690033732513942)	535 (0.0024889596396802933)	494 (0.010036673774727025)	149 (0.008179162174068527)	136 (0.0071227173694739035)	440 (0.00667451745439668)	409 (0.008256465105369969)	788 (0.008055724109216098)	471 (0.007934871697807072)	403 (0.009238220167557591)	154 (0.007173284393181704)	22 (0.009076437436402749)	184 (0.007715396612566102)	185 (0.009400720431352046)	620 (0.008661757502548892)	620 (0.00735317892332641)	621 (0.007096155574655434)	26 (0.009934706857332247)	464 (0.010922616361419467)	146 (0.010251544647974321)	337 (0.011157879189165647)	736 (0.009702387639806527)
409 (0.008727951998229457)	245 (0.008076900602486212)	415 (0.003937594126129456)	138 (0.00978685272048149)	624 (0.01157940730812205)	336 (0.009395228070742867)	165 (0.009205691582733893)	492 (0.008258062097566873)	704 (0.008742250837659808)	255 (0.010923807529038211)	407 (0.005648124014267535)	186+2 (0.007308916351702443)	619 (0.0065530964764062075)	409 (0.0063724996903950235)	179 (0.006912348236528631)	145 (0.0060090420799538465)	525 (0.00644438269411521)	33 (0.007847177676808606)	10 (0.00489646565314819)	189 (0.010626100371610166)	297 (0.004277398300102509)	5+3 (0.0041071290537902)	128 (0.0046261671525288355)	463 (0.0043927240443383374)	343 (0.0037224808039396863)	459+1 (0.002898294104201543)	152 (0.0022967728018828534)	144+10 (0.002509594883428122)	412 (0.002619006051844231)	269 (0.0024218849638780876)	845 (0.009081155602007514)	788 (0.008113567760764209)	856 (0.006770474995819059)	677 (0.006477635508405467)	142 (0.008247319166308133)	413 (0.007961995351676028)	833 (0.00785452630333122)	154 (0.009202342446629621)	186 (0.006897512432922803)	31 (0.008580597694828737)	151 (0.00771108134972376)	396 (0.008784734714621469)	360 (0.008567819605642521)	371 (0.0073200376757151355)	186 (0.007080206529139507)	132 (0.00923619303668586)	640 (0.010861562982222545)	144+1 (0.010060778026966415)	835 (0.010661374204357131)	240 (0.00924300798129977)
742 (0.008532479760579574)	395 (0.007770114801741037)	746 (0.003935922318197352)	200 (0.00850669610056906)	189 (0.011463642085530173)	618 (0.009374951595484855)	618 (0.00868126652507171)	815 (0.007355347136765929)	324 (0.008499755186944616)	371 (0.010666071848679699)	140 (0.005500574664546047)	412 (0.00686878756446402)	396 (0.0065121526340024185)	346 (0.006265157626831119)	323 (0.006654589727157315)	150 (0.005766763693370297)	170 (0.006273679400591797)	172 (0.0065970644212284355)	80 (0.004494345337476253)	62 (0.009798398597751676)	192 (0.004220891827038104)	297 (0.004075159969619333)	143 (0.004287346796250217)	360 (0.00418248135974073)	147 (0.003628909476473325)	28 (0.002788880693574604)	140 (0.002274328888864626)	152 (0.00241809333220262)	185 (0.00257801153646811)	125 (0.002369974460773145)	341 (0.008615564343992022)	829 (0.007979888591733339)	394 (0.006599274646115245)	182 (0.0063062932471848535)	31 (0.008055877831435217)	147 (0.007347323114543205)	640 (0.0076324701646198825)	136 (0.009042526246766255)	31 (0.006338333691863905)	136 (0.008172746249038411)	410 (0.007522113123435317)	195 (0.00816966629896457)	393 (0.008448461493897453)	7 (0.007146135420131174)	238 (0.0070211415330066)	502 (0.009050205375403405)	278 (0.01066233319928859)	607 (0.010003894673693892)	801 (0.01031142249032313)	446 (0.008542404808524346)
186+3 (0.007538835767451869)	184 (0.006769493276242462)	362 (0.003933576004027259)	413 (0.008409402156662422)	335 (0.011309222105203172)	363 (0.00845267082461574)	308 (0.008131870698665845)	411 (0.007350734342981799)	618 (0.007529576082471391)	674 (0.010391968763652034)	619 (0.005346874714578591)	640 (0.006360398960405784)	201 (0.005995416126051327)	188 (0.006094098164095943)	150 (0.006210137835514356)	62 (0.005493102054958248)	268 (0.005311868448721566)	319 (0.005362318672543965)	29 (0.004396215055880414)	787+6 (0.008505219607567912)	535 (0.004199277661909631)	305 (0.004062426645678121)	463 (0.004080033867077086)	305 (0.003932982335354804)	330 (0.0035008877176573618)	144+1 (0.0027399796976449887)	336 (0.0022614218614257233)	409 (0.0022367040976133436)	85 (0.0024930365982680862)	459+15 (0.002311638062251658)	398 (0.008238052437388139)	389 (0.00778078767772046)	720 (0.006569785540516657)	170 (0.006156450958329984)	620 (0.00804704206244956)	467 (0.006616295971683962)	463 (0.0074710765842860285)	99 (0.008492065583174911)	640 (0.006083243450781189)	238 (0.00792414477133835)	405 (0.007282708700630512)	429 (0.006714998368817636)	455 (0.00830578712680081)	151 (0.007022798673281365)	140 (0.006939648873193208)	347 (0.008663072167184864)	147 (0.01020691421576558)	411 (0.009019665973837791)	183 (0.01023962541465207)	464 (0.008469078932776656)
141 (0.007311204792860495)	321 (0.006727537828803905)	33 (0.003529319816032852)	833 (0.008358637674572527)	92 (0.010572035978723285)	318 (0.008025950918766022)	186+3 (0.007457380971151628)	392 (0.007334898614982323)	140 (0.007051853614042349)	618 (0.010088952944997657)	5+4 (0.005323142774862092)	409 (0.006323587480867386)	134 (0.005556772333104039)	321+5 (0.005850767469540167)	5+4 (0.005759732224036769)	80 (0.005445975056876724)	283 (0.005181911718375537)	629 (0.004216156917623891)	208 (0.00386543716858243)	190 (0.007529899448325597)	655 (0.004143537961333268)	150 (0.0040571977800520995)	151 (0.004012210524212998)	291 (0.003866899053589189)	319 (0.0033167832763487523)	134 (0.002536702028582442)	607 (0.002225749722930186)	352 (0.002077602853219701)	609 (0.0023667610347365485)	408 (0.0020376176379778136)	595 (0.007762781058952051)	624 (0.007414591829363006)	149 (0.0065438540571692025)	754 (0.006119832420505053)	136 (0.007952701607870401)	404 (0.006572865267881022)	185 (0.007455545657826845)	31 (0.008461704239272104)	364 (0.0060249322199442965)	336 (0.00787701208901202)	833 (0.007204346878943026)	92 (0.006644307581819079)	186 (0.008131141572527827)	238 (0.007008266255855297)	409 (0.006678301087585162)	395 (0.008490236398636735)	144+1 (0.00997571137251195)	149 (0.00894674333603706)	186+5 (0.009652189375360295)	607 (0.008019754340241724)
417 (0.0071545387108823185)	170 (0.006675820406016228)	404 (0.0035082233867074013)	742 (0.0082318701138151)	97 (0.009966720025141955)	5+2 (0.007820278738127625)	750 (0.0072636116777452485)	413 (0.007221414881710941)	392 (0.006530318451386754)	392 (0.009947696995094304)	18 (0.005291701533782169)	813 (0.006319504949911639)	188 (0.005258881604017907)	252 (0.005695733914510761)	308 (0.005709493309517865)	22 (0.005371155544593324)	644 (0.004917546031179245)	183 (0.003835790898239022)	34 (0.0037842198850747233)	662 (0.006750422009847687)	411 (0.004040454555444611)	818 (0.003749614274213805)	236 (0.003899671198682047)	336 (0.0038555402894583034)	154 (0.00331448368167383)	305 (0.002445307464055794)	743 (0.002157974296905287)	442 (0.002037580340553861)	459+1 (0.0022708521415356945)	602 (0.0020212565278097993)	440 (0.007380399670928569)	99 (0.007246143914081699)	515 (0.006468677239392141)	832 (0.006051497080646714)	371 (0.00763201305825029)	321+5 (0.006376666014210863)	268 (0.007309279005388114)	462 (0.007577770998772425)	186+1 (0.00593250919626244)	149 (0.007693863010599865)	106 (0.005812321200249506)	835 (0.006494088485366013)	150 (0.007697071320014676)	413 (0.006758225797993038)	841 (0.00658852173597924)	717 (0.00814606948195266)	186+3 (0.009974845216678598)	85 (0.00839371666480537)	746 (0.009541382772881475)	833 (0.007853590622860796)
275 (0.006502137765694183)	344 (0.006482281777546306)	300 (0.003246714542027654)	700 (0.008231570112713983)	275 (0.009674168666006216)	330 (0.007609219970180823)	640 (0.006237110215990667)	346 (0.007211572794695652)	410 (0.006350392451767297)	268 (0.008950745421743744)	758 (0.005185747008681061)	775 (0.0059848205881090945)	165 (0.005165333714742683)	389 (0.005579946690747052)	408 (0.005378528600701175)	5+2 (0.004785710586629144)	297 (0.0039848471758503964)	62 (0.0036149375607283955)	417 (0.003712980285635792)	363 (0.006687435324440366)	461 (0.003958111756311945)	360 (0.0034365927593212374)	620 (0.003893382029592296)	429 (0.0035703923542808147)	336 (0.0032264889410134794)	328 (0.0023588402013139886)	144+7 (0.0019524995506420225)	677 (0.00202138253527956)	154 (0.002225405990764037)	787+6 (0.002006241151414407)	320 (0.007278827230317989)	279 (0.0072366323772355195)	114 (0.0063557907309683345)	461 (0.0060268080532821)	464 (0.007529787158689419)	148 (0.006187775459104165)	336 (0.007086401377807024)	442 (0.00755373852040309)	851 (0.005912542755365218)	464 (0.007410936070131853)	190 (0.0057340796308179365)	238 (0.0064549713264533135)	148 (0.007562456997679389)	805 (0.0066926563443219554)	805 (0.006501481595021234)	801 (0.008132253748118913)	5+2 (0.009966262883495034)	141 (0.008187096507472942)	644 (0.009359633759383467)	640 (0.007724092965228867)
271 (0.0064551206506687)	768 (0.006365590535037182)	646 (0.0032461559794369653)	507 (0.007901757378192438)	804 (0.00884311147294299)	442 (0.00722432712792806)	49 (0.006235766302935544)	255 (0.006894580388825081)	459+16 (0.006104842702386593)	357 (0.008926137922134897)	240 (0.005044914911775167)	150 (0.0059649547594574)	442 (0.005125781883430515)	307 (0.005575488244941362)	186+2 (0.004645775919108346)	293 (0.0047173179263867715)	149 (0.003797701124505922)	24 (0.0036128790584705407)	513 (0.003628144178213384)	629 (0.005381310340442862)	330 (0.0038366710637107735)	291 (0.0034120316022775415)	39 (0.0035642263658002544)	300 (0.0033722103499030584)	151 (0.0030221154077916946)	406 (0.002200535885377413)	507 (0.00191250237323153)	139 (0.0020075498908521485)	640 (0.0021631098178232244)	336 (0.0019742936635343883)	186+8 (0.006932525522745289)	856 (0.007146174894296956)	337 (0.006080750590349983)	403 (0.005769002198120046)	169 (0.007120475142544146)	397 (0.006110223507044061)	300 (0.006775984572763137)	185 (0.00657874019238312)	843 (0.005902237802352659)	843 (0.0069380604258081225)	784 (0.005655039645212822)	465 (0.005803486089702669)	147 (0.007421111207296705)	172 (0.006605184055598721)	335 (0.006303078783332291)	674 (0.008112788811708764)	699 (0.009841618599535754)	460 (0.00805803138975643)	339 (0.009261687557471204)	461 (0.007677206519901228)
840 (0.0059654575393795015)	31 (0.006269743089316341)	854 (0.0031524974964533287)	624 (0.007846650877193677)	746 (0.008819538458486834)	145 (0.007145457416610031)	362 (0.005710514823161844)	344 (0.006658998635343916)	255 (0.0056308858615397)	833 (0.00878504257635376)	442 (0.004571727986015974)	406 (0.005909991152991231)	146 (0.005107004879632398)	240 (0.005484977553030441)	439 (0.0046279283438191285)	410 (0.004692290965700111)	490 (0.0032160100892120623)	34 (0.003492082829891766)	617 (0.00311448514447411)	545 (0.005072276956025594)	188 (0.003662227375953999)	463 (0.003394539394442392)	182 (0.003254018499025536)	794 (0.003149443891607666)	752 (0.002920746902616867)	626 (0.002146563851996181)	413 (0.0018946657461927437)	278 (0.0019763722808387556)	140 (0.002162761819381244)	640 (0.0019047913614658866)	321+5 (0.006563225955878999)	147 (0.007081833243339518)	343 (0.006006167451814525)	400 (0.005620620269804741)	135 (0.0070508462557120335)	144+1 (0.005994683071002959)	462 (0.006687344977225727)	829 (0.006543803214219275)	149 (0.005893822740184719)	134 (0.00681612215112351)	336 (0.00564009417201353)	136 (0.005638431961869993)	607 (0.007135265903682271)	92 (0.0064756854371830295)	723 (0.006154354285905556)	305 (0.008104414403270557)	106 (0.009302073199411889)	396 (0.007942991850484096)	133 (0.00906855059146345)	151 (0.007602482720410064)
372 (0.0059512275235024704)	787+6 (0.005854265141622525)	186+1 (0.00299019414027849)	743 (0.007701852066617127)	334 (0.00866035296804206)	136 (0.00707735913116949)	46 (0.005654109914211647)	402 (0.006424386297012621)	688 (0.005575599511885325)	417 (0.007536449201213222)	27 (0.00446327731679087)	520 (0.0058743903849089885)	519 (0.005105932092599216)	602 (0.0053167345374759796)	613 (0.004513338264541295)	33 (0.0045612320686418545)	25 (0.00320106837542701)	113 (0.0030427959307058297)	805 (0.002844708309770525)	10 (0.004358734426693165)	702 (0.00350061475043516)	400 (0.0033386190891321853)	752 (0.0031910013220937694)	753 (0.0031430261041547336)	429 (0.0029166501291197017)	607 (0.0021405562506839355)	200 (0.0018273946042212576)	307 (0.0018239572608742733)	456 (0.0021432845426907813)	152 (0.0018179153767512457)	5+3 (0.006472655158098291)	394 (0.007060724736103437)	624 (0.005891729669463026)	464 (0.005476977871827332)	336 (0.0070055019484412395)	403 (0.0059384686011674116)	646 (0.006660465439488857)	230 (0.006352891588546008)	234 (0.005556424895606989)	788 (0.006606426457518626)	140 (0.005631020676515591)	397 (0.005535585371557556)	236 (0.006866993029043332)	607 (0.006400126949838886)	229 (0.005834543553691075)	143 (0.008101628879286596)	746 (0.009227721371379498)	398 (0.007795518351847834)	824 (0.009021847746478543)	336 (0.007314619431939327)
147 (0.005488493742793315)	8 (0.005632877174765572)	135 (0.0027846308673036696)	350 (0.007279731411748244)	462 (0.008484541212398028)	236 (0.006893585373291339)	784 (0.005640849378560192)	171 (0.006351435209113932)	394 (0.005558103393474545)	31 (0.007226854630960609)	520 (0.004450804115975813)	824 (0.005599675005616983)	295 (0.005079605639746117)	406 (0.005162748453393211)	167 (0.00444677299576827)	629 (0.0045170631336987075)	747 (0.0031157411035667992)	462 (0.002955714843950148)	149 (0.0022865619092657732)	845 (0.00409654300901704)	403 (0.0033266374266916173)	300 (0.00327639208712428)	618 (0.003131132144691303)	397 (0.0027331711657704277)	412 (0.0028942396739835945)	145 (0.001987168862776991)	148 (0.0017910835839017119)	507 (0.0018204203633690541)	534 (0.0021413957542830513)	328 (0.0018150811425338403)	300 (0.006396327182638192)	102 (0.006934290125024526)	150 (0.005870604865535487)	142 (0.005430030803671194)	138 (0.006544165707397217)	781 (0.005661936354157001)	99 (0.006562513790274342)	788 (0.006274094993214985)	144 (0.0055207170598096066)	462 (0.0059418082812671925)	142 (0.005599720733959696)	477 (0.005507062997899633)	323 (0.006748781246652453)	297 (0.006285053719618127)	183 (0.005820789072203019)	147 (0.00807097258796368)	47 (0.008747290341276888)	408 (0.007588655454624908)	276 (0.008584377226463314)	659 (0.007262956784110789)
624 (0.005418820839262746)	674 (0.005586502585370908)	150 (0.0027759971030021776)	344 (0.007012338634522022)	515 (0.008320957487761712)	446 (0.006801803610059992)	721 (0.005604931621108738)	143 (0.00620193262144401)	583 (0.005450058709575561)	336 (0.006924639526150362)	188 (0.004421905165945016)	295 (0.005402508864776864)	674 (0.004934154844485549)	429 (0.00515188647300068)	602 (0.004385124917693383)	268 (0.004417962461132041)	629 (0.002958488539459653)	464 (0.0029402057796422782)	269 (0.0022504990410256893)	252 (0.0036058417628160515)	139 (0.00323530795011393)	397 (0.0030449582196741994)	668 (0.003063062982224389)	412 (0.0026832908381724863)	348 (0.002873303460870675)	507 (0.0019802064778972803)	4 (0.0017790658723366652)	364 (0.0017709164081455623)	278 (0.0019548084263003927)	779 (0.001744635945434336)	169 (0.006378326061321067)	371 (0.006864096241120002)	279 (0.0058641835884261605)	185 (0.005426972918514519)	140 (0.006479250460878499)	412 (0.0053528740566469194)	461 (0.006422768064655608)	268 (0.00601507073593314)	636 (0.0055173519630304915)	756 (0.005931888426670688)	317 (0.005486329941753197)	148 (0.005348040648771424)	92 (0.0066535367663046255)	337 (0.006200639923295018)	704 (0.005671647833637052)	539 (0.008033561519439092)	676 (0.008519502208452167)	413 (0.007216372130339686)	150 (0.008330066419915955)	332 (0.007101011702663725)
5+2 (0.005385093153660701)	377 (0.005279846118404503)	693 (0.002620322690124949)	409 (0.006750804984412977)	209 (0.00806352043549559)	143 (0.0067744580977189515)	620 (0.0055859528138001045)	674 (0.006008228594731904)	60 (0.005402070093373478)	363 (0.0066189852103990116)	410 (0.0044049305298104165)	346 (0.005333207376974864)	240 (0.004867436050514431)	186+7 (0.0051083658311087835)	325 (0.004366302840672421)	621 (0.004266077772954763)	398 (0.0029578039351987116)	169 (0.002710300656805138)	289 (0.0020980454384294258)	784 (0.003474874532594485)	534 (0.0031681338809097254)	836 (0.002947629667344204)	836 (0.003061729010358268)	440 (0.0026587507468974164)	344 (0.00287214686626528)	779 (0.001905190705307635)	740 (0.001747366680228856)	464 (0.0016354486368234356)	144+9 (0.0019538952784250324)	674 (0.0017118824516819322)	99 (0.006215130623535873)	9 (0.006580406825659898)	31 (0.005773851462770919)	321+5 (0.005357740915494473)	186+1 (0.006319259856896376)	304 (0.005222032897049547)	186 (0.0060444008070468635)	756 (0.005890730134983332)	151 (0.005497843820677674)	397 (0.005880251654986995)	240 (0.005440778831378213)	612 (0.005273029825464451)	151 (0.0066153504655672695)	185 (0.006014279623762741)	150 (0.005652427128018599)	747 (0.007578978795008613)	142 (0.00846288269307554)	144 (0.0071582840861804265)	787+4 (0.00795976944710292)	184 (0.006789886546577942)
743 (0.004838346745152294)	106 (0.0051823123303571)	305 (0.0025018612376690222)	106 (0.0065872467570778)	31 (0.007729000391039055)	397 (0.006735789369804798)	143 (0.005268932683178041)	459+16 (0.00526617032399628)	442 (0.005163911577569807)	399 (0.006348548426690291)	323 (0.004396705889216899)	613 (0.0051162762768471775)	136 (0.0048504773504314995)	519 (0.005054739323836982)	619 (0.004350657570454198)	444 (0.0041457997151386336)	22 (0.002854019819398896)	80 (0.002658308085421216)	33 (0.0020609839766789475)	5+2 (0.003382233969534703)	752 (0.0031579844121591948)	794 (0.002782245150361402)	330 (0.0029544040110296224)	151 (0.002658586153772822)	148 (0.002836969827000609)	343 (0.0018918903174068144)	328 (0.0017095580490125075)	743 (0.0016205350066219584)	407 (0.001898808882688295)	750 (0.001704824557237623)	393 (0.005947286851677694)	170 (0.0065708089792821675)	393 (0.005742465598887178)	306 (0.005296895558361086)	234 (0.006289826959002146)	144 (0.005182193459622035)	275 (0.006007325847149934)	300 (0.005815034669166916)	644 (0.005435305086079067)	139 (0.0058761213599807325)	149 (0.005291928294933053)	360 (0.00527095388311001)	464 (0.006503305412330572)	743 (0.005551645909564955)	397 (0.005536204846289509)	337 (0.007449403429016313)	463 (0.00833327961605061)	412 (0.00674203876918337)	502 (0.007649038475926319)	136 (0.006485288460407532)
268 (0.004665216627879778)	152 (0.00504241493500213)	350 (0.0020625204775444727)	408 (0.006508619388258646)	305 (0.0076428606731579595)	750 (0.006363112648559014)	4 (0.005158275078534845)	500 (0.0052515295888811)	461 (0.004961454954362557)	151 (0.006206647533486077)	337 (0.0043365014387852716)	27 (0.005055326934103052)	412 (0.004801354120066793)	674 (0.004961991141340493)	412 (0.004323556062126799)	34 (0.004127982076313447)	333 (0.0027642864153221078)	525 (0.0024890862052337785)	644 (0.0020055672436563882)	289 (0.003351146225080003)	602 (0.0031019652978730703)	706 (0.0027404982165819903)	291 (0.00294326908013822)	413 (0.0026535898456646425)	432 (0.0028305415291056783)	758 (0.0018877576282617574)	408 (0.0017017752130348272)	300 (0.0015905442480352626)	464 (0.0018778253907383237)	317 (0.0016986805184647773)	137 (0.0059446227873648436)	798 (0.006492986806251249)	674 (0.0056957136107588565)	141 (0.005214355121917395)	700 (0.006038562428757034)	140 (0.005069419024805557)	467 (0.005939032356416712)	150 (0.005725005429684282)	404 (0.005383821782095353)	154 (0.005800746417161407)	403 (0.005225983649514995)	106 (0.005250605791002134)	60 (0.006402353307032798)	175 (0.005447269393089915)	340 (0.005469456052168796)	141 (0.007438165449268942)	824 (0.007268942401862929)	440 (0.00634125723265505)	173 (0.007512030628059866)	300 (0.00621976214923374)
415 (0.004478432487334703)	138 (0.00499912348674192)	407 (0.0020363332194143755)	674 (0.00636081146614958)	405 (0.007610948862725002)	724 (0.006236052739000643)	651 (0.005102740125574267)	689 (0.005033398450420105)	719 (0.004813887671918828)	186+2 (0.005965088405343419)	320 (0.004320133122271127)	754 (0.004414166713872043)	362 (0.00461550817507362)	336 (0.004920678655046221)	336 (0.0042834022105957825)	726 (0.00394428160387676)	408 (0.0026879667360512555)	92 (0.002107502292892963)	171 (0.001992603741895357)	387 (0.0033501225270102302)	442 (0.0030231747451575962)	620 (0.002664663022560807)	392 (0.0029347152762804318)	535 (0.0024976828128668725)	297 (0.002780264414611472)	172 (0.0018232087698564444)	134 (0.001698603497889872)	138 (0.001550455802054174)	4 (0.001814567388336978)	464 (0.0016891492585826289)	347 (0.00590708356536215)	159 (0.006413153325391212)	146 (0.005694027057765597)	313 (0.0051708401494864045)	200 (0.005829954455153216)	136 (0.005006492348641532)	144+1 (0.005858092876957965)	399 (0.005626307105771593)	238 (0.00524087411718158)	234 (0.005783338486601994)	141 (0.005208202474726012)	184 (0.005237489308175028)	371 (0.006336779444576397)	410 (0.005318434940690936)	648 (0.005354433114735233)	735 (0.007368034144202238)	396 (0.007262412879086211)	281 (0.006328597770184053)	132 (0.00729225131197382)	619 (0.005817835025018413)
410 (0.004432604013746886)	274 (0.004792196942135837)	476 (0.0020110570081104907)	140 (0.005478784631782313)	147 (0.006764177674116474)	620 (0.006177021963021249)	5+4 (0.0045380054505708535)	268 (0.004922340954852368)	153 (0.004629564226853059)	5+2 (0.005793516772796617)	465 (0.004245509611688474)	448 (0.004398101595009153)	18 (0.004472575167364976)	591 (0.0048732625908285915)	347 (0.004250494671811753)	147 (0.0038407047296596607)	8 (0.0026216350649956063)	535 (0.0020091888461529635)	295 (0.001971024642884396)	787+3 (0.0033108986367677653)	182 (0.0029010297173244406)	403 (0.002641461481791887)	429 (0.0028690862073536692)	236 (0.002491997797649669)	408 (0.0027781686304339886)	164 (0.0017716485258317352)	187 (0.001680794713342036)	150 (0.0015394872916512225)	307 (0.0018086179700282207)	534 (0.0016813108763749159)	144+3 (0.005676201718376541)	629 (0.00611015421132487)	87 (0.005592924688402705)	409 (0.005073832707474583)	10 (0.005769131836227295)	234 (0.00492455960190792)	364 (0.005856846963066027)	144 (0.0052803965181342115)	683 (0.005163614082851804)	851 (0.005704137302501737)	143 (0.00516293786591049)	183 (0.005232246604642979)	494 (0.006310638342088549)	183 (0.005292945240779585)	646 (0.005321537737130308)	279 (0.007330589360161237)	462 (0.007214722927095294)	798 (0.006290604772844904)	106 (0.007215489405978282)	62 (0.005786292842803982)
24 (0.004187139719920597)	139 (0.0046418504575871785)	343 (0.0018968781740378669)	834 (0.005397428377459981)	152 (0.006603532361778896)	464 (0.006019030043528316)	399 (0.004455279046558021)	442 (0.004546619951737813)	424 (0.004576213030100285)	620 (0.005761006530921158)	145 (0.004181611755176513)	410 (0.004386537244602074)	152 (0.004143554922870335)	619 (0.0047906093872590845)	320 (0.004149247464929407)	432 (0.003830562836012323)	833 (0.0024911400549030072)	351 (0.0019024606037999067)	148 (0.001939776398830246)	595 (0.003064504400052617)	321+5 (0.0028798204056659678)	147 (0.0026185725054542574)	602 (0.0028518036537441447)	754 (0.0024702350154255284)	749 (0.0027571217784713928)	747 (0.0017586244082887347)	186+4 (0.0016416213320166327)	179 (0.001471202031279684)	134 (0.00176715399038077)	4 (0.001635224576414513)	389 (0.005609341003966414)	723 (0.006007131128820799)	287 (0.005566947233315831)	223 (0.005017040013998991)	459+16 (0.005761914812815559)	150 (0.00486834531247028)	114 (0.005848759722539745)	238 (0.005078554557330031)	500 (0.005087202914803533)	833 (0.005402091162971819)	293 (0.0049533324033930555)	144+3 (0.0052294764295690655)	459 (0.006282480248414347)	134 (0.005154711356045268)	186+2 (0.00532138955600803)	148 (0.007180960784094768)	735 (0.00716315268140942)	787+7 (0.006036026058372802)	148 (0.006838846971562048)	723 (0.005556930371314809)
186 (0.003921762486707311)	463 (0.004435937755118015)	186 (0.0018827921208539032)	334 (0.005327028395667933)	344 (0.005874126339380628)	151 (0.0057648681105966736)	404 (0.0042665406720144156)	389 (0.004304855305967338)	408 (0.004470807488580416)	619 (0.0055099803090829305)	461 (0.004074942013150543)	201 (0.0043395111834371)	308 (0.0040481788189149735)	408 (0.004684878585954314)	822 (0.0038836027962950498)	408 (0.0036428512192619466)	23 (0.0024514242429231306)	668 (0.0016978522986460182)	268 (0.0018989565190025471)	732 (0.0025489495011500507)	144+1 (0.0028383805543346387)	144+2 (0.0025845154846183206)	171 (0.0028374255274175772)	602 (0.0024637119436545208)	356 (0.002714905284838724)	396 (0.001755173757967381)	138 (0.0016360475221322323)	318 (0.0014602819829990623)	400+2 (0.0017568987119010986)	150 (0.00159578485155791)	84 (0.005521104417167283)	10 (0.005990026657120428)	336 (0.00551848216007775)	5+2 (0.00500725906012096)	9 (0.0057132950158227756)	31 (0.004830913684370648)	775 (0.005517051435679257)	141 (0.0050377843081662755)	379 (0.0050440655717911564)	620 (0.005382887036465738)	134 (0.004819335439671649)	496 (0.005030602761470927)	352 (0.006072095445012599)	717 (0.005114952302077792)	148 (0.005196618157945089)	139 (0.007126691955262285)	461 (0.006822253935717967)	145 (0.006012052803956719)	462 (0.0067776422015447335)	407 (0.005300116016735808)
747 (0.00391003656897966)	5+2 (0.0043462721014361555)	459+16 (0.0018785954620487981)	186+3 (0.005182599415082154)	434 (0.005694421234646076)	375 (0.005113620877100784)	318 (0.00425881184060279)	408 (0.0037325837981734707)	335 (0.004317252639661811)	318 (0.005455613579837892)	409 (0.0040140524887413)	851 (0.004219357429957222)	602 (0.004021176177414052)	460 (0.0044950464292238005)	591 (0.0038387466356663864)	25 (0.003491177794087684)	200 (0.0020683945338388667)	342 (0.00167723521255914)	240 (0.001801230818381198)	269 (0.0025111198870459953)	818 (0.0028007597848684093)	350 (0.0025782371653462824)	352 (0.0026090477275046223)	316 (0.002396363419665363)	619 (0.002706259545082473)	411 (0.0017511708341294012)	459+15 (0.0015915142968253482)	347 (0.0014468921889513903)	138 (0.0017510415172950094)	154 (0.0015596734730971896)	142 (0.005244741583927636)	677 (0.0059825554487088475)	389 (0.005508773028014657)	68 (0.00495927474465253)	400 (0.005647802803321071)	185 (0.004420230074214766)	460 (0.00515812050786657)	397 (0.005005316512332145)	275 (0.004982465997166039)	667 (0.0052434539315377475)	146 (0.0047506644173319216)	462 (0.0050158139053679066)	350 (0.00584651643788154)	347 (0.0050660045271247595)	629 (0.005129860294856603)	624 (0.006930111493213467)	460 (0.00670780886337322)	337 (0.005889441986528769)	305 (0.006608514931669252)	459+16 (0.005242826093353796)
836 (0.003517371373185729)	232 (0.004332736411097535)	143 (0.0018157661369111705)	142 (0.005158436145603311)	836 (0.0056627999720875784)	691 (0.004906894628702535)	186+5 (0.004066143009499412)	404 (0.0036547543515797155)	149 (0.004073362438417594)	411 (0.005422669141284424)	150 (0.003944530266508619)	62 (0.004179353988521023)	460 (0.003991412938088027)	842 (0.0044409756570408234)	832 (0.0038178927301306216)	317 (0.0034571656729555818)	57 (0.0019745347716328505)	379 (0.001673772248090025)	305 (0.0016840318269842082)	141 (0.0023348841763103905)	836 (0.002777563793187584)	343 (0.002553119102905281)	397 (0.0026002215723178444)	613 (0.0023949575287612705)	648 (0.002665451969261369)	150 (0.0016902968774503164)	798 (0.0015093794666921614)	169 (0.0014452290763072079)	125 (0.0017211940052743342)	85 (0.0015434651144038167)	343 (0.005217234194355155)	360 (0.005942519527900889)	147 (0.005328652367961626)	723 (0.0049520170551777)	812 (0.005369709378501512)	399 (0.004414552885210432)	644 (0.005012403019131125)	84 (0.004989680122368271)	719 (0.004949352747400233)	567 (0.005172857079420315)	624 (0.004721256683736004)	283 (0.004911458830178438)	238 (0.005819939075502414)	360 (0.005018630093273598)	234 (0.005120013409872382)	535 (0.006696834714724702)	667 (0.006467787966720165)	321+5 (0.0058087051823118175)	47 (0.006355935023905692)	539 (0.005177945983552628)
804 (0.0032711972593460403)	173 (0.004305591295622123)	808 (0.0018114854111251927)	278 (0.005135573093520273)	464 (0.0054483032502857555)	144 (0.004866759547702915)	321+5 (0.00398529762925015)	406 (0.0035836220042297553)	402 (0.003835245572773477)	153 (0.005293742513094039)	5+3 (0.003940736269596379)	792 (0.004027541029252997)	346 (0.003990039615912936)	208 (0.0044340480631359985)	520 (0.003712439426797636)	29 (0.0034428533264299413)	440 (0.0019233437704954015)	25 (0.0016448409165566382)	333 (0.0016601684593859115)	31+1 (0.002315217525856793)	309 (0.002769172160552827)	136 (0.002489424630093033)	717 (0.002413408107129075)	741 (0.0023307318052340977)	128 (0.0026143883498645263)	446 (0.001633815748956398)	347 (0.0014967762367704945)	186+2 (0.0013944564005357592)	432 (0.0017152261840036242)	305 (0.0015336742131162044)	202 (0.005208887122828167)	138 (0.005689248581594005)	230 (0.00531751548600043)	717 (0.004917778764808915)	340 (0.005341860503312328)	809 (0.004391020687938042)	620 (0.004996929717082491)	144+6 (0.004868788152031599)	134 (0.004936667462113035)	23+1 (0.004747435836255039)	460 (0.004701369990358662)	323 (0.004899515251853059)	535 (0.005696166629544381)	147 (0.005012712491351985)	336 (0.00510742251116734)	130 (0.00644855136102878)	148 (0.0064057790077952275)	644 (0.005708805310509403)	781 (0.0063166638733963675)	148 (0.004898518214547331)
405 (0.0031608551332668834)	147 (0.004061767430291918)	182 (0.0018033743503387573)	372 (0.0048230803011318196)	409 (0.005278375617035618)	424 (0.004853039094586328)	140 (0.003952079449496958)	399 (0.0034694394878569154)	142 (0.0036860028865046356)	442 (0.0052734330185934845)	62 (0.003921809641111696)	465 (0.004021315843002679)	179 (0.003908353665634211)	325 (0.0044201216612141415)	465 (0.0036589655341939583)	513 (0.0032988693592606875)	641 (0.0018550192619612251)	171 (0.0016248290434259637)	726 (0.0014686888461631921)	149 (0.0021859941005209953)	24 (0.0027593763509254432)	432 (0.002471431334364752)	139 (0.0023739099953077065)	285 (0.0022852929768852974)	321+5 (0.0025907973608683857)	602 (0.001616509496345584)	778 (0.0014695854506921783)	4 (0.001360820708582512)	535 (0.0016962379725938266)	369 (0.0015184423639690746)	677 (0.005176926961732369)	332 (0.005604942103269416)	170 (0.005314782834716722)	130 (0.004829784546128106)	668 (0.004910796901890566)	174 (0.0043185481351847846)	321+5 (0.004895756144299034)	409 (0.004858895503215735)	403 (0.004931223920671562)	434 (0.00466965295198965)	717 (0.004671336785586327)	337 (0.00483268719561065)	417 (0.005657319441273329)	335 (0.004937364822299549)	106 (0.004963656889212215)	236 (0.006232988668863444)	655 (0.006355911123195077)	619 (0.005663810426404874)	397 (0.0062931610392639665)	389 (0.004777960320963079)
408 (0.0029810920051691705)	278 (0.0038147434382548875)	352 (0.0015883481683561579)	293 (0.004791806874740885)	362 (0.005192563088648462)	407 (0.004299115054181812)	149 (0.003926527744843827)	750 (0.00343189906267941)	293 (0.003615387121573858)	815 (0.005073522221313322)	408 (0.0038253480082354875)	408 (0.004018155697655817)	613 (0.0039042525402715874)	461 (0.004384873515170784)	774 (0.0036091160684255225)	136 (0.0032970549156027015)	134 (0.0017771665109126721)	513 (0.001601235696430948)	674 (0.0013422450119511906)	170 (0.0019792880602512706)	153 (0.002741933369003687)	142 (0.002463124991791611)	344 (0.0023674590443590175)	317 (0.002257000482640571)	195 (0.0025486251450605795)	201 (0.0016001783889585518)	464 (0.0014559898721455316)	28 (0.0013211008088539766)	143 (0.0016941680844335632)	278 (0.0014772840618666253)	185 (0.005153544338568061)	440 (0.00554535910996373)	179 (0.0052941216697711705)	402 (0.004754631361406754)	677 (0.004889402513650234)	703 (0.004237149787678308)	23+1 (0.004847691420329227)	843 (0.004820853521618556)	22 (0.004925396152253117)	282 (0.004637879442515306)	147 (0.0046087036107372355)	149 (0.004814510175443283)	399 (0.005559405115902547)	149 (0.004811533195702445)	31 (0.00483687336592497)	824 (0.006084262938731372)	410 (0.00624701120148556)	101 (0.005596151603665146)	278 (0.006240853655812037)	726 (0.004662922810194741)
674 (0.002879966507165536)	393 (0.00368424939401938)	240 (0.0015671604562099578)	459+16 (0.004722066653980754)	644 (0.0051710822145525585)	65 (0.004289271130769062)	255 (0.0036965479656917407)	347 (0.003392384576376712)	308 (0.0035029554397980485)	821 (0.0049615532034012755)	305 (0.0037930566234781393)	644 (0.004005977794445339)	151 (0.003889645358138595)	337 (0.004221808042882571)	644 (0.0035947853725631523)	601 (0.003183450660325622)	565 (0.001746233428000145)	700 (0.0015678023096811068)	317 (0.0013028585950536984)	150 (0.0019622405404439557)	39 (0.002647773885013599)	352 (0.0024489577782985696)	403 (0.0023634084159409293)	147 (0.002153851020063497)	27 (0.0023671472840721673)	144+9 (0.0015353782811151806)	144+6 (0.0013676423256598568)	400+3 (0.0012711799049950072)	446 (0.0016865207799623351)	618 (0.0014712606619401783)	624 (0.004930572592579124)	336 (0.005369694122495969)	236 (0.005245402635590901)	169 (0.004713460088051832)	139 (0.004677977355123805)	459+16 (0.004233587579232505)	138 (0.004763804142040913)	567 (0.004811574531226509)	459+16 (0.004778656299663609)	140 (0.004597328870403286)	720 (0.004577454398768436)	150 (0.004807589802164754)	347 (0.005489631462281189)	459+16 (0.004776664146711717)	410 (0.00480230813051525)	140 (0.00601838246598345)	149 (0.0061942722364304766)	674 (0.005525511789483587)	186+3 (0.006233283570476635)	406 (0.004655491580925969)
223 (0.0028629259662786115)	255 (0.0035923074878051547)	410 (0.0015108685727126313)	411 (0.004592804151899309)	63 (0.004949929029933143)	171 (0.00424156669088547)	641 (0.0036699705570576164)	461 (0.0033760321007742155)	336 (0.0034896410018854514)	142 (0.00476644085749493)	404 (0.003765668956533732)	717 (0.004000860204681997)	148 (0.0037328436718032706)	396 (0.0042176194305862105)	459+16 (0.0035576491047663245)	595 (0.0025827373981688996)	459+16 (0.0017138528581081283)	459+15 (0.0015414161252674283)	402 (0.001220006298736799)	489 (0.0018452500506922044)	465 (0.0026267744429078325)	137 (0.0024106747128269973)	356 (0.002357942374099415)	309 (0.002067771968588381)	442 (0.0023168868088808653)	408 (0.0014798073117888435)	704 (0.0013668233628347575)	407 (0.0012667088513747963)	150 (0.001659978613807093)	28 (0.0014580277474801413)	644 (0.004771703427310064)	31 (0.005060668353515836)	332 (0.005149387921941778)	668 (0.004558564056943532)	144 (0.004606625780561711)	620 (0.004217172893271264)	190 (0.004744589707628929)	147 (0.004802262609585287)	300 (0.0047386061384306925)	190 (0.004508503022036131)	132 (0.004385572594416131)	186 (0.004701781893598333)	640 (0.005374029535616827)	471 (0.004736310928721606)	360 (0.004782168099572952)	195 (0.005940628775024494)	347 (0.005950213591893972)	389 (0.005473487022385091)	491 (0.005952456444216482)	133 (0.004640667983326647)
132 (0.002819302314985627)	415 (0.0033667233984974333)	328 (0.0014912453316162804)	397 (0.004572699405599334)	148 (0.004908514957401227)	410 (0.00412859521744847)	423 (0.003518773179101211)	787+4 (0.003350807485025561)	640 (0.0034382495549607605)	308 (0.004737257764261909)	362 (0.0037514213046530363)	357 (0.003877399841942367)	429 (0.0036868358183030697)	362 (0.0039789427726695204)	397 (0.0035541191672114033)	187 (0.00243021296748084)	293 (0.0017084992644559888)	271 (0.0015335575791768476)	113 (0.0012085509620412774)	268 (0.0017218357773668084)	142 (0.00262085523104089)	316 (0.0023915131579936755)	147 (0.0023050440741847478)	618 (0.001988177962701171)	817 (0.0023018481516171446)	139 (0.0014253161333082174)	169 (0.0013280247157515194)	134 (0.0012602190365715994)	620 (0.0016346940894252384)	412 (0.0014521118826110154)	770 (0.004715366891318582)	400 (0.005051649290157971)	396 (0.005040697219397201)	63 (0.004535672031751146)	456 (0.004544352820805156)	151 (0.004213732919390165)	788 (0.0046035560456065645)	347 (0.004757403530943847)	809 (0.004688165057469575)	829 (0.004504347631033053)	389 (0.0043757089590971505)	144 (0.004637254102847613)	410 (0.0052867922939347535)	477 (0.004702267091224133)	655 (0.0046768594770041205)	787+7 (0.005869249669682231)	407 (0.005948826520192299)	655 (0.005408623138334529)	170 (0.0056510426812848655)	397 (0.004577769456226402)
148 (0.0028031779092654507)	318 (0.003334411060227329)	756 (0.0014797580156604832)	133 (0.004415442686715236)	453 (0.004711152798542275)	147 (0.0038174196044181924)	727 (0.0034412115541084328)	400 (0.003258811612657161)	557 (0.00342737625295005)	755 (0.00464320621337324)	400 (0.003701163183129836)	459+16 (0.003809964724956761)	208 (0.0036355130286046433)	364 (0.003940813208687655)	357 (0.0034661463232489136)	31 (0.002424880505250864)	397 (0.0017016667403200359)	10 (0.0015259953303655097)	5+3 (0.0011166623079924265)	4 (0.0017000491234693909)	18 (0.002553795696964912)	465 (0.002351065528663308)	833 (0.0022931395719267235)	749 (0.001958219273224409)	403 (0.0022782736923932377)	136 (0.0013415211382321874)	278 (0.0013197283134128222)	395 (0.0012462284426811372)	800 (0.0015647634060252473)	462 (0.0014239406043166291)	140 (0.004647608957462693)	29 (0.005037171469377772)	142 (0.00503757671736382)	332 (0.0045066785072081185)	648 (0.00442001882823542)	189 (0.004210962666134786)	144+4 (0.00433668501359877)	293 (0.00452012952034336)	336 (0.004649945144460068)	84 (0.00441795345085212)	746 (0.004188188531885314)	132 (0.00461697760517556)	648 (0.0051214051225215)	351 (0.004689749722256912)	818 (0.004639404841356293)	183 (0.0056665606370459)	99 (0.0059385748986357225)	10 (0.005405374481463034)	271 (0.00558856103699909)	271 (0.004560313977074939)
346 (0.0027941234543989242)	442 (0.0031110377586777353)	400+1 (0.0014510072655082064)	836 (0.004091999435288291)	188 (0.004503148054550898)	148 (0.0037590696795254076)	350 (0.0034237267577754884)	28 (0.0032054189282781816)	754 (0.0032323688726885367)	25 (0.004502769467522472)	89 (0.0036572175224487305)	145 (0.003798142135672446)	316 (0.003590693955001234)	27 (0.003936187671458857)	717 (0.0034600610422183715)	490 (0.0024088967094655148)	746 (0.0016587940650934449)	752 (0.001489156007402444)	252 (0.0010416710805354703)	432 (0.0016086810148279835)	186+4 (0.0025055017100870194)	677 (0.0023231921275722036)	186+29 (0.0021081911239922845)	144+1 (0.0019241006466691611)	142 (0.002277999907802426)	775 (0.0013191879911289162)	150 (0.0013007992311432075)	408 (0.001243957177091875)	704 (0.001497983262934239)	758 (0.0013946583442480765)	619 (0.004585615690442397)	334 (0.004954255800120389)	140 (0.005004281979040434)	330 (0.004490303371569417)	405 (0.004288427116092468)	336 (0.004186730339450531)	189 (0.004320815352223358)	149 (0.004424736835035565)	23 (0.004629367079243471)	412 (0.00422113826400506)	186+2 (0.004162979505728229)	841 (0.0045794173264976975)	462 (0.00493395879835116)	405 (0.004554704916138586)	29 (0.004602628137100214)	607 (0.005625723178525925)	389 (0.005879100588084464)	461 (0.005313623610003409)	135 (0.005536013702107055)	815 (0.004399463228130951)
399 (0.002710282100588122)	137 (0.002961111364577751)	307 (0.0014186006549889473)	725 (0.004089189019177023)	641 (0.00446055560944959)	344 (0.0037521121365360417)	455 (0.0033946328048343106)	153 (0.003174234741141568)	644 (0.002963525967646901)	787+4 (0.004405191679483803)	325 (0.003621066512877632)	624 (0.003732733040679224)	407 (0.00353684729320846)	360 (0.0039273466619917825)	429 (0.0033848883274343973)	148 (0.0023952009297709253)	619 (0.0016565064868241022)	5+2 (0.0014341466290490094)	379 (0.0010247908551500023)	204 (0.0015692389958839158)	321 (0.002488874514794567)	7 (0.0022669623284165)	461 (0.0020566025677291972)	619 (0.0019122489201537762)	677 (0.002229293946923754)	140 (0.0013141593805006738)	154 (0.0012692884401900118)	534 (0.001232092332770155)	144+1 (0.00147172602537647)	201 (0.001386810741114121)	136 (0.004508246816049623)	365 (0.004919160148133608)	459 (0.004908399746183006)	136 (0.004472112332219164)	147 (0.004198435663296613)	442 (0.004146111729228564)	292 (0.00422780510862855)	140 (0.004413163373237721)	33 (0.004471293989620186)	410 (0.004182849289341741)	408 (0.004143768649126864)	135 (0.004572302196441216)	397 (0.004884184844110494)	31 (0.004538831799766648)	138 (0.0044732726305051936)	413 (0.005477356609639038)	139 (0.005600307686935245)	794 (0.005205143895774029)	144 (0.005522260917702566)	65 (0.004336586528029658)
350 (0.0026244630497216787)	330 (0.0029429904583159775)	132 (0.0012609008432423398)	399 (0.0038039997433415053)	133 (0.004366399696916073)	335 (0.003741033893741975)	161 (0.003346836077907466)	164 (0.0031307118784665187)	181 (0.002880603095544048)	344 (0.0038163573140170427)	412 (0.003580544339747918)	442 (0.0036881512508341813)	89 (0.0035156588332903188)	412 (0.003661999771019785)	723 (0.003375250588953035)	525 (0.002394977198381215)	758 (0.0016086340003587255)	140 (0.001419218758773487)	397 (0.0009972458783149456)	147 (0.0015466538197299868)	316 (0.0024797126697665016)	460 (0.0022259543581279267)	821 (0.0020562540357271907)	27 (0.001898555242050704)	186+4 (0.0022165959330786326)	405 (0.001302408459774601)	144 (0.0012674909866365264)	135 (0.0012209355716787116)	136 (0.0014689956455189413)	140 (0.0013822970213563477)	446 (0.004264589576263155)	142 (0.004845509366050061)	403 (0.004894943689598106)	351 (0.0043114357021852056)	170 (0.004071890622823522)	463 (0.003924688461257451)	362 (0.00422712103640969)	188 (0.0043769755199427616)	407 (0.004399712005912614)	337 (0.004177727130764894)	195 (0.004132411365077139)	405 (0.004503321161466609)	442 (0.004648707671541431)	629 (0.004366696690294712)	146 (0.0044016220519801155)	85 (0.005310112406598254)	85 (0.005460491305329634)	464 (0.005016355751064594)	699 (0.005498109225252184)	47 (0.00428970097992235)
97 (0.0025368715623008443)	411 (0.0029142846283392128)	27 (0.0012410660560055868)	275 (0.003794107603819073)	283 (0.004234278552480344)	149 (0.00363868089211368)	787 (0.0032270874768504875)	636 (0.0031023395194184253)	409 (0.0026661051619958514)	492 (0.0038069512948716144)	392 (0.003549298607967369)	397 (0.0035772674549066257)	286 (0.003439864201407611)	459+15 (0.003546583313130663)	130 (0.0033354225840601377)	825 (0.002347090236447669)	32 (0.0015696365208037952)	363 (0.0013795847171739592)	833 (0.0009339627147170104)	705 (0.0015417612489041822)	463 (0.002455947292239298)	446 (0.0022229558382692114)	651 (0.001981559553942376)	186+4 (0.001883215993779013)	413 (0.0021750485647757693)	130 (0.0012965215953912054)	135 (0.0011539270408380542)	744 (0.0012132242665691933)	336 (0.0014398284096358918)	396 (0.0013632002416063015)	332 (0.004203108300855059)	463 (0.004832783993342424)	164 (0.004830957309723901)	360 (0.004298769663991256)	624 (0.0037898495789608026)	821 (0.003892748441726602)	363 (0.0041525405373698775)	455 (0.004370833512414447)	192 (0.004283400318292635)	404 (0.004060533039066704)	63 (0.0041250696733509664)	139 (0.004436647477618712)	195 (0.004515109521705207)	507 (0.004361285719331016)	134 (0.004377104197208721)	289 (0.00524346894573401)	400+1 (0.005355880943635228)	667 (0.004943300214795087)	49 (0.005464661455914633)	173 (0.004215374235039031)
851 (0.002485587213123987)	150 (0.0028994900705705713)	620 (0.0012394375176190534)	332 (0.0037685513793802453)	448 (0.004227445025539221)	146 (0.0035211463305336596)	459+16 (0.0031902085837764026)	136 (0.003018323465077375)	423 (0.002584274520947845)	489 (0.003761168832863944)	448 (0.003525971937248841)	389 (0.003569798211962991)	5+2 (0.0034135684037685265)	165 (0.0035464485190627257)	395 (0.0033021653114406694)	152 (0.002227308292002901)	171 (0.0015431865692918018)	333 (0.0013760969506767609)	612 (0.0009128070691974495)	816 (0.0015275595202993452)	138 (0.002442849796143451)	462 (0.002215991244764513)	389 (0.001973113883866368)	186 (0.001878356049082797)	465 (0.002081247216996207)	843 (0.0012636823740565539)	640 (0.001115442123626167)	27 (0.0011952552975239862)	400+3 (0.0014104414172997006)	27 (0.0013172970530618536)	186+1 (0.0041000787561850435)	287 (0.004807766344898497)	169 (0.004758515166131326)	388 (0.0042837554632223045)	150 (0.0037010962679483207)	424 (0.0037909406693157717)	140 (0.004105378656768107)	323 (0.004318948820721707)	16 (0.0042210240654873745)	442 (0.003970478986793023)	340 (0.004122603833907246)	146 (0.004415109556372778)	459+16 (0.004494543362360652)	136 (0.004269710681068964)	350 (0.004340818760071067)	133 (0.004879465308701022)	794 (0.005350922302972886)	68 (0.0048516047638735744)	415 (0.005150031494398075)	341 (0.004130330778195132)
837 (0.002442189312982048)	419 (0.0027965988502200705)	764 (0.0012324547907833108)	515 (0.003738980755789529)	502 (0.003929407324603514)	640 (0.003456112547834697)	833 (0.00314715225090062)	787+3 (0.0030095879638326294)	337 (0.0025212806432748374)	446 (0.0037286185684529895)	142 (0.003490827677044158)	461 (0.0035023979484716137)	63 (0.0032884907056814376)	750 (0.0035446187722935566)	409 (0.003276934331129422)	172 (0.0021809656443841177)	5+4 (0.0015079697084313319)	624 (0.0013704027499471985)	621 (0.0008292395281854725)	333 (0.0015256960976406276)	150 (0.0024407239700051622)	412 (0.0021960006910610977)	464 (0.0019397287708960173)	677 (0.0018662268583309488)	285 (0.002071949649475838)	148 (0.001245177227169741)	443 (0.0011113622557964598)	456 (0.0011493118181147863)	200 (0.001384526762475957)	80 (0.0013040185444131447)	629 (0.00407536410150359)	166 (0.004789350866994582)	456 (0.004554407695129238)	459+16 (0.004281902611518818)	5 (0.003675769211895342)	462 (0.0037060338073688936)	389 (0.004098949084170634)	190 (0.004233035867667256)	461 (0.004205000969738176)	143 (0.003968424227594328)	456 (0.004092336782061416)	750 (0.004344014865810121)	389 (0.004444308680256533)	442 (0.004235685794230352)	756 (0.004317294397427806)	726 (0.004835656829786625)	151 (0.005329326993493824)	442 (0.004851428936261166)	460 (0.005070697533552447)	186 (0.004084212295050524)
339 (0.0024289673726587517)	667 (0.0027594184790024233)	347 (0.0012187207943563654)	460 (0.003556042849108725)	408 (0.0038625865509148757)	337 (0.0033188275109812338)	407 (0.0031249256315422466)	405 (0.002997855469597075)	186+1 (0.002493115298506155)	813 (0.0035715197186137453)	179 (0.0034679737152411272)	187 (0.003483810641149257)	721 (0.003254693560299794)	62 (0.003464834355094348)	405 (0.003242166874710776)	502 (0.0020250586272776896)	340 (0.001502598988162369)	476 (0.0013602960980853528)	339 (0.000763152297061995)	165 (0.0014995208147446407)	620 (0.0023712590464626715)	442 (0.002178780795940515)	328 (0.0019198791443096217)	84 (0.001795640163964852)	462 (0.0019897687741722075)	154 (0.0012222011802961335)	429 (0.0010843569241136373)	144+9 (0.001148064869204521)	406 (0.0013391009205523815)	141 (0.0012368791730602144)	402 (0.004073513405745509)	151 (0.004776408235367241)	440 (0.0044445210186429464)	137 (0.004271484829545344)	320 (0.0036125236054259952)	430 (0.003698631550259072)	655 (0.004066624564790014)	346 (0.004230766053689964)	399 (0.004175332617791719)	369 (0.0038332880940507375)	602 (0.004052387596778576)	141 (0.004223283146665655)	815 (0.004410731237870776)	153 (0.004174333960378176)	60 (0.004308160404135817)	186+5 (0.004812740154964839)	135 (0.005325397942674155)	234 (0.004829357339261604)	809 (0.004917216799168724)	471 (0.004035560569427858)
815 (0.0024023924133212433)	133 (0.002723469637563148)	24 (0.0012113000691441154)	410 (0.0033786982846474296)	742 (0.003743057198289131)	140 (0.0033048991624551934)	186+4 (0.0031156154296099014)	308 (0.0029900374770109868)	97 (0.002483001994324532)	146 (0.0033538368610804953)	136 (0.0034265412285589885)	321 (0.0033537200473256327)	337 (0.003199708231969231)	183 (0.0033994311759346176)	151 (0.003239505124457567)	705 (0.0018589485183182156)	744 (0.0014964999939361926)	743 (0.0013369529465786522)	5+2 (0.0007442033131962866)	136 (0.001488003773192039)	432 (0.0023666363698790424)	389 (0.002158393226226662)	619 (0.001916531302976314)	357 (0.0017842529579966176)	389 (0.0019356054470877862)	170 (0.0011558886784457365)	343 (0.00107316604576737)	651 (0.0011283940663086673)	186+4 (0.0013283406458347374)	144+9 (0.0012104315814007783)	405 (0.0040343091505825185)	754 (0.004691133558278092)	22 (0.00442540752431762)	655 (0.004242012869841756)	641 (0.0035323500099762937)	114 (0.0036909391464549357)	23+2 (0.004055074180419285)	152 (0.0042252852534923335)	813 (0.004154442937425923)	409 (0.0038190566000707387)	835 (0.0040350080215544246)	151 (0.004123579235904963)	187 (0.004366136798960665)	146 (0.004136812307010821)	396 (0.004302140707113514)	336 (0.004797203272626791)	279 (0.005318750289654709)	140 (0.004741339345937949)	396 (0.004916203831139606)	137 (0.0040257829542253015)
229 (0.0023329643232404195)	612 (0.0026813781405177557)	148 (0.0011776948908516648)	321 (0.003313533027715075)	762 (0.0037015964402277173)	308 (0.003259611210264612)	188 (0.0030410573363144292)	179 (0.002959706602173191)	405 (0.002470563106853026)	354 (0.00335248408490711)	147 (0.0034101668173580815)	297 (0.0033116227883067018)	336 (0.0031913495748240976)	464 (0.0033751436695788084)	754 (0.003206968152634934)	291 (0.0017834706617923467)	313 (0.0014581034033902087)	636 (0.0013110601029043222)	346 (0.0007426722633546452)	343 (0.0014602151597610002)	408 (0.0023437798370666515)	172 (0.0021287557402774196)	178 (0.0019158131219616762)	752 (0.0017376039475030206)	553 (0.0019200884376079775)	186+8 (0.0011510428590285392)	362 (0.0010542620495629716)	618 (0.0011264071045573349)	607 (0.0013159063206448622)	399 (0.0011894647983197856)	145 (0.004017803552851905)	5+3 (0.0046746970439664375)	409 (0.0043476404585086)	336 (0.004241751093320625)	723 (0.003520370146656116)	408 (0.0036095817937198413)	337 (0.004020606252797584)	174 (0.004076323843940844)	132 (0.004115626122716365)	371 (0.003793784559748924)	398 (0.00402563605248691)	240 (0.004042313328243533)	271 (0.004361559843442318)	139 (0.004010524067822987)	459 (0.004274751633525607)	4 (0.0047925491362050265)	186 (0.005237590549057309)	676 (0.004711848907352175)	459+16 (0.00478133435617731)	186+1 (0.003962100984957128)
463 (0.0023296470468943033)	80 (0.002622215071819038)	784 (0.001171454671430575)	337 (0.003253882040946273)	136 (0.0035934370667541245)	829 (0.0031444915846669057)	337 (0.002993781660272239)	440 (0.00293589345711244)	446 (0.0024647830031879524)	150 (0.0033117828427387816)	297 (0.003359126126345772)	151 (0.0032452809880690447)	289 (0.003098495342357795)	201 (0.0033088653466605447)	141 (0.003152566098852937)	87 (0.0017470260596161168)	817 (0.00143973461001926)	149 (0.0012818399497730212)	114 (0.0007267247053531036)	440 (0.001456430651917665)	305 (0.0023200581473663624)	128 (0.0021021351894084327)	4 (0.001911672639328387)	375 (0.0017045801408032183)	143 (0.001779306521721695)	8 (0.0011448198070612501)	399 (0.0010506993853920258)	602 (0.0011041044376009612)	343 (0.001294125329605526)	411 (0.001184031762122497)	166 (0.004003037217526717)	393 (0.004667277118297628)	321+5 (0.004308448836291958)	362 (0.004238643376325921)	500 (0.0034437716666635854)	683 (0.0035714884326616377)	720 (0.004003407347759496)	459+1 (0.0040581451267122405)	369 (0.004110049250447301)	144+4 (0.003720689783599403)	667 (0.004010245623888957)	182 (0.004040366313984833)	629 (0.0042697304718852845)	624 (0.003619381379682742)	578 (0.004214001360122177)	415 (0.00476740482623296)	502 (0.0052257024287180424)	305 (0.004693244061542413)	825 (0.004653084669490073)	141 (0.0038685004285727116)
365 (0.002264932476889215)	33 (0.0026085482498112446)	674 (0.0011215133086583816)	644 (0.0030876103770928085)	700 (0.00351326048899543)	721 (0.0030556643020081507)	150 (0.002943964301460609)	147 (0.002934202847378785)	403 (0.00242202541625267)	651 (0.0032697555093552204)	640 (0.0032464072476872546)	178 (0.003215367427247565)	389 (0.003059407452024023)	130 (0.003109803543654025)	62 (0.003144212536052502)	238 (0.0016819994030329583)	31 (0.0014203913564176868)	63 (0.0012805069574823309)	343 (0.0007230061156155151)	409 (0.0013974377120816578)	392 (0.002188280865356075)	671 (0.0020847158828721)	31 (0.0018979985058809557)	192 (0.0016884749356839504)	65 (0.0017638212740000486)	464 (0.0011428443826076843)	149 (0.0010371846919924248)	143 (0.0010880301057115231)	779 (0.001281854886080605)	200 (0.0011826656198179616)	362 (0.003999669922875123)	515 (0.004662603404182296)	446 (0.0042193658268208775)	389 (0.0041745288661063995)	408 (0.0034291779954759957)	398 (0.003546981277850323)	636 (0.003868155045844632)	640 (0.0040227813697064334)	621 (0.003965400717186026)	360 (0.003716117516618955)	471 (0.003976995406309154)	743 (0.004021088127447886)	184 (0.004224675548154764)	80 (0.003596440522145602)	337 (0.004070435361769527)	293 (0.004651280117671289)	415 (0.005100886161261854)	26 (0.0046114756834210405)	295 (0.004504245086939629)	149 (0.00382447686185793)
145 (0.0022528684145586807)	350 (0.0023883922765967364)	147 (0.0011191951254370005)	150 (0.003048820192585467)	321 (0.003389254970165149)	186+4 (0.0029492898224741525)	489 (0.0028991000804455182)	619 (0.0028432254304762523)	459+15 (0.0024212521603781557)	465 (0.0032285925562233683)	444 (0.0032297403152970797)	323 (0.0031834612516165057)	147 (0.0030262387536028642)	655 (0.0031023513924773594)	188 (0.0030781465610520233)	307 (0.0016291517242786207)	674 (0.0013999806002985744)	405 (0.0012111698310101483)	767 (0.0007089942227114232)	293 (0.0013369762159095944)	308 (0.0021730254330934516)	408 (0.002084704027869077)	408 (0.0018217303268497746)	491 (0.0016729786001965935)	461 (0.0017263364118350571)	188 (0.0011266277640593569)	843 (0.0010223988280347602)	535 (0.0010823800044574459)	674 (0.0012621104355606215)	144+1 (0.0011780651866262902)	409 (0.0039981333754998075)	16 (0.004660881639782348)	143 (0.004149780794991276)	580 (0.004158156130846857)	507 (0.003381279539433987)	513 (0.003545682112529724)	399 (0.003817581666267625)	410 (0.003993833488836271)	347 (0.0039523299014494395)	188 (0.0036801950169839852)	836 (0.003974445347901674)	357 (0.003986799866291503)	136 (0.0040143827628632625)	186 (0.0035794978061658694)	297 (0.004029957276779148)	190 (0.004633653562106139)	535 (0.004926285157385368)	153 (0.004601909132418766)	146 (0.004399159593475924)	699 (0.0036839232434067257)
490 (0.00220902215359482)	513 (0.002290885419601518)	335 (0.0010988362478062585)	461 (0.0029425196140227504)	316 (0.003237118536990251)	186+2 (0.0029155111684621713)	29 (0.002847355291964496)	412 (0.002823431370806793)	621 (0.0023934990449662897)	324 (0.003228106507081606)	842 (0.0032135249955318646)	635 (0.0031578992939075507)	354 (0.0030131324738385595)	411 (0.0029682850948666755)	396 (0.002992120074918084)	397 (0.0015538030369358566)	236 (0.0013137780260601326)	5+4 (0.001204471517380373)	364 (0.0007030547573405957)	145 (0.0013366061407738459)	178 (0.002146147614414483)	464 (0.0020408806970094243)	640 (0.0018036577038947179)	149 (0.0016342242642946182)	463 (0.0016998144049788428)	788 (0.0011185416583553893)	270 (0.0010168738026333994)	756 (0.0010601755584661006)	507 (0.0012613246639567566)	29 (0.0011634698745412837)	335 (0.003906802935999957)	169 (0.004631976406149541)	462 (0.004131295169033926)	134 (0.004105113766373705)	459 (0.0033277534559844166)	293 (0.0034916087505000807)	136 (0.0038030295335800307)	389 (0.003990480787420979)	185 (0.003932354445872704)	406 (0.0036681166081862764)	464 (0.0038905722922506587)	459+16 (0.003972346247918595)	411 (0.003967426762283704)	832 (0.003570110938207922)	459+16 (0.004024577245215945)	655 (0.004583276696353053)	471 (0.004849927059413348)	406 (0.004598342806654599)	747 (0.004395736919535604)	134 (0.003667157331479845)
202 (0.0021731102790628586)	132 (0.002265673604757823)	168 (0.001051948933503033)	87 (0.0029418674402613937)	29 (0.0032034136480459815)	360 (0.002900390913352882)	146 (0.0027865539568475827)	330 (0.002750118885088482)	756 (0.0023748975946600447)	424 (0.0032236937284881974)	723 (0.003169871905493454)	360 (0.0031508686219870446)	306 (0.0029818277449011016)	775 (0.002948015650570101)	352 (0.002982346063843541)	755 (0.0015454607099349691)	412 (0.001302803083114975)	746 (0.0011250825565760206)	92 (0.0006682579169247494)	341 (0.0012853426641857841)	651 (0.0020949194605978092)	187 (0.0020211580380459547)	65 (0.001746143974172558)	444 (0.001628024037405988)	300 (0.0016777426940249515)	138 (0.001102176553281234)	341 (0.0010155456509831112)	620 (0.0010494041539490225)	651 (0.0012570472893274785)	147 (0.001155837959454328)	190 (0.003895408579282626)	144+3 (0.004398526054758557)	102 (0.004129745271654484)	147 (0.004063468886562938)	279 (0.003266920032507792)	135 (0.0034692335145031393)	151 (0.0038022844002186286)	379 (0.003987783104266466)	833 (0.0039195934327259565)	423 (0.003604469571176678)	136 (0.003870876510191748)	63 (0.003931195598670661)	139 (0.003924892243309924)	674 (0.0035537024327592565)	170 (0.004011115683516879)	724 (0.00455199963649554)	683 (0.004473037843560715)	142 (0.004555887163102035)	360 (0.004380715298927652)	186+3 (0.0036418085259027557)
520 (0.00215105833941268)	293 (0.0022233602934949217)	409 (0.0010461333253318995)	149 (0.0027797219741137872)	223 (0.003192056043132557)	677 (0.0028189727386212144)	290 (0.002751637819883326)	641 (0.002654661026402265)	752 (0.002369310958882487)	166 (0.003140594109217556)	354 (0.003165343581551404)	347 (0.0029920196538931513)	183 (0.0029576169334986414)	150 (0.0029073259897689383)	460 (0.002928273755676597)	429 (0.001503037487485921)	194 (0.0012616567706156183)	459+16 (0.0010684380993792146)	490 (0.0006485902819779411)	339 (0.0012831584883607142)	585 (0.0020761947917762643)	317 (0.002005783413331333)	442 (0.001735383203729101)	137 (0.0016136997651581015)	290 (0.0016772454871315488)	300 (0.001096496926218186)	186+8 (0.0010036057390496005)	200 (0.0010308269957465556)	619 (0.001256412387554864)	343 (0.0011219551262433452)	279 (0.0038537651213022784)	186 (0.004328653558946724)	754 (0.00411690175680795)	144 (0.004059351181131944)	465 (0.0032021931387193783)	406 (0.0034101659179082947)	271 (0.0037998714046491118)	719 (0.0038801436710281414)	136 (0.003887643240712547)	144 (0.0035839450194521836)	189 (0.00376484547265679)	68 (0.00392508855822952)	275 (0.003913612594667178)	397 (0.0035277478479936054)	80 (0.003985031729155689)	406 (0.004541510856415702)	144 (0.004430700526001955)	347 (0.004497269409432623)	321+5 (0.004171519124298497)	588 (0.003573149124417774)
357 (0.002120578045828751)	27 (0.002101780883557316)	145 (0.0010153527896588853)	245 (0.0027109746537968154)	815 (0.0031892289285107003)	362 (0.0027705918079706667)	147 (0.0027105007134088305)	588 (0.0025188008536449107)	426 (0.0023542073109578624)	423 (0.0030380799882010067)	144 (0.0031644950908305026)	26 (0.0029914371518207097)	307 (0.0028682459557761598)	138 (0.002894313898374556)	464 (0.0028232075734040633)	360 (0.0014878277291043669)	796 (0.0012486033216067352)	790 (0.001062292524574064)	825 (0.0006440551761144007)	406 (0.0012462260393333938)	404 (0.0020751052716229176)	346 (0.001990258853900863)	138 (0.0017326059318024762)	344 (0.0015641322641253936)	240 (0.0016384802266658056)	278 (0.0010960433183207214)	618 (0.0009712067769697497)	321+5 (0.0010280051796796846)	354 (0.0012544151608665022)	170 (0.0011079108525456549)	461 (0.003828463551343518)	307 (0.004323908646697653)	195 (0.0040751826673533715)	396 (0.004026920890582758)	412 (0.003193916641349866)	719 (0.0034000210724944484)	135 (0.0037803475010041243)	404 (0.003832221509383473)	169 (0.003887581101825142)	293 (0.0035592230368361524)	607 (0.003763570541915164)	832 (0.003900071827807828)	405 (0.003904090010628752)	182 (0.0034613855472561536)	240 (0.00397833434036342)	620 (0.004503508579091736)	444 (0.004356672628455454)	825 (0.004452019716687324)	140 (0.004129552574926324)	308 (0.003561950776257516)
821 (0.0020904341199581896)	755 (0.0020775569545976335)	677 (0.000986681071871097)	446 (0.002661983595609143)	346 (0.0030922226084513253)	155 (0.002676523780304032)	344 (0.0026935095255793233)	651 (0.002489064921199402)	105 (0.00234507744815185)	389 (0.00301712940994176)	60 (0.003020450268577395)	142 (0.002984880108285271)	32 (0.0028612858130388566)	824 (0.002846171117540003)	186+7 (0.0028200800701344334)	515 (0.0014852116965321813)	92 (0.0012461304828435588)	758 (0.0010342832022614094)	25 (0.0006382236281437104)	236 (0.0012161164248794365)	323 (0.0020722853339994554)	138 (0.001989462758623471)	357 (0.0017159776830888826)	723 (0.00155464146902354)	194 (0.0016250381091004406)	144+10 (0.0010798018523359065)	721 (0.000963312125872994)	400+1 (0.0009942483925082857)	400+1 (0.0012415357303906353)	139 (0.0010850366975564368)	357 (0.003814060907840181)	185 (0.004308348590509556)	135 (0.003972975486130819)	230 (0.004011655608526359)	843 (0.0031782150235473063)	190 (0.003385059177001724)	429 (0.003745092681016727)	831 (0.003633567111372743)	282 (0.003824054005765023)	281 (0.0035565010164641912)	360 (0.0037635303674888026)	407 (0.003895778123514754)	720 (0.003885802430911097)	792 (0.003444995642787694)	535 (0.003953040345041237)	640 (0.004267514912125255)	402 (0.004279023354143509)	624 (0.004369424552181925)	92 (0.004068865647796364)	421 (0.0035213448341993264)
725 (0.002021386744280597)	339 (0.0020064712011123136)	704 (0.0009313504973370146)	347 (0.002645717656728136)	372 (0.003084156093288922)	619 (0.00264562309439709)	171 (0.0026768554445194053)	379 (0.0024781374411875696)	318 (0.002255154042123927)	403 (0.0029397735938443167)	335 (0.0029765626763720984)	148 (0.0029540449794326134)	410 (0.002850735842359703)	297 (0.0028228551604738113)	145 (0.0028030068850450197)	668 (0.001484050224893509)	373 (0.0012278131470761203)	674 (0.0010268619355740672)	283 (0.000626407077764189)	313 (0.0012126291224304915)	518 (0.002042002457444964)	356 (0.0019114873376303977)	683 (0.0016677627775705754)	717 (0.0015415120137012481)	411 (0.0015985951564386424)	125 (0.001067848157725341)	227 (0.0009602027848258253)	429 (0.0009897686203662623)	369 (0.00123184214302542)	316 (0.001069992718434202)	403 (0.0037238881622822036)	674 (0.00423206474273966)	321 (0.003938588494801381)	238 (0.003936546026093069)	621 (0.0031360195133900894)	316 (0.0033544694531052613)	348 (0.003725785302254063)	620 (0.0036331115846104777)	337 (0.003819039954234844)	651 (0.003549844173553979)	362 (0.0036688704367002526)	460 (0.0038944097792756663)	231 (0.0038602995763498864)	281 (0.003322101701905853)	583 (0.0038454201566617413)	144 (0.004255159213430188)	412 (0.004262386452727967)	621 (0.004225653812917375)	19 (0.0040024472615061285)	354 (0.0035162053279484524)
341 (0.0019007002404059779)	620 (0.0019563240475051944)	149 (0.0009286878180589781)	837 (0.0025847601643029412)	245 (0.003074929268701731)	408 (0.0025424386178629615)	401 (0.002665772543647698)	465 (0.0024342129578817477)	189 (0.0022499059930389323)	189 (0.0028827412338092565)	144+1 (0.0029622985701254117)	146 (0.002927014050501342)	144+1 (0.002832677868697716)	350 (0.002782275706419445)	792 (0.0027954621149635637)	403 (0.0014532069517408587)	464 (0.0011869063089509132)	403 (0.0009521286226297424)	411 (0.0006246355891899921)	134 (0.0011877560572468415)	128 (0.0019729879755649316)	149 (0.001909141795080231)	336 (0.0016389200251452612)	186+29 (0.001534363256782738)	18 (0.00159476918401698)	746 (0.0010515761382059597)	404 (0.0009393551588323447)	373 (0.0009855449151138656)	172 (0.0012239808246555604)	721 (0.0010696838354528613)	297 (0.0037095440077124803)	190 (0.004230679635540936)	410 (0.0039248161102473245)	22 (0.0038853030969559477)	404 (0.0031240744533928325)	461 (0.0033123538836873495)	829 (0.0036526175082710697)	282 (0.0035749632679503993)	805 (0.0037708544887729636)	146 (0.00352704779700318)	400 (0.0036147400646928964)	459+15 (0.003752573312351465)	142 (0.0038530453897149186)	154 (0.0032951482947061266)	619 (0.0038278491261133033)	341 (0.004248551812266318)	305 (0.004206703109409538)	659 (0.004216700320092002)	394 (0.003853824027263349)	396 (0.003484097653598654)
518 (0.0018825476627151562)	62 (0.0019375907545118244)	834 (0.0009108692050374714)	362 (0.0025695040359119147)	154 (0.0029759195237000447)	644 (0.0023343894026954543)	324 (0.0026382175268688858)	189 (0.0024160841531899423)	147 (0.0022478668256062247)	410 (0.002776388628293164)	843 (0.0029113920707019825)	339 (0.00290616290673659)	320 (0.002800551501698046)	456 (0.0027715502609440505)	404 (0.002689960655343973)	171 (0.0014484690471911932)	4 (0.0011398999870640225)	148 (0.0009108729782288694)	236 (0.0006182194048896811)	813 (0.0011748559899675828)	350 (0.0019172009852803512)	364 (0.0019042527537337527)	62 (0.0016219048395920699)	404 (0.0015319985481375745)	777 (0.0015303943497585212)	721 (0.0010474171272939197)	28 (0.0009213574594215459)	389 (0.0009592833812816512)	144+10 (0.0011856040229279241)	775 (0.001050841409379902)	340 (0.0037032959906088694)	347 (0.0041649082677229395)	595 (0.003915172331478878)	138 (0.003873779705697678)	646 (0.0030857517689823334)	5+2 (0.0032859147656376896)	143 (0.003640345279805042)	335 (0.0035490605282412603)	853 (0.0037467859138006405)	174 (0.003502983504731519)	407 (0.0036103519655941853)	137 (0.003694896131078163)	166 (0.00382088230365048)	633 (0.003290322887350516)	144 (0.003727474655697022)	276 (0.004178208772071799)	408 (0.0041973410190661534)	626 (0.00421229696861603)	408 (0.0037997927752298523)	408 (0.003478545598639599)
136 (0.0017446879829572162)	832 (0.001935229157169634)	373 (0.0008870657332820133)	271 (0.0025456815177722475)	620 (0.0029538895742839853)	5+3 (0.0021694248704873897)	144+3 (0.002569560997784262)	283 (0.002415283842960598)	143 (0.0022433515625391366)	4 (0.0027480023170548037)	185 (0.002854624311967492)	417 (0.002862687648804052)	624 (0.002778673126682311)	187 (0.0027654684706735037)	407 (0.002677016214153527)	612 (0.0014233454694075824)	141 (0.0011347410868385026)	804 (0.0008935623110370812)	4 (0.0006163451281903499)	140 (0.001158288055049343)	291 (0.0019150666660628635)	753 (0.0018372841524501018)	348 (0.001614880583416488)	350 (0.0014756444405474474)	340 (0.0015141122147228712)	165 (0.0010375070893350064)	186+2 (0.0009143836298260867)	779 (0.0009497384176658141)	460 (0.001170758842121793)	144+11 (0.0010342529652075296)	787+6 (0.0036952457305264334)	351 (0.00413528452028147)	429 (0.003827154975257841)	323 (0.003789489975594528)	236 (0.0030760618935122674)	770 (0.0032674119027172525)	150 (0.0035399513233779815)	80 (0.0034932843611175345)	354 (0.003594819651053109)	307 (0.00343677135117629)	170 (0.0035991700484271933)	25 (0.003556436948663487)	641 (0.003810365726359636)	612 (0.0032862884872335843)	836 (0.0035784738902870025)	461 (0.004048357965721694)	134 (0.0041967312826679875)	360 (0.00419767959233956)	375 (0.0035808475696184846)	779 (0.003451182869377516)
462 (0.0017440735828111488)	4 (0.0018170954313753073)	618 (0.0008296536110108426)	815 (0.0024193474958154023)	149 (0.0028662564276970438)	153 (0.0021680590248486548)	141 (0.002567278609421903)	813 (0.00239520278754871)	130 (0.002224959103855911)	676 (0.0026019989558131486)	307 (0.002847153372101888)	843 (0.0028123172883588706)	22 (0.00277215535064421)	407 (0.0027381132827671564)	202 (0.002672117863691797)	553 (0.001395417978534753)	36 (0.0011244840435030753)	347 (0.0008831858622790663)	640 (0.0006102423104966442)	351 (0.0011562903418109714)	141 (0.0018608005642600466)	31 (0.0018267188533913452)	748 (0.0016089611617794491)	142 (0.0014738913807758763)	172 (0.001503155631599741)	404 (0.001036810020029525)	400+2 (0.0009004400322171095)	136 (0.0009425672129127602)	647 (0.0011401603665991086)	400+1 (0.0010279175901027142)	144 (0.003648165917058392)	150 (0.004116076424264612)	307 (0.0037341131331118525)	344 (0.00378246705761551)	144+3 (0.0030548176922288728)	146 (0.0032305438440000884)	238 (0.003504985477364942)	16 (0.003489630515749055)	146 (0.0035912876840127174)	170 (0.0034272834641475534)	397 (0.0035860059231772)	335 (0.003541835641466755)	612 (0.003689167807086367)	240 (0.0032779559187799696)	141 (0.0035732946626847815)	460 (0.004010964964621002)	84 (0.004114735875185404)	147 (0.004165424408348187)	446 (0.0035778540653694036)	145 (0.0033997059090871227)
278 (0.001721172923845729)	655 (0.0018120934614814415)	363 (0.0007878628419435341)	130 (0.002352591725348564)	132 (0.0028507930339803857)	735 (0.002156350520170205)	278 (0.0025296181465096043)	190 (0.0023687857440304527)	183 (0.0021710389837048517)	240 (0.0025050537074807052)	282 (0.002825966109509118)	444 (0.0027711975350728376)	31 (0.0027542976338249406)	405 (0.002731112673161935)	208 (0.002666328095642398)	141 (0.0013709506028379882)	621 (0.0011046701812105766)	442 (0.0008705456800362784)	619 (0.00060782077366448)	459+16 (0.0011392594764955241)	397 (0.0018558972164959518)	800 (0.0018259464372438936)	192 (0.0015574706785223753)	138 (0.0014726454700056087)	613 (0.0015026848612178052)	651 (0.0010334108959461237)	133 (0.0008945943605187282)	130 (0.0009326569515911101)	340 (0.001133783135283418)	30 (0.0010265661561361934)	406 (0.0035645421949202067)	781 (0.003976162711244583)	494 (0.0037323710040725222)	317 (0.003775749443958146)	788 (0.0030299191147216053)	851 (0.0031755978580619397)	810 (0.003502313848938077)	363 (0.003453913693701222)	189 (0.0035282567495766915)	399 (0.0034181543726516917)	393 (0.0035554354164718314)	644 (0.0035299789573466694)	792 (0.003596620458902188)	362 (0.003263311709160936)	446 (0.0035209747786148164)	779 (0.003953219125904645)	5+4 (0.004072081221702602)	151 (0.004101839987730311)	344 (0.0035721781641580175)	346 (0.003394246741303862)
347 (0.0017078622103529825)	146 (0.0017540360871481915)	461 (0.00074108191489955)	151 (0.0022169817130115056)	394 (0.0027310072684970767)	188 (0.002131470240175128)	687 (0.002517389346904955)	463 (0.0023280955334650964)	375 (0.002159265381711442)	701 (0.0024983953354618922)	743 (0.0028003951600822125)	340 (0.00274710199958117)	139 (0.002742874271205782)	141 (0.0027211814530314453)	463 (0.002625616880069067)	655 (0.0013478900420868846)	588 (0.001100615324926033)	268 (0.0008670547396784166)	291 (0.0005714126095538228)	535 (0.0011334524686638858)	446 (0.001848868268642347)	500 (0.0017727270166219035)	136 (0.0015559255534817913)	186+35 (0.0014674737976195116)	397 (0.0014879710188975292)	29 (0.0009943487100500905)	393 (0.0008927520955135458)	164 (0.0009302236134219122)	352 (0.0011203994143971086)	607 (0.0010234387112417434)	459 (0.00354729401632246)	141 (0.003915416941640658)	138 (0.003692133167383192)	202 (0.003674787179645307)	539 (0.003017277201781107)	85 (0.003173672493432789)	409 (0.003488972456946029)	833 (0.003447842784243804)	186+3 (0.003472862417040142)	183 (0.0033991914773232107)	173 (0.003542257780392938)	344 (0.0034706610837316253)	182 (0.00353017978519003)	723 (0.0032405842646699864)	189 (0.0035176965257133416)	186 (0.0038482300927612065)	340 (0.00403332270159146)	518 (0.004093571737446227)	145 (0.0033962229301577763)	411 (0.0033653731080834515)
404 (0.001583615874345344)	399 (0.0017361407804605369)	731 (0.000683425340798807)	190 (0.0022088345278553217)	68 (0.0026695793762334793)	833 (0.0021287840021517817)	461 (0.0025075734658807007)	730 (0.0023117836552108972)	463 (0.0021302863180784684)	347 (0.0024653383450240593)	281 (0.0027795570891985793)	787 (0.002729878331330847)	397 (0.0027365754023342312)	140 (0.002675164574495971)	148 (0.0026199057336263815)	20 (0.0013353184037785493)	152 (0.0010979762541795282)	588 (0.0008592133929595229)	20 (0.0005567519459616097)	297 (0.0011019744575614646)	146 (0.0018280321737479963)	411 (0.0017565657848165035)	140 (0.0015458877385884366)	5+3 (0.0014537331004571758)	723 (0.0014699306985598605)	46 (0.0009933205004723509)	141 (0.0008927108907585968)	399 (0.0009286155778394038)	626 (0.0011019304649338589)	134 (0.0009794483640558165)	172 (0.003541334594070089)	238 (0.003913065756585648)	5+3 (0.0036873088984136384)	640 (0.0036623459919998646)	662 (0.0030160246268813784)	362 (0.003152779358611907)	346 (0.0034775764047165953)	32 (0.0034308131821882163)	143 (0.0034670704975161433)	202 (0.003367397291480586)	494 (0.0034930962680336493)	362 (0.003403701154285295)	624 (0.003443392385173335)	161 (0.003167502747212614)	24 (0.003491200784300939)	397 (0.003838373109618951)	446 (0.003987186400247665)	136 (0.004057224148882784)	147 (0.0033890889629996316)	854 (0.003322176195223722)
92 (0.0015647899922884344)	295 (0.0017033736484539795)	393 (0.0006833012492475117)	189 (0.0021592435137735696)	396 (0.0026525944776976773)	394 (0.002118619424992068)	677 (0.0024597443093500307)	464 (0.002242376343511949)	179 (0.002103753607501315)	325 (0.002447984062461906)	165 (0.002769967799499011)	31 (0.0027171691623728545)	360 (0.0026728335508816605)	444 (0.002674864944302215)	340 (0.0026112507664619524)	402 (0.001247188340877627)	595 (0.0010756223129542212)	295 (0.0008332621214216155)	815 (0.000542918236884586)	335 (0.0011009285837281888)	607 (0.001809226557189167)	219 (0.0017564441237639475)	187 (0.0015437374793491935)	87 (0.0014286890541207664)	341 (0.0014362894069650913)	315 (0.0009853630972998372)	756 (0.000866063155327612)	721 (0.000878640322599036)	411 (0.0010950789790979208)	297 (0.0009558581235945011)	173 (0.0035210759640815176)	297 (0.0038875013337436623)	144+7 (0.003665119183140118)	114 (0.003647405067832477)	182 (0.0030021580139888127)	352 (0.00310376080190331)	63 (0.0033945676259682896)	364 (0.0034138818632820423)	743 (0.0034106837268516326)	185 (0.0033467930231873386)	676 (0.003404559488252707)	142 (0.003381885794717023)	583 (0.003440580490044449)	140 (0.003046083357068201)	641 (0.003363162804750209)	446 (0.0038220833077857743)	332 (0.003945422874867193)	371 (0.0039786240720004265)	234 (0.0033222860939777317)	49 (0.003174178381897843)
154 (0.0015477418133793349)	358 (0.001695121177786307)	735 (0.0006764981784976374)	161 (0.002146336536612046)	186+3 (0.0026359175732651955)	161 (0.002113805115365107)	446 (0.002456502828190025)	337 (0.0022065788363846346)	136 (0.002098696649490867)	689 (0.00241757676065224)	336 (0.002684591766747884)	188 (0.002712374070577775)	84 (0.002652502644258329)	397 (0.002666778018657731)	136 (0.0026095703852095603)	351 (0.0012091301839274086)	24 (0.0010733315719493842)	8 (0.0007887321771272634)	152 (0.0005238764501361523)	185 (0.0010440013187759903)	137 (0.0017722655566641018)	723 (0.0017270320238919066)	665 (0.001538920152228956)	148 (0.001424487534012769)	346 (0.0014159073047215435)	461 (0.0009454484447072454)	136 (0.0008613641285463528)	775 (0.0008371789064044645)	833 (0.0010881988299850634)	400+3 (0.0009529619856322077)	410 (0.0034427283946943258)	413 (0.0038038025386608484)	145 (0.0036331757716891147)	619 (0.0036334152257284646)	398 (0.002972817393287295)	192 (0.003054364068804098)	177 (0.0033855810801567375)	630 (0.0033808273537025723)	357 (0.003373535563044837)	150 (0.0033122378475722836)	462 (0.0033584560319280675)	655 (0.0033671912987627783)	723 (0.0034147012564351496)	500 (0.002985517026194341)	363 (0.003299274598792901)	152 (0.003765726786091591)	190 (0.003923629830027939)	502 (0.0039279688674185515)	735 (0.0032881139909511996)	739 (0.00315291567368866)
33 (0.0015402351000497149)	764 (0.0016923713631573644)	636 (0.0006660928994407255)	817 (0.002131572235327547)	588 (0.0024165385179490974)	621 (0.002066426055206959)	674 (0.0024089019826620773)	410 (0.002150865908339342)	236 (0.0020913785066065155)	136 (0.002370123489098664)	135 (0.0026501105560387188)	152 (0.002692508347434607)	833 (0.0026048533871801866)	833 (0.0026531340516629596)	350 (0.0025937607579361805)	283 (0.0012051979091640174)	607 (0.0010364039945677287)	831 (0.000767504100837434)	108 (0.000513822439257936)	362 (0.0010302695543044592)	464 (0.0017072050277846841)	336 (0.0017262369932837319)	142 (0.001526250026330961)	648 (0.001403795517194051)	136 (0.0014138967519923568)	620 (0.0009383404632963959)	82 (0.000861026360048415)	144 (0.0008313189118320226)	396 (0.0010869098292311656)	164 (0.0009314368823848658)	151 (0.0033803450866960903)	462 (0.003803328340703283)	255 (0.00360939888833806)	397 (0.0036290478988184063)	750 (0.0028947364858083915)	833 (0.003037124707634159)	407 (0.0033336201673235255)	189 (0.003380051306505048)	32 (0.0033310044581300125)	461 (0.0032758776933196725)	148 (0.0033354050602114943)	186+5 (0.0033433088027982573)	412 (0.003390551904679953)	85 (0.002952571066179787)	351 (0.0032478329160378927)	515 (0.003691108503433675)	362 (0.003920145520416378)	135 (0.0038457502178806313)	99 (0.003253992460354083)	837 (0.0031334301985184356)
149 (0.0015087898867343521)	831 (0.001675636229420427)	337 (0.0006612474836487487)	340 (0.0020850578008836415)	837 (0.0022778276652153486)	399 (0.002060595683592062)	397 (0.0022862327658518863)	620 (0.0021427346071354434)	148 (0.0019818609330085057)	147 (0.0023534472348160722)	278 (0.0026299288903250404)	274 (0.002646637477420343)	400 (0.002487746015241855)	147 (0.0026171869414605728)	146 (0.0025586182653205575)	132 (0.0011657542112570723)	752 (0.0010253660843800492)	655 (0.0007587231713423937)	135 (0.0004803640453139628)	144+1 (0.0010281951784730768)	440 (0.0016921936109625941)	668 (0.0017177261322765952)	268 (0.0014966686358976985)	178 (0.0013977717788346417)	360 (0.0013657729526772937)	459+15 (0.000937235876804565)	350 (0.0008497107370813407)	410 (0.0008242716012276179)	440 (0.0010715547241299467)	740 (0.0009303913676284739)	833 (0.003368155121022078)	350 (0.003746613418199731)	190 (0.003596208130850787)	132 (0.0036057576173563048)	186+8 (0.002889350307648702)	389 (0.0029872298587081936)	665 (0.0032884913071363)	461 (0.0033548385332474204)	290 (0.0033082662208145227)	396 (0.003258886426020232)	750 (0.003309218229169762)	845 (0.0033300420568266667)	188 (0.0033676905595759156)	393 (0.0029200695638570903)	114 (0.00321909278831786)	68 (0.003685655118625975)	337 (0.0038864383284130393)	617 (0.0038287621656013402)	833 (0.0031222840785007843)	150 (0.0031151229588593328)
142 (0.001479240334465738)	795 (0.0016435349191230373)	154 (0.0006414081427460851)	840 (0.002056812081981494)	410 (0.0022401073284197457)	150 (0.0020241280997100293)	31 (0.002253291615454175)	25 (0.00213390164914048)	289 (0.0019356769561238467)	80 (0.0023315718460156635)	389 (0.002561715998560017)	651 (0.0026112559736774853)	60 (0.0024481471792940986)	404 (0.0026166204064367597)	543 (0.0025347917628707863)	200 (0.0011652156232056688)	415 (0.0010220213458330522)	607 (0.0007375440985074337)	755 (0.0004733865006168406)	194 (0.0010109369321263447)	618 (0.0016840619649146414)	151 (0.001711486122128406)	290 (0.0014281921806190017)	724 (0.0013756764997650578)	289 (0.001354432193357488)	357 (0.0009331903661065013)	403 (0.0008478730018597094)	404 (0.000823201819468757)	442 (0.0010679643183916746)	155 (0.0009282150564116508)	328 (0.0033517754036729323)	362 (0.003731408104962961)	200 (0.003573631738123055)	843 (0.0035970618862915123)	362 (0.0028773544055834357)	143 (0.0029699143741906617)	297 (0.003258373260770448)	132 (0.0033499205102584116)	144+3 (0.0032358644108029886)	186+2 (0.003212580008909581)	323 (0.0032287208095549726)	7 (0.0033107630856852)	133 (0.0033226114632873512)	399 (0.002829653022033141)	640 (0.003195055578237278)	409 (0.0036406784751482585)	186+5 (0.003863786252598341)	150 (0.003821095891835486)	154 (0.0031205229159992354)	231 (0.003114998015534548)
135 (0.0014742799960188843)	406 (0.00161910640533563)	308 (0.0006392487957404519)	102 (0.0020437103836878287)	415 (0.0021988986668983837)	440 (0.001994603986786983)	307 (0.002225894383592808)	854 (0.002050959540156793)	271 (0.001908494970132795)	832 (0.002328557193390194)	644 (0.002535394636175851)	179 (0.0025894976437541863)	137 (0.002424855548969943)	357 (0.00260619460071387)	140 (0.0024857176603687516)	607 (0.001130187447850228)	535 (0.0010049383233979793)	595 (0.0007323238766717027)	749 (0.0004083304287208085)	413 (0.001009100133506334)	362 (0.0016832121582845696)	240 (0.0017022239764028862)	518 (0.0014271496009851522)	144 (0.0013632889395070284)	274 (0.0013536517681264663)	269 (0.0009300348719816745)	145 (0.0008420586355176314)	369 (0.0008187716627554792)	319 (0.0010674607597727479)	151 (0.0009233508804622997)	189 (0.003342762910773073)	775 (0.003710426521470481)	461 (0.0035539092642402686)	633 (0.0035955036908335274)	429 (0.002862020852373994)	746 (0.002964526013411739)	535 (0.003216685984544357)	144+1 (0.0033277928590341333)	398 (0.003231182160246888)	683 (0.0031469038391440645)	144 (0.0032089043579007492)	836 (0.0032801872090006817)	655 (0.003276667580271885)	283 (0.0027889039529276896)	152 (0.0031661641852260333)	371 (0.0035535312020894575)	62 (0.0038374496920782304)	788 (0.003769459105839118)	161 (0.0030525633271277887)	671 (0.0031098050390994214)
321 (0.0014671532757721394)	99 (0.001619045754941086)	167 (0.0006337146221265685)	518 (0.0020225223016905516)	106 (0.00219036080954638)	756 (0.0019318898469255245)	621 (0.002218541338753234)	340 (0.002047533455528349)	829 (0.0019001160921411813)	340 (0.0023033907024799407)	770 (0.002532897077955056)	165 (0.002575818403362846)	347 (0.002409637589899784)	518 (0.0026007513416143775)	186 (0.0024744271585439032)	369 (0.001123535210071466)	410 (0.0010021942920129352)	145 (0.0007281831579132465)	444 (0.00040411215163694447)	137 (0.0009920717748340682)	668 (0.0016820436188176545)	821 (0.001669056362292638)	704 (0.0014227972484198651)	65 (0.0013353897292993058)	33 (0.0013439461593105339)	462 (0.0009238457422049741)	626 (0.000822270633508922)	147 (0.000808276754893927)	659 (0.0010465872869426594)	144+10 (0.0008734619387626)	396 (0.003320807493249849)	845 (0.003701671643674593)	518 (0.0035494892507132083)	463 (0.0035830171741154065)	171 (0.0028270757506771386)	636 (0.0029616164124827487)	5+2 (0.0031664445796196912)	290 (0.003323655182342145)	397 (0.0032262964348488327)	343 (0.0031324915851869773)	279 (0.003196248279589424)	393 (0.003249014296130601)	832 (0.003263143323928988)	148 (0.002756787408160613)	403 (0.003119752101605834)	185 (0.00353635743004641)	137 (0.0037984238205607205)	133 (0.0037673665795367327)	399 (0.002980553743056928)	225 (0.003092077625129192)
150 (0.0014663063643710942)	200 (0.0016087671257534943)	236 (0.0006161800717189188)	132 (0.001959804583568563)	255 (0.00218244753079391)	689 (0.0019224607653604011)	583 (0.002214417781662206)	758 (0.0020411529148372204)	281 (0.001893307517687229)	362 (0.002294051507538419)	519 (0.0025145972547278082)	308 (0.002564687881234098)	676 (0.0023863791663499873)	142 (0.002591775551904883)	4 (0.0024036942027757706)	417 (0.0010744760131552284)	20 (0.001001335428426629)	474 (0.0007276898834980432)	321+5 (0.00039757069183278787)	407 (0.000990677136016432)	337 (0.0016682885616896958)	153 (0.0016635340732325272)	509 (0.0014133920065632585)	182 (0.0013316182230733566)	362 (0.0013332658495439314)	534 (0.0009065684718291892)	165 (0.0008194884059251141)	443 (0.0008017249830745604)	173 (0.001033835038740948)	507 (0.0008587378556347651)	121 (0.0032631860425261974)	136 (0.003696637031554542)	358 (0.0035131413200804006)	20 (0.003560483596515102)	410 (0.0028170786631447273)	188 (0.0029415360007788603)	335 (0.0031527483169253964)	6 (0.0032561966404850797)	195 (0.003209121914203814)	142 (0.003130787529980299)	22 (0.0031277533740071395)	471 (0.0032158074901788673)	460 (0.003232122964485367)	230 (0.0027397051800957667)	398 (0.003118479530431418)	278 (0.003533176598995172)	406 (0.0037047609963309007)	186+1 (0.003683983891962146)	195 (0.0029624452385900633)	351 (0.0030664731592922826)
4 (0.00144868757481392)	140 (0.0016054741362151305)	396 (0.0006136191946748909)	617 (0.0019589742202265423)	187 (0.0021437300774752232)	230 (0.0018883316035867416)	713 (0.002108865580491947)	388 (0.0019799621377342286)	397 (0.0018335464452436734)	500 (0.0022776078488992275)	815 (0.002501105978899207)	655 (0.002545857091751264)	350 (0.002359124194714497)	293 (0.0025579117833071105)	307 (0.0024029175823481797)	169 (0.0010686973757952963)	5+2 (0.0009571277766195029)	354 (0.0007268116464402196)	535 (0.0003974388467142091)	668 (0.0009549650167078219)	219 (0.0016476450982625883)	198 (0.00163664427177734)	406 (0.0014105214921957742)	446 (0.0013314736283920987)	188 (0.0013252696424842121)	187 (0.0008973812165086401)	155 (0.0007960353378239434)	446 (0.0007958116740811157)	404 (0.0010304964947853682)	144 (0.0008565183053832294)	146 (0.0032407221616594884)	281 (0.0036601354117341625)	668 (0.00351278748788147)	152 (0.0035340994121741973)	407 (0.002784948816018335)	4 (0.002919670343538115)	674 (0.0031524417891210087)	186+1 (0.00311376046992327)	141 (0.003136129976468196)	459+2 (0.0031039060115269166)	186 (0.003127602371286795)	400 (0.0031772727632843533)	164 (0.0032284392629843635)	409 (0.0027324890318678476)	343 (0.003097585142932661)	792 (0.0035249813813088807)	364 (0.003690961988922376)	17 (0.0036655444882262977)	347 (0.002959633115431613)	121 (0.0030655012954409226)
744 (0.0014428564902105364)	108 (0.0015971631099197423)	161 (0.0005985366527490189)	641 (0.0019533525914008205)	340 (0.0021371292902545003)	758 (0.0018780118787973526)	142 (0.0020470008706489798)	144+3 (0.0019681208785269962)	787+4 (0.0018310128628024373)	350 (0.00221263956648457)	396 (0.002447959630089073)	358 (0.002519574650272154)	169 (0.0023372895384058683)	144+1 (0.0025001487365710977)	346 (0.0023753285695485523)	398 (0.0010637022903694558)	341 (0.0009444796974594345)	641 (0.0006422349980106752)	665 (0.0003950181386562348)	5+4 (0.0009433391560856506)	356 (0.0016304167237163889)	444 (0.0015964601757742906)	350 (0.0013944461369212935)	352 (0.0013235181271914914)	178 (0.0013248669353223847)	144+5 (0.0008911279141417417)	240 (0.0007892969493821667)	460 (0.000780701949505425)	832 (0.0010222441166854116)	743 (0.000851137532574266)	138 (0.0032283777049716433)	146 (0.0036438322091072646)	474 (0.003484224760289799)	150 (0.003528534251389875)	144+7 (0.0027573796905561426)	648 (0.0028469071204863536)	464 (0.003141088096239751)	434 (0.0031060990473706198)	854 (0.0031100367487425958)	467 (0.0030278815657062185)	357 (0.003090967161748059)	358 (0.003153942103918365)	63 (0.003162765484589988)	229 (0.0027212640438256126)	683 (0.003036345053525581)	10 (0.003490969602292437)	133 (0.003675123755308396)	65 (0.0035832137292861107)	186 (0.0029122495437989876)	541 (0.0030188485268064424)
106 (0.0014072566681655272)	142 (0.0015646334481628043)	29 (0.0005766083457048555)	223 (0.0019503080478240457)	612 (0.0021353513125432805)	358 (0.0018773804107377779)	351 (0.0020304425108405985)	394 (0.0019290103513723068)	146 (0.0018257697906342916)	460 (0.0022003375581768564)	149 (0.0024177931833589297)	139 (0.0024981103819261595)	170 (0.0023167765442326576)	186+5 (0.002499249902157785)	360 (0.0023232684696396127)	140 (0.001056649342345606)	813 (0.0009146161276629501)	236 (0.0006409054187185965)	142 (0.00039247999716175957)	841 (0.0009035067956458025)	723 (0.0016117235966414125)	762 (0.0015619679540138298)	444 (0.0013598070996696952)	347 (0.0013203497328312785)	363 (0.0013112490554477165)	429 (0.0008909954161314103)	144+3 (0.0007854317734030032)	533 (0.0007765286906223027)	410 (0.0010037841640787532)	183 (0.000839485981777682)	618 (0.0031977246112780914)	459+16 (0.0036259388602992502)	148 (0.003369517164767139)	781 (0.0034469678110533417)	149 (0.002751419166073487)	460 (0.002845564607641524)	16 (0.003115292982276284)	360 (0.0029922232330578426)	674 (0.00310623406025851)	230 (0.0030226408929332612)	144+1 (0.003049835598109146)	646 (0.0031421345266202114)	307 (0.003155296589282054)	535 (0.0027084328195441897)	612 (0.0029763144845346987)	281 (0.0034821349752733903)	146 (0.0035937136707510147)	332 (0.003452399316702892)	292 (0.0028634978305041277)	394 (0.0029709577722650754)
332 (0.001405936829051789)	354 (0.001557931336216597)	7 (0.0005639360256630661)	187 (0.0019310477082547916)	398 (0.002080267812442736)	321+5 (0.001857969797175238)	137 (0.001991784093761591)	513 (0.0018688554080526876)	836 (0.001823271174764139)	727 (0.0021225808753738136)	139 (0.0024134349441789302)	130 (0.002458999985347402)	141 (0.002313460262065667)	19 (0.002467213522468051)	462 (0.002317271247112755)	461 (0.0010193605752921464)	409 (0.0009026071949016253)	177 (0.0006191452613979606)	494 (0.0003852040658252716)	461 (0.0008172324664875595)	662 (0.0016037665198736831)	770 (0.0015561582017633892)	85 (0.0013506947927450655)	777 (0.0013169336528456887)	146 (0.0012944487742767318)	295 (0.0008799279884541098)	144+2 (0.000773213309348117)	85 (0.0007660421995374377)	665 (0.0009896713259744875)	357 (0.000815323864232899)	195 (0.003175385393815844)	595 (0.003598662390230518)	407 (0.0032772990041308406)	159 (0.0034382234345571114)	173 (0.002719747042159974)	621 (0.0028358783951984382)	137 (0.0031014864577090643)	343 (0.0029841501094346893)	188 (0.0030628887469230665)	408 (0.002995793924701602)	446 (0.003012927919122562)	138 (0.003059327764662142)	471 (0.0031049119497430773)	234 (0.0026875882509536583)	232 (0.0029579749455499794)	394 (0.0034310817387350756)	350 (0.003572878265067734)	336 (0.0034483691367249557)	169 (0.0028447662227772917)	417 (0.002961969227965003)
362 (0.0013909048829381934)	179 (0.0015266626185509113)	192 (0.0005591862801165126)	24 (0.001770172438929067)	817 (0.002059377945682837)	489 (0.0018010561375702916)	231 (0.0019546533516652176)	5 (0.0018046570928897557)	347 (0.0018189660001159801)	754 (0.0021100917610655805)	357 (0.0024125619748468397)	778 (0.002444779470395535)	5+3 (0.002296330796346241)	758 (0.002445267980251014)	114 (0.0023014984441124355)	143 (0.0010106657987872646)	815 (0.0008783320221140608)	344 (0.0006185057855535085)	630 (0.00036897239989962596)	758 (0.0007956488821898265)	837 (0.0015806736824207127)	413 (0.001555182475199907)	189 (0.001314679887962382)	161 (0.0013127538609132043)	179 (0.001280855472896878)	144+2 (0.0008785543075571584)	5+3 (0.0007684592158998376)	144+3 (0.0007655698911171833)	740 (0.0009812787118452639)	360 (0.0007929410460995053)	149 (0.003172527587555645)	143 (0.0035269025576770492)	33 (0.0032692278701976487)	102 (0.0034353018225703478)	146 (0.0027042245741203293)	106 (0.002834920091920991)	347 (0.0030542673250744247)	412 (0.0028828130798546053)	307 (0.0030506754664726184)	144+3 (0.0029708746196128056)	496 (0.003001443667098539)	703 (0.003057412136538342)	683 (0.003103502117490438)	132 (0.0026810000840352985)	404 (0.0029455692350589136)	5+4 (0.0034201358033566246)	293 (0.003532866989186887)	735 (0.0034095401715195373)	410 (0.0028430460235239936)	416 (0.002932838202782459)
808 (0.0013390058708895925)	277 (0.0015119421724188158)	268 (0.0005220894113305867)	784 (0.0017503734398041895)	446 (0.002048991832907724)	465 (0.0017951486908562727)	409 (0.0019018887476823967)	8 (0.0017884483425494708)	204 (0.0018178395785381969)	186+4 (0.0021004498548638662)	293 (0.0024056044531388632)	316 (0.0024294763146998906)	821 (0.002266081691901396)	323 (0.0024271495265373363)	648 (0.002298618610431395)	619 (0.001003344004709464)	34 (0.0008715071895766518)	234 (0.0005396980710092255)	9 (0.00035787013371397494)	340 (0.0007463618156755015)	27 (0.0015587157806579736)	328 (0.0015470207545585444)	141 (0.0012924928255223602)	379 (0.001290990468522397)	230 (0.0012648575600545649)	373 (0.000872771365386014)	749 (0.0007645489530840274)	186 (0.0007532946639288483)	347 (0.0009404720714587288)	142 (0.0007660747094605338)	27 (0.0031597307844027428)	804 (0.0035104297158290985)	667 (0.003208972739784834)	149 (0.0034215710704199767)	809 (0.002696963450352131)	330 (0.0028111836951151287)	144+2 (0.0030526545631439366)	467 (0.002879301022727622)	460 (0.0030234050140096292)	152 (0.0029700995304911956)	424 (0.0029619087158451384)	410 (0.0030207220309418107)	317 (0.0030986167554717782)	141 (0.0026718038733078496)	347 (0.0029208308556961556)	400 (0.0033841544730246085)	21 (0.003443071389965736)	186+2 (0.003400305139944259)	307 (0.0028222667817161045)	735 (0.00292577929810309)
407 (0.0013188793661855782)	334 (0.001409814160377321)	446 (0.0005144235209605473)	747 (0.0017482532747808055)	348 (0.0020022121919027434)	815 (0.001759484249401483)	133 (0.0018293137689584498)	756 (0.0017863764290794628)	320 (0.0017735026052116255)	408 (0.0020939548451670746)	190 (0.0023721870241787363)	9 (0.0024272026527003302)	186+7 (0.002259035913762552)	365 (0.0024142662559472295)	459+15 (0.002287261115121557)	21 (0.0009806108339726627)	317 (0.0008577856242617643)	419 (0.0005245011737089202)	595 (0.00034199493911862074)	787+7 (0.0007328128034973108)	336 (0.0015444956739130106)	186+5 (0.001496319084333893)	130 (0.0012908487293212016)	141 (0.001267331932590497)	209 (0.001252017655945124)	704 (0.000864636354207389)	832 (0.000761918879460474)	165 (0.0007484169642078473)	409 (0.0009338333180992004)	426 (0.0007640878924854735)	141 (0.0031091938630698353)	767 (0.0035083510934956572)	182 (0.0031948237476867067)	845 (0.003419563042722829)	268 (0.0026878762153936886)	169 (0.0028002348413347197)	809 (0.0029813097242735566)	430 (0.0028715737592368614)	665 (0.003007627646677415)	169 (0.0029395464770482532)	223 (0.002922859295802059)	297 (0.002979197400155193)	409 (0.003094938488254255)	223 (0.0026635514606732818)	142 (0.0028428609975926734)	835 (0.003300836769651665)	185 (0.003286488029224185)	139 (0.003384989323070163)	717 (0.0027917147470070177)	399 (0.0028917993300076688)
130 (0.0012783437835679349)	187 (0.0014076101383029044)	97 (0.00048719525313814174)	400 (0.001728169675230665)	781 (0.001975741547753991)	413 (0.0017480697303570718)	500 (0.00182735085485783)	63 (0.0017681945406125246)	837 (0.0017655572899813864)	429 (0.0020809490555104395)	373 (0.0023678077221541824)	140 (0.002414740425988905)	293 (0.0022520640028467842)	179 (0.002407934502728708)	519 (0.0022845188133852573)	186+3 (0.00094628760452639)	424 (0.0008371073530987946)	429 (0.0005172708741262925)	816 (0.0003372726043708208)	328 (0.0007290983644296678)	413 (0.0015436784012437187)	817 (0.001461418603086091)	723 (0.001264229845813012)	179 (0.0012345590737814932)	535 (0.0012505638586125716)	673 (0.0008457302223777532)	351 (0.0007537532198416269)	144+2 (0.0007452412472250362)	46 (0.0009266827032174128)	351 (0.000755517841322057)	148 (0.003082177710539881)	620 (0.003497549133227487)	154 (0.0031860670758355903)	179 (0.0033642197088296954)	360 (0.002635042378971323)	134 (0.00279064180138821)	134 (0.002931918064947442)	396 (0.0028676179631764833)	148 (0.0030025782787118783)	500 (0.0029190548862163546)	85 (0.0028699784309811605)	784 (0.0029712805511616677)	626 (0.0030885695261749684)	856 (0.0026482703954058945)	344 (0.0028373843942338427)	173 (0.003280592054477386)	271 (0.0032418941412434704)	395 (0.003330585129135034)	137 (0.0027143030693099713)	413 (0.0028834703505946947)
698 (0.0012662669690519256)	417 (0.0013310774741646621)	364 (0.0004726435206421935)	32 (0.0017128679096018503)	459+16 (0.0019610822839946826)	770 (0.001724746353140172)	840 (0.00178726571527725)	144 (0.001758007513370929)	833 (0.001758720774623649)	413 (0.001991422438758776)	143 (0.0023311996334757002)	352 (0.0023942272168937235)	402 (0.002251696237803025)	746 (0.002404876164423864)	339 (0.002281439827579224)	5+3 (0.0009458085603846302)	145 (0.0008271688864701308)	353 (0.0005058367071524967)	429 (0.00033337180143968784)	318 (0.0007262014329469266)	254 (0.001527202739047224)	337 (0.0014471675946761153)	186+35 (0.0012316571953333386)	7 (0.0012289873170548968)	137 (0.0012487042105855154)	403 (0.0008430879599877429)	186+6 (0.0007517367875615833)	758 (0.0007117838247528462)	758 (0.0009231757525061952)	24 (0.0007437100723256667)	620 (0.003077295205533927)	236 (0.003481132299593291)	362 (0.003159709418890597)	467 (0.003315136784556835)	137 (0.0025920561486820646)	354 (0.0027797666414568992)	141 (0.0029209164157002728)	851 (0.0028415022955449076)	641 (0.0029864806719789717)	151 (0.0029091874974436042)	343 (0.002789918578898288)	621 (0.0029123842371525047)	809 (0.0030878090907062255)	144+1 (0.002604062033703993)	743 (0.0028136889619469257)	332 (0.0032788818530874696)	179 (0.0032398847547319503)	276 (0.003200995551223493)	758 (0.002714278113041719)	26 (0.002855760234115044)
293 (0.0012556714975700462)	30 (0.0013204483325112756)	837 (0.00047113617621781766)	346 (0.0016714742379301095)	764 (0.0019475273585453931)	557 (0.0017052722334688192)	410 (0.001760503129268593)	252 (0.0017458612844461641)	404 (0.001753849980087984)	520 (0.0019120792249618438)	602 (0.002303186217756632)	607 (0.0023930201656498307)	9 (0.0022505083913022953)	373 (0.0023977668425248714)	240 (0.002274715202590488)	723 (0.0009441343223112355)	459+15 (0.0008229510863883276)	36 (0.0004942477657630969)	636 (0.0003305627999236034)	60 (0.0007232138024402341)	677 (0.0014821493453802152)	831 (0.0014424402891429534)	720 (0.001220307009282602)	187 (0.001187240785922139)	500 (0.0012273626556021605)	835 (0.0008309597969468232)	307 (0.0007468830613220269)	268 (0.0007010033423275833)	28 (0.0009076856889817472)	169 (0.0007328193405579091)	269 (0.003033047139764598)	407 (0.0034444921285315022)	476 (0.003127544751325689)	812 (0.0033116303558754904)	502 (0.002573799859688845)	410 (0.0027710310755653194)	836 (0.0029103404634266182)	316 (0.002838871709399543)	362 (0.0029681094997625304)	7 (0.0028831848172359118)	459+16 (0.0027879198584155255)	399 (0.002908655060122838)	429 (0.003057207977383098)	446 (0.002597734430920059)	837 (0.002791827069221358)	752 (0.0032694038193046907)	143 (0.0032209468081078854)	462 (0.0031980401166218017)	402 (0.0026991068976031252)	535 (0.0028471902041944763)
133 (0.001213628287386973)	287 (0.0013129275679384768)	315 (0.0004689749630190899)	185 (0.001622804612962278)	142 (0.001928686674997446)	137 (0.0016797499938017123)	396 (0.0016992927731656463)	134 (0.0017290514693053774)	399 (0.0017380882453616696)	130 (0.001910958649625546)	25 (0.0022865690352878946)	85 (0.0023875674849738104)	448 (0.002234568137056447)	31 (0.002395179485245044)	389 (0.002236271686181405)	8 (0.0009421460723540397)	169 (0.0008031037032127903)	340 (0.0004922487568688964)	410 (0.00031249161032371163)	644 (0.0006700713578841401)	320 (0.0014743280991952106)	190 (0.0014340630009868694)	316 (0.0012192298327816755)	448 (0.0011847995642570361)	316 (0.0012208226245715894)	185 (0.0008285483849492512)	446 (0.0007467192103803267)	142 (0.0006950912008554006)	750 (0.0009012993387629098)	460 (0.0007325188248752162)	371 (0.0030210297738775174)	619 (0.0033997031145048427)	99 (0.003105352800584182)	446 (0.003275789674853754)	185 (0.00257091170824401)	500 (0.0027664790432512533)	723 (0.0028985916315799392)	7 (0.002838076826591834)	774 (0.002918087221571133)	379 (0.002881744679820907)	617 (0.0027868051424096048)	352 (0.002888622372950714)	85 (0.003032355363250103)	135 (0.002591686578665104)	767 (0.0027802962334305017)	200 (0.003246775746725589)	155 (0.003202973162456502)	835 (0.00319212084808779)	674 (0.0026543226241782397)	683 (0.002842607835777317)
152 (0.0011520411521772967)	641 (0.00131193645751289)	655 (0.00046230037246798296)	405 (0.001493587930669279)	402 (0.0019024367263425822)	278 (0.001678038839948971)	636 (0.001653879290500548)	393 (0.0017110293151413603)	440 (0.0017251659076032992)	143 (0.0018965472270609375)	343 (0.0022811946560628016)	456 (0.002380212429036334)	144 (0.002225203682889634)	26 (0.002383006270291942)	306 (0.002231771705556354)	31+1 (0.0009390890714821175)	726 (0.0007932844887707399)	726 (0.0004913751820239616)	63 (0.0003036488566654473)	186+35 (0.0006646074396036989)	140 (0.0014728693190708562)	410 (0.0014301960778831373)	198 (0.0012111872841807168)	271 (0.0011560272116486758)	410 (0.0012138505875079603)	407 (0.0008268231490023367)	459+1 (0.0007430507507450123)	337 (0.0006915271156102581)	363 (0.0008948567054269877)	677 (0.0007197283404198222)	655 (0.0030088434927312384)	853 (0.0033827743265480706)	404 (0.0030343288791876252)	405 (0.00317254614627041)	347 (0.002546371812701148)	173 (0.002759007687111914)	410 (0.0028813862812042345)	106 (0.0027966708071140017)	360 (0.0028931438408097113)	278 (0.0028676049186441843)	644 (0.002781909994801839)	275 (0.0028746752438782663)	297 (0.003020956722193718)	152 (0.0025901262147495817)	494 (0.0027674474058530887)	641 (0.0032323992322467678)	702 (0.003100798490070755)	137 (0.0031386003074174887)	792 (0.002608087242521938)	146 (0.0028325121365840138)
817 (0.0011224191632423675)	448 (0.001246643389632885)	336 (0.00046028191149385017)	146 (0.0014700648092707568)	150 (0.0018980037922307327)	701 (0.001615474428609435)	612 (0.0016179755582597976)	809 (0.0016907292563976496)	4 (0.0017032642459981105)	186+3 (0.0018429292543620619)	289 (0.002278712909292344)	779 (0.002315864976765581)	321+5 (0.002194356960883569)	148 (0.0023780556302355174)	316 (0.0022277157051897273)	135 (0.0009285074247958843)	113 (0.000792696267696268)	192 (0.00047961429619536734)	351 (0.0003020756786030955)	303 (0.0006451501800523786)	209 (0.0014650825799239642)	595 (0.0014254219263744074)	613 (0.0012071720825804113)	832 (0.0011505912027195808)	770 (0.0012124502827744817)	200 (0.0008242816785407135)	406 (0.0007379116095242853)	166 (0.0006808803090506425)	295 (0.0008901506467085607)	144+3 (0.0007114022705309634)	640 (0.003005819359742947)	5+2 (0.003369574910622261)	395 (0.002993297965545899)	188 (0.003151726766991545)	448 (0.002536526897641763)	518 (0.0027359781296510425)	843 (0.00284025978602976)	350 (0.0027612573159985993)	409 (0.002889174066377673)	144+1 (0.0028494143210737034)	339 (0.002768274246667039)	147 (0.002807923149153262)	667 (0.002967431494593642)	640 (0.0025818942988784987)	149 (0.002736537701434949)	411 (0.0031677300735776506)	295 (0.0030967689593621875)	209 (0.0031360674717584927)	354 (0.002593038378207321)	621 (0.002817175249803105)
444 (0.0011118314538090895)	459 (0.0012086412085046826)	144+1 (0.0004584496781115596)	5 (0.0014212381072530875)	295 (0.0018951155060825228)	343 (0.0016006767232223176)	837 (0.0015941427084554057)	146 (0.0016501914551529614)	821 (0.0016666142668578842)	406 (0.0018008246449404935)	63 (0.0022752844461919157)	798 (0.0023156507575338506)	792 (0.0021391928951980718)	18 (0.0023613181931385983)	778 (0.002189581537528294)	649 (0.0008276802233376593)	671 (0.0007738033017819906)	161 (0.0004573362268839509)	151 (0.0002890232421758073)	792 (0.0006076555630398292)	770 (0.0014446505863675901)	782 (0.0014164827217220178)	219 (0.0012055592610914485)	337 (0.0011484835100936666)	7 (0.0012061502647583392)	413 (0.0008212330563213389)	459 (0.0007329321094052917)	648 (0.0006749988377702742)	144+6 (0.0008893307045925815)	429 (0.0007099613585451517)	150 (0.002989646446979988)	186+3 (0.003357819271437735)	411 (0.002976295383142244)	408 (0.0031192777324042784)	364 (0.002523647592391756)	535 (0.002730544144190477)	291 (0.0028334246575843942)	400 (0.0027368694618154347)	850 (0.002887235568917941)	290 (0.00282651762703699)	754 (0.0027674232680353875)	823 (0.002721562298252915)	408 (0.0029499735470019167)	841 (0.002554959567167255)	736 (0.002731775319552909)	339 (0.0031021312897940062)	141 (0.00307883799366503)	747 (0.0029618529168018524)	300 (0.0025812358963895267)	515 (0.0028073994141397016)
151 (0.001107170099496632)	845 (0.0012068770714080159)	676 (0.0004426250948031237)	365 (0.0014132542990811887)	743 (0.0018850155039183483)	324 (0.0015667511458361046)	5+3 (0.0015441768548433796)	17 (0.001644821222019518)	171 (0.0016174959995715178)	343 (0.0017798652417450073)	9 (0.002257317054376726)	354 (0.0023086669262943702)	464 (0.0021390726912060578)	651 (0.0023446291295392517)	144+1 (0.0021780658908617904)	219 (0.0008155715957278671)	160 (0.0007679465287812667)	612 (0.0004559759353899692)	515 (0.00028404796501880136)	691 (0.0005921325051759835)	84 (0.0013969796331883674)	339 (0.0014100144595157033)	146 (0.0011968393348104022)	169 (0.001131512013630471)	333 (0.0011773170642110148)	147 (0.0008134223890719399)	396 (0.0007235241577952571)	357 (0.0006592262741888982)	400+12 (0.0008844289433824006)	323 (0.0006843572955224648)	200 (0.0029656673371157793)	186+1 (0.0033357853955138447)	723 (0.0029688539937820432)	394 (0.003063596386167884)	665 (0.0025029736904557754)	141 (0.002718464429384826)	144+6 (0.0028155851697333465)	139 (0.0027281451503556263)	287 (0.002882393987085697)	459+16 (0.0027893659301960728)	135 (0.002756353929926306)	588 (0.002719527747214803)	135 (0.002936953694625655)	412 (0.002548681786508003)	186+1 (0.002714490357749983)	144+1 (0.003030559166647788)	292 (0.0029518459882160904)	86 (0.0029196122360372035)	787+3 (0.0025604188395312883)	139 (0.002800477358732393)
618 (0.001098931650920511)	145 (0.001187420210303827)	513 (0.0004369830184127858)	269 (0.001394633732310563)	278 (0.0018781531380658667)	387 (0.0014936418877194374)	283 (0.0015406720813882164)	149 (0.0016101320241796854)	31 (0.0015972448654660908)	404 (0.0017708368815122807)	411 (0.00225190433117369)	396 (0.0022885269281713383)	667 (0.0021319930777111157)	792 (0.0023411458937127043)	321+5 (0.002166100696024068)	750 (0.0007991206965547263)	404 (0.0007643389050315979)	277 (0.0004044550154241814)	790 (0.00028268530547270965)	135 (0.000586351153063297)	746 (0.0013950670251230038)	832 (0.0013865646908564906)	200 (0.0011870114731144933)	402 (0.0011113545590475055)	347 (0.001167818578547638)	149 (0.0008044291003531823)	144+1 (0.0007132691643689448)	351 (0.0006559341971940239)	24 (0.0008823743545415821)	300 (0.0006819984885722992)	465 (0.002949003244798569)	459 (0.0033266327996096406)	459+16 (0.002964632616666982)	465 (0.00304990315896303)	515 (0.0024554421129255937)	357 (0.002709420515764091)	406 (0.0028150442838402643)	138 (0.00271642994641213)	150 (0.0028371744327219056)	99 (0.0027833430540518574)	153 (0.002738395474504543)	404 (0.0026699540648877458)	132 (0.002896707500900921)	19 (0.0025383662971266868)	223 (0.0026889201106035216)	821 (0.0030204964041913324)	343 (0.0029377152046377447)	190 (0.0029028873029414157)	290 (0.002555585737695575)	337 (0.0027541518091075672)
406 (0.0010753704038978247)	32 (0.0011717415201497581)	836 (0.00042889045384084844)	188 (0.001363066379072696)	833 (0.00184751046021457)	105 (0.0014919103862510589)	818 (0.0015260214967454356)	230 (0.0015963267371443962)	624 (0.0015583649613097436)	397 (0.0017701720572528721)	319 (0.0022476752170935864)	462 (0.00217944355112761)	409 (0.0021272560381455376)	778 (0.0023208967059321034)	282 (0.002156529093952307)	344 (0.000794517977887873)	364 (0.0006808402219310656)	187 (0.0004004742498915178)	232 (0.00025946456434261305)	319 (0.0005846489611522871)	186+30 (0.0013836230394394492)	140 (0.0013838827334483172)	404 (0.0011781973645502168)	674 (0.0011108494970961588)	409 (0.0011526872349947811)	648 (0.0008030235171847094)	781 (0.0007116027224004578)	412 (0.0006550926187973908)	360 (0.0008617304304062736)	153 (0.0006780209152258339)	139 (0.002925165638193221)	318 (0.0032957299885685663)	141 (0.002931862269951322)	337 (0.003046804085250653)	281 (0.002451046424359143)	149 (0.0027067864546136537)	360 (0.0027700733331557387)	92 (0.0027029468480824167)	278 (0.0028350009790452727)	459 (0.0027543537780480997)	356 (0.0027148780176152756)	186+1 (0.002637063859741764)	279 (0.0028705661952820195)	300 (0.0025203428843018688)	198 (0.0026814346671085207)	146 (0.0030166743411745994)	34 (0.0029311199172871)	800 (0.0028613301018397793)	405 (0.0025421652871761282)	717 (0.0027469387629036387)
515 (0.0010751589060502581)	149 (0.0011613960425996572)	354 (0.0004284538335382149)	330 (0.0013305938679234106)	289 (0.0017432591938624606)	323 (0.0014609413406024576)	299 (0.0015255964723536542)	621 (0.0015933183565780423)	691 (0.001547024854346135)	149 (0.001707311064023479)	339 (0.0022475660155505616)	841 (0.0021478339737525088)	161 (0.002115469998033895)	167 (0.002281165773632518)	417 (0.0021524132481875458)	186+35 (0.0007804357644323842)	736 (0.0006763278599685625)	396 (0.0003923274166242384)	823 (0.00025035009900154366)	620 (0.0005825343041118553)	186 (0.0013822159819189728)	721 (0.001380790733616947)	459+15 (0.001173675231433878)	762 (0.0010937861839235546)	395 (0.001145526885352961)	144+3 (0.0008026125264259622)	746 (0.0007066391447690426)	843 (0.0006547478161510344)	164 (0.000858225531848045)	190 (0.0006670954687319603)	412 (0.002889933147998222)	5 (0.0032857312878005708)	189 (0.002914166958963142)	371 (0.0030438170962436483)	335 (0.002447335017634005)	805 (0.0026985403129232664)	308 (0.002753585194198778)	134 (0.0026920795492867138)	396 (0.0028051027201830224)	363 (0.0027456861074360668)	515 (0.0026991814158246925)	723 (0.0026129506536271456)	138 (0.0028588978103179035)	143 (0.002514820397332913)	460 (0.002672997226275832)	626 (0.0030063160316995737)	854 (0.00290541591954552)	446 (0.0028227494143696083)	231 (0.002498283748619189)	410 (0.0026560112153451105)
140 (0.001049574261075724)	621 (0.0011154343260960787)	408 (0.0004209825440210668)	746 (0.0013117452499030804)	236 (0.0017057342043635703)	612 (0.001414468301251864)	395 (0.0015092063882907)	49 (0.0015543544181155166)	362 (0.001529038513963776)	677 (0.0016928849921473057)	144+3 (0.0022420850979114134)	395 (0.002142576146848779)	732 (0.002103271212748903)	339 (0.002253208144574385)	358 (0.0021356010372567996)	149 (0.0007754786136286439)	790 (0.0006646583710947229)	97 (0.00037965824544190996)	144 (0.00024882376515900393)	360 (0.0005809738338728744)	136 (0.0013746263398849191)	396 (0.001377825484153942)	285 (0.0011586609902565982)	321+5 (0.0010858599343377114)	746 (0.0011445426965805937)	347 (0.0007922816312341202)	460 (0.0007064659819480377)	144+4 (0.0006515172894972005)	443 (0.0008434694577842455)	667 (0.0006631839221811588)	334 (0.0028871878568201893)	300 (0.003224871578465193)	655 (0.002910684157401799)	792 (0.002990050905809707)	754 (0.0024378163667811044)	130 (0.002690173614033882)	405 (0.00273726517128854)	173 (0.0026816130138089954)	363 (0.0027989600302573132)	398 (0.002696763630709585)	767 (0.0026690807454819907)	292 (0.0025946316444653643)	169 (0.0028457051714557416)	269 (0.0025043183928140835)	353 (0.002635287010426108)	33 (0.002936422357221838)	821 (0.002779331962556337)	474 (0.002813062588282671)	185 (0.0024941013395533593)	166 (0.0025862858002999194)
507 (0.00104374813269372)	24 (0.0011025954817960979)	164 (0.00042092960244456923)	316 (0.0013109312743532218)	776 (0.0016988762076703288)	854 (0.001380863054164978)	346 (0.0014506293634379843)	320 (0.00154894219724032)	285 (0.0015238133951105766)	787 (0.0016910115509293075)	792 (0.0022394888390737683)	84 (0.002122680231596617)	281 (0.002080817989078923)	144+2 (0.0022459792152999666)	60 (0.002054717248172896)	144 (0.0007391130265572102)	352 (0.0006492468181718269)	178 (0.00037151134872043874)	49 (0.0002467421666977405)	321 (0.0005753645124825166)	525 (0.0013650509721073228)	351 (0.0013683686958814688)	274 (0.001143824542537516)	461 (0.0010809813209208183)	141 (0.0011418393101430154)	409 (0.0007881794147412265)	833 (0.0007063105223020797)	525 (0.0006398655131265379)	141 (0.0008404006704762188)	832 (0.0006620097066647989)	8 (0.0028868028188066665)	406 (0.0031990942514297576)	172 (0.00289533636237086)	269 (0.002981682088897411)	114 (0.0024324678694898627)	407 (0.002662598285737215)	817 (0.0027193433267588213)	674 (0.002661086439294728)	464 (0.0027225193511851136)	19 (0.002647720895536684)	152 (0.0026651088715126275)	346 (0.002566756241855259)	335 (0.002815038273047854)	137 (0.0024930572184178)	173 (0.002621463496938776)	135 (0.0028699470768307343)	779 (0.002768539854151939)	293 (0.0028108633931168995)	429 (0.002476665260460341)	402 (0.0025712579388282777)
400 (0.0009931334160087953)	151 (0.0010985031183692565)	178 (0.0004171344528511061)	520 (0.0012693943788561744)	507 (0.0016750278156522583)	189 (0.0013468212142676355)	413 (0.0014462114590902517)	144+1 (0.0015078204442125868)	588 (0.001504689805245226)	138 (0.0016861520966757026)	364 (0.002203819326688363)	186 (0.0021163339096678738)	185 (0.0020730911949498718)	717 (0.0022373286729435527)	812 (0.002053261683374673)	841 (0.0007276101338820876)	350 (0.0006447052665521533)	59 (0.0003640424836601308)	448 (0.00024065246707956974)	404 (0.0005553182838334668)	794 (0.0013437685496905675)	321 (0.001351186770970934)	843 (0.0011384708844560652)	833 (0.0010744481276577132)	832 (0.0011369869770089373)	677 (0.0007864732392747027)	142 (0.0007043443687096137)	24 (0.0006296104042220888)	662 (0.0008345994959051416)	404 (0.0006604849566757436)	155 (0.0028850684513413902)	135 (0.003196914524418791)	629 (0.002873716389202245)	364 (0.002962225346764169)	144+1 (0.0024079811461502846)	832 (0.002625734815559142)	412 (0.002712523845422648)	398 (0.0026530995025411345)	335 (0.002716268690594218)	347 (0.002646581115527518)	269 (0.0026235405821506065)	134 (0.002546315026241442)	173 (0.0027750880376628496)	837 (0.0024825967696981265)	9 (0.002589996012590939)	405 (0.002848563596773811)	626 (0.002763370085119897)	230 (0.002785296611349345)	683 (0.0024616911338840304)	578 (0.0025494496444508218)
255 (0.0009906081383703274)	834 (0.0010953823341120525)	750 (0.0004160960065344272)	139 (0.0012069992242832303)	178 (0.0016199181462232509)	588 (0.0013380946152024519)	135 (0.001433145719181458)	335 (0.0014977065483243557)	86 (0.001484183131836738)	323 (0.0016839481737173664)	198 (0.0021213526579380664)	393 (0.0021162858262942746)	319 (0.002063766254948586)	395 (0.0022264001416383156)	363 (0.0020481864197557592)	85 (0.0006717256331920761)	655 (0.0006436264858547682)	147 (0.0003197097688984711)	762 (0.0002397077229288285)	29 (0.0005328086423775041)	389 (0.0012819521842336629)	87 (0.0013192719595282831)	770 (0.0011361079617714556)	462 (0.0010476319051346931)	464 (0.0011331533065041112)	144 (0.0007478403528528825)	465 (0.0007040332220675473)	461 (0.0006292616990860963)	328 (0.0008308523709949348)	406 (0.0006529996987155329)	500 (0.0028578418924598385)	459+15 (0.0031352726917188174)	188 (0.002836502863690864)	7 (0.0029614449063892915)	166 (0.002400972454634267)	702 (0.002620727474271841)	173 (0.002599086693954829)	667 (0.002649847888405032)	648 (0.0027139395250183563)	407 (0.0026100846108605322)	758 (0.0026210926203010356)	792 (0.0025274991899687004)	519 (0.0027717365109941106)	171 (0.002427597919078352)	442 (0.0025566776386288207)	648 (0.0028423438748924395)	841 (0.002751990754089333)	148 (0.002778214570108267)	17 (0.002437978918787544)	186+5 (0.002465914081127582)
774 (0.0009577666417741786)	289 (0.0010942435618127697)	588 (0.0004111111818475925)	28 (0.001200521584093753)	412 (0.0016092093558865922)	60 (0.0013312640071429483)	209 (0.0014326095864187294)	829 (0.0014779820337131448)	186+2 (0.0014793244215073151)	412 (0.0016779890552035606)	208 (0.002110602457067467)	289 (0.0021007082502680382)	167 (0.0020598137421159683)	601 (0.0021958031395141013)	139 (0.0020236321883749546)	535 (0.0006690188003156768)	161 (0.0006413941002514707)	407 (0.00030205922217166646)	226 (0.00023627517325810012)	92 (0.0005313772159159187)	352 (0.0012775996814446036)	767 (0.001285258815671286)	347 (0.0011279917376018395)	293 (0.0010322415702487778)	121 (0.0011313206032153014)	644 (0.0007458482847495613)	172 (0.0007025674765077873)	704 (0.0006289509160713169)	395 (0.0008165933238964418)	179 (0.0006403201703493002)	316 (0.002842386529691835)	144 (0.0030508168967084337)	619 (0.0027981737200811927)	393 (0.0029522050593199737)	509 (0.002362638945428758)	756 (0.00256375378509002)	162 (0.0025976202949688732)	307 (0.002642154836751969)	321+5 (0.0026734870019930065)	321+5 (0.0026022567026138385)	150 (0.0025977244391127583)	494 (0.0025046477938157428)	762 (0.0027610651086763275)	644 (0.0023730709563523898)	7 (0.0025403343141922265)	230 (0.0027839270076373797)	429 (0.0027367229979913246)	407 (0.0027618342185300963)	475 (0.0024257852670239665)	665 (0.0024560360543464657)
50 (0.0009228258158724337)	624 (0.0010752002294663705)	583 (0.00035928142300746925)	621 (0.001142961942692206)	754 (0.0015066809262642028)	396 (0.0013300136920522095)	655 (0.0014225486848629934)	16 (0.0014571365953722165)	406 (0.0014698065519333978)	544 (0.0016754309459048428)	459+16 (0.0020587087181299178)	32 (0.0020983780039863587)	323 (0.002046972566556082)	644 (0.0021891247686177304)	507 (0.0020189416989343815)	303 (0.0006512321144674084)	829 (0.0006387171939956764)	232 (0.00030185386203817385)	155 (0.0002345348800580594)	397 (0.0005073831484314048)	363 (0.001244069549404207)	281 (0.001281366508953052)	662 (0.0011210497599337787)	417 (0.0010253768425893279)	354 (0.0011297300900752908)	410 (0.0007337313153209248)	754 (0.0006962505390791134)	240 (0.0006234601039544975)	169 (0.0008122271526314398)	843 (0.0006320299350597058)	429 (0.002814323069331852)	114 (0.0030373262043569167)	350 (0.002784405076659438)	404 (0.002941238859544605)	189 (0.0022927881950881475)	854 (0.0025209670450497233)	703 (0.0025736779781989952)	619 (0.0026165560027286414)	845 (0.002636827352463587)	459+1 (0.0025762140808389556)	743 (0.002594794625536337)	173 (0.002470426781336771)	295 (0.0026966976616975284)	408 (0.0023408760064501026)	145 (0.0025340556457372665)	136 (0.0027079360577871663)	150 (0.0027317667660748464)	186 (0.0027581001969073627)	304 (0.00241759859309033)	412 (0.002435143399029109)
764 (0.0008814076430231908)	352 (0.001065509413605126)	442 (0.000351573192956486)	143 (0.0010985142586857647)	230 (0.0014816129871121474)	700 (0.001302624206198087)	357 (0.0014127530717007633)	618 (0.0014485728492144956)	809 (0.0014694506913124866)	817 (0.0016730222557392665)	405 (0.0020560628546600784)	86 (0.0020945513723131925)	621 (0.0020446488995855)	496 (0.002187487201444307)	143 (0.002003178355701011)	142 (0.0006428234230272818)	148 (0.0006381088708746908)	339 (0.00029571108248652286)	328 (0.00023405051528619305)	774 (0.0005061564399733695)	671 (0.0012357329384912147)	674 (0.0012752875038037831)	57 (0.0011079055294297613)	500 (0.0010245416564593488)	753 (0.0011207728629304978)	417 (0.0007304984815114256)	185 (0.0006876655955097935)	673 (0.0006146458761709039)	825 (0.0008045020167651276)	442 (0.0006157310986567072)	186 (0.002728152450351085)	408 (0.0030194721401321655)	234 (0.0027769029626310564)	644 (0.002941213485833138)	332 (0.002225310857189896)	224 (0.002510467777866295)	316 (0.0025609779670203213)	375 (0.002577939998817353)	620 (0.002617827163712863)	388 (0.0025736416658722616)	171 (0.0025777842886854836)	409 (0.002465533657674911)	346 (0.00267711119160974)	655 (0.0023348526312200893)	22 (0.00250881574270965)	62 (0.0026980812195754955)	65 (0.0027208607295322743)	399 (0.0027460176997288026)	172 (0.0024088603631616454)	147 (0.0024241591740488027)
413 (0.0008721304703135055)	640 (0.0010579453887205686)	21 (0.00033384694401643566)	417 (0.0010868334963929909)	564 (0.0014612962736586725)	412 (0.0013023610534826202)	25 (0.001399838794466644)	688 (0.0014393961146220175)	750 (0.0014629133290381)	230 (0.0016397273637482372)	148 (0.00202913272295893)	293 (0.0020860461207085307)	671 (0.00202796383491934)	132 (0.002159561585652595)	813 (0.0019576763032851485)	393 (0.0006359382404062166)	183 (0.0006351229912741346)	620 (0.0002949197723448604)	463 (0.00023399121671273163)	429 (0.0004957209403098254)	832 (0.0012174607382076002)	308 (0.0012709471205677434)	369 (0.0011045916787257933)	143 (0.001022930835798721)	404 (0.001103761652240678)	143 (0.0007137823537557182)	290 (0.0006766628630764862)	153 (0.0006109968422596973)	149 (0.0007979776475192023)	410 (0.0006080866556528927)	171 (0.002679794075173925)	164 (0.0029641631128157647)	341 (0.0027658399782464218)	5+3 (0.002912023813974747)	343 (0.002213321621405151)	172 (0.0024934849821567056)	169 (0.0025490286281307736)	405 (0.0025461825156059895)	140 (0.002608128792557708)	674 (0.002571138845343472)	154 (0.0025760448315067658)	321+5 (0.0024571821220405817)	190 (0.002657622690938911)	340 (0.0023327494685464497)	144+7 (0.0025006155645731633)	307 (0.002610237101763017)	166 (0.0026733160287531034)	161 (0.0026765316462353966)	33 (0.0024018246245096956)	518 (0.0024204768223771837)
277 (0.0008700029292448304)	372 (0.0010113494446296585)	464 (0.00033217549022712683)	336 (0.0010854010319087805)	332 (0.0014041727600883644)	25 (0.0012958361656429556)	186+1 (0.001392029426776041)	459+15 (0.001430443689772291)	315 (0.001441481974694591)	407 (0.0016342414972303479)	151 (0.0019685371342599576)	519 (0.0020724252247708128)	49 (0.002000110437107007)	5+4 (0.002085414345045192)	461 (0.001953508331897559)	9 (0.0006355270282894111)	59 (0.0006335020760142009)	397 (0.0002933793193546281)	824 (0.00022870564549953864)	744 (0.0004920905557339183)	444 (0.0012165918033447405)	461 (0.0012604939750603334)	153 (0.0010964299499395765)	836 (0.0010221125863202475)	837 (0.001103440923195803)	135 (0.0006895942479823165)	2 (0.0006584676638866843)	400+5 (0.0006086578684767688)	726 (0.0007813583101263534)	149 (0.0005972523769996967)	336 (0.002679000109081566)	460 (0.002958344157737562)	144+2 (0.0027500278598409657)	375 (0.0028899960038098783)	145 (0.00221127327825517)	22 (0.002457933623724969)	305 (0.0025186269986119704)	148 (0.002535231199501961)	99 (0.0026061998792922935)	393 (0.00255834523010172)	130 (0.0025619051946885766)	343 (0.0024536327916259387)	144 (0.002614415630017677)	352 (0.0022985197686146443)	85 (0.0024735837469126395)	150 (0.0025835929789942446)	621 (0.0026391986278629163)	16 (0.0026322720437699024)	85 (0.002400451551544417)	293 (0.002348155118880497)
308 (0.0008614188507348576)	410 (0.0010078184116464363)	146 (0.00032941439656170333)	145 (0.0010595895994789952)	535 (0.0013908465564141583)	108 (0.0012848577517416396)	817 (0.0013830425600075303)	186+3 (0.0013960892453464548)	787 (0.0014338449373214935)	135 (0.0016326595655592666)	719 (0.0019668278822384954)	788 (0.0020629275348592138)	187 (0.001984985939003563)	186+2 (0.0020750542776799695)	440 (0.0019484834168883565)	134 (0.0006328806878652079)	794 (0.0006246925260170297)	567 (0.00029277895897314747)	30 (0.0002279654234603413)	146 (0.00048424849626392644)	721 (0.0012059234539646597)	379 (0.0012554566846259439)	817 (0.0010731867895579597)	671 (0.0009994340078707904)	741 (0.0010983799456324467)	754 (0.0006758220830718102)	360 (0.0006534930066329569)	405 (0.0006075375915713132)	788 (0.0007722588467390312)	389 (0.0005928538084849986)	188 (0.002646308967126697)	403 (0.002938424839590802)	134 (0.002711917419729116)	851 (0.0028840218085784343)	411 (0.002195523014103051)	843 (0.0024488414086146007)	167 (0.0024957835334040723)	633 (0.0024896984542608505)	525 (0.002601740195537773)	155 (0.002551863969775344)	648 (0.002511684949660152)	152 (0.0024422031759412217)	425 (0.002596233108324488)	345 (0.002293396675676191)	833 (0.0024603197883379503)	350 (0.002529047834266874)	336 (0.002573325420664736)	471 (0.0026150657829130106)	829 (0.0023644888036800813)	778 (0.0023151493807308018)
834 (0.0008542464824580646)	185 (0.0009876400627035309)	105 (0.0003262960814373692)	419 (0.001020505021084292)	617 (0.0013677676713668046)	409 (0.0012693810002750367)	358 (0.0013804130925319095)	163 (0.0013807973576136804)	341 (0.001420858274512892)	47 (0.0016203222691292389)	340 (0.0019634283856669182)	231 (0.0020059173875173466)	186+1 (0.0019488974088618305)	592 (0.0020285686102171916)	201 (0.0019222513125370705)	269 (0.0006172901366733114)	192 (0.0006202824912313967)	186+1 (0.00027269077544628614)	787+4 (0.00022440039960973282)	283 (0.00048217909312166165)	148 (0.0011799960790952139)	841 (0.001224669743946368)	808 (0.0010706896227433132)	346 (0.0009977614652939197)	396 (0.0010837485564544334)	633 (0.0006698334589403217)	409 (0.0006490334917570532)	144+6 (0.000587682093375964)	139 (0.0007616320434099609)	143 (0.0005872685013229865)	720 (0.002638474342204905)	452 (0.00290496628687782)	700 (0.0027004236068047306)	151 (0.0028643624307295007)	393 (0.0021795207567292274)	750 (0.002440729566539585)	404 (0.0024772720047870895)	595 (0.0024769505941638543)	800 (0.0025860183820431465)	341 (0.0025377994407419263)	404 (0.0025051719478892836)	500 (0.0024231208600702502)	170 (0.0025734612739149194)	25 (0.0022807234927135103)	408 (0.002426984527809849)	851 (0.00249014396376591)	321+5 (0.002554006397660586)	223 (0.002600840012801852)	84 (0.0023488594861355745)	732 (0.0022807471086762647)
269 (0.0008498151712548851)	336 (0.000983308262590408)	166 (0.000316205533596838)	27 (0.0010172379419624879)	24 (0.0013664406782226786)	204 (0.0012300384651536048)	236 (0.0013342543956137568)	145 (0.0013678180287176158)	518 (0.0014186288412334621)	440 (0.0016153875275909352)	607 (0.0019485412433925039)	63 (0.00199572716406019)	276 (0.001932473558953154)	146 (0.0020175682100610293)	818 (0.0019162321863124927)	333 (0.0006113996468226738)	399 (0.0006134698354364103)	409 (0.0002716083876946963)	618 (0.00022312405914520005)	836 (0.00047307888851721855)	360 (0.0011686452358505644)	171 (0.001220004770128361)	5+2 (0.0010547304977213058)	140 (0.0009886343212816941)	518 (0.0010800389335703714)	169 (0.0006598714182842471)	432 (0.000636316831887683)	183 (0.0005849037006113004)	798 (0.0007611175048714354)	344 (0.0005841987018070575)	725 (0.002630857154207511)	409 (0.0028809704891078498)	353 (0.0026914091081915456)	300 (0.0028561181997927383)	5+2 (0.0021547600585401063)	335 (0.0024343583036588222)	459+16 (0.002446889023678933)	502 (0.0024345740637760614)	841 (0.0025722461559534184)	419 (0.0025275980232036957)	399 (0.002504467432200062)	161 (0.002413635130038304)	300 (0.0025610964977326495)	515 (0.002271451953675994)	147 (0.0024093261218948022)	400+1 (0.0024503679590644686)	767 (0.0025493460678633947)	720 (0.002600015209855809)	395 (0.0023447315661552564)	99 (0.0022797119212442864)
279 (0.000784808513019637)	404 (0.000978094224275879)	185 (0.0003031022008014634)	640 (0.0010088878789361296)	143 (0.001350241568104527)	17 (0.0012108479871657668)	630 (0.0013316633554769088)	135 (0.0013379295722886768)	619 (0.0014014999221696061)	60 (0.001594617132402784)	146 (0.0019460284126231963)	404 (0.0019825764031469145)	591 (0.0019303130876138549)	399 (0.0020037706966797436)	736 (0.0019044919047104228)	832 (0.0006064519415903683)	658 (0.000605099560347178)	22 (0.00026965855726004614)	557 (0.00022213855296207167)	379 (0.00047253348399165206)	186+29 (0.0011686382973742438)	319 (0.0012157797950791804)	446 (0.00104841072317534)	308 (0.000987537282701444)	293 (0.0010763421954378947)	186+4 (0.0006585966571636587)	440 (0.0006347743219982185)	319 (0.0005818988429510545)	796 (0.0007572296588236462)	463 (0.0005835824194385084)	147 (0.0026196846497837318)	375 (0.0028498632838877876)	186+1 (0.0026578945128279442)	146 (0.0028506154162540624)	845 (0.0021545096093326405)	137 (0.0024084239557111225)	350 (0.002437864653391432)	460 (0.002429584235214884)	271 (0.002562507267111069)	648 (0.0024856161825218053)	234 (0.0024980583965481477)	583 (0.0024118730770004743)	336 (0.0025529415369880066)	403 (0.002167961056414989)	241 (0.0024059369231581263)	186+3 (0.002429956475152257)	723 (0.0024916589123147297)	236 (0.0025641690940839683)	190 (0.002319572622905802)	321+5 (0.002278425972217662)
27 (0.0007751937730058444)	500 (0.0009536065236758635)	5+4 (0.0003026082020718036)	152 (0.0009914173221672092)	269 (0.0013256806037507997)	683 (0.0012013961968485593)	266 (0.001299344358179252)	343 (0.0013042268644561984)	687 (0.0013653942956334687)	770 (0.0015775007880493436)	306 (0.0019401536925065534)	405 (0.0019806096482425225)	153 (0.001929292375293891)	316 (0.001996969730940084)	410 (0.0018991655725654893)	724 (0.0006049075947649405)	407 (0.0005881847167603622)	151 (0.00023979730822678918)	141 (0.00021587354902973476)	410 (0.0004611517247901206)	169 (0.0011669186318500372)	704 (0.0012041498515217072)	340 (0.0010295076883773066)	662 (0.0009736680299929318)	62 (0.001054340937758776)	240 (0.0006548401840853147)	143 (0.0006346796924611317)	397 (0.000581198771034412)	491 (0.0007483581578825248)	446 (0.000581313692146769)	305 (0.0026158518353873207)	501 (0.002797702323850647)	397 (0.0026512507949364864)	411 (0.002844284495619983)	704 (0.0021518555871321153)	640 (0.002407115584086214)	26 (0.0024221478061851403)	648 (0.002425536388840356)	411 (0.002559040457604958)	636 (0.0024790036903087867)	805 (0.0024857567344407586)	808 (0.0023971946206877257)	841 (0.0025295434217010413)	4 (0.0021607292440970396)	788 (0.002405248303511793)	804 (0.0023630050367895207)	68 (0.002437145829758702)	393 (0.0025579303254029606)	268 (0.00229482973248932)	491 (0.002266543918858091)
621 (0.0007735584738455565)	821 (0.0009384437022573156)	840 (0.00029515169284900056)	339 (0.0009869847256069612)	419 (0.0013254734209833313)	4 (0.0011999143649258988)	335 (0.0012953172970383469)	398 (0.0012905649081974854)	357 (0.0012878872348132187)	62 (0.0015692272864038048)	464 (0.0018618412555519888)	460 (0.00197611070669703)	154 (0.0018076766088824532)	202 (0.001980038382952484)	319 (0.0018613404882852954)	845 (0.0006044874868025727)	651 (0.0005849316831865244)	155 (0.0002378637913338918)	398 (0.00020820541957240906)	364 (0.0004596436232031681)	409 (0.0011626394350653048)	602 (0.00116112525461241)	753 (0.0010263348243592552)	405 (0.000971441733721263)	651 (0.0010371835667790856)	467 (0.0006546312764265493)	346 (0.0006285528197799945)	411 (0.000575770586004864)	2 (0.0007286199723130783)	144+4 (0.0005765998668049433)	7 (0.0026003717401756076)	410 (0.00279364108424476)	644 (0.0026391977945373927)	665 (0.0028239863183624333)	854 (0.0021345070167576655)	186+1 (0.0023968667901094905)	23 (0.0023941237052594088)	305 (0.0024220812299940615)	328 (0.0025565748946062053)	189 (0.002455286866995648)	723 (0.0024836266171955976)	507 (0.0023833460188798106)	407 (0.0025220410874551877)	400 (0.00214965444617652)	721 (0.0023986502972404575)	651 (0.0023325356461298664)	792 (0.002376219750723479)	463 (0.002553161599155233)	442 (0.0022936904351496257)	676 (0.0022633719152955235)
641 (0.0007508586526002745)	11 (0.0009353455799500304)	59 (0.0002946633099725567)	62 (0.0009627108667789515)	633 (0.0013214013481063795)	269 (0.0011975347214225707)	8 (0.0012938649672877957)	397 (0.001268091044363494)	643 (0.0012572252763994646)	8 (0.0015454406350383244)	360 (0.0018566667347719073)	135 (0.0019265530621667463)	439 (0.00180010676013409)	440 (0.0019153430754677335)	165 (0.001827604256174085)	691 (0.0006011877394636012)	471 (0.0005606809100180233)	518 (0.0002230467575503625)	250 (0.0001959378960916018)	640 (0.00044658557119489324)	186+31 (0.0011357027329030934)	365 (0.0011526492911563954)	818 (0.0010249210914624837)	136 (0.0009612067099457523)	271 (0.0010365822121505336)	179 (0.0006515448765406109)	125 (0.0006285093281403353)	607 (0.0005521587251169808)	351 (0.0007139201282295033)	171 (0.0005692574107473751)	144+7 (0.002592876715168959)	186+8 (0.0027818185594366543)	646 (0.002619962690402276)	139 (0.002802890530160655)	491 (0.0021189645197001025)	307 (0.0023932788226204023)	651 (0.0023792631333971635)	636 (0.0024037429763029104)	840 (0.002547268746382126)	132 (0.002451842673475425)	640 (0.002466682444000749)	234 (0.002376762097732391)	31 (0.0024949747563254706)	626 (0.002139396261614001)	407 (0.0023648746979011634)	49 (0.0022970606953029286)	174 (0.0023402735735803893)	683 (0.0025286439461683664)	332 (0.002289488773607161)	460 (0.0022347902502520356)
144 (0.0007188686246570595)	401 (0.0009091102848402229)	36 (0.000293952967525196)	10 (0.0009598025848926368)	413 (0.0013124739279246197)	293 (0.0011765681712209819)	464 (0.0012867401761841527)	362 (0.0012634302442851206)	186 (0.0012410797625344399)	854 (0.0015221448032996558)	274 (0.0018188335917176605)	618 (0.001903090525384289)	836 (0.0017969397729306494)	335 (0.001900373373041204)	343 (0.0018089599131825148)	99 (0.0005965309611014954)	851 (0.0005504783621140789)	133 (0.0002161700584618932)	792 (0.00019178574775757296)	144 (0.0004407866396043745)	412 (0.001099902148023068)	354 (0.001148534605045256)	323 (0.0010248180488501414)	853 (0.0009487677340082263)	778 (0.0010250326836414177)	321+5 (0.000648809449837977)	321+5 (0.0006202322031082918)	2 (0.0005498476329268404)	397 (0.000703286091927169)	800 (0.0005657782506374414)	92 (0.0025873058469608953)	851 (0.002758705394896613)	323 (0.0025939991916336335)	412 (0.0027779726736933442)	358 (0.0021184636559027784)	539 (0.002386662636172486)	413 (0.002378356945629727)	178 (0.0023588023584001174)	413 (0.0025284719152057246)	348 (0.002410546705095522)	633 (0.0024539562814281835)	618 (0.0023698611240518595)	687 (0.0024900496436127866)	821 (0.002105946200943491)	624 (0.0023623167484818357)	360 (0.002271033473748279)	624 (0.0023331012991569086)	567 (0.0025159126209982046)	101 (0.002285715604249858)	812 (0.0022094207990548814)
403 (0.0006817911207197002)	169 (0.0009055306427411329)	231 (0.00029269786039357406)	400+1 (0.0009487616903652973)	140 (0.0013103397205223373)	186+1 (0.0011713987737339102)	9 (0.0012845846732270248)	197 (0.0012617366478859739)	725 (0.0012327767951025932)	621 (0.0014919983875931733)	344 (0.0017894519994608859)	602 (0.0018916913831424037)	365 (0.0017919160162253687)	841 (0.0018785857082636317)	651 (0.001796249204752398)	146 (0.0005965283203522268)	668 (0.0005489606711495458)	399 (0.00021608058949724844)	360 (0.00019073543128565336)	151 (0.00043530005627231445)	344 (0.001079067254890996)	651 (0.0011275136434948849)	188 (0.0010231037298110484)	356 (0.0009421068043757568)	144 (0.0010238174247632688)	337 (0.000646748640524967)	189 (0.0006143206802232973)	415 (0.0005438741405578588)	144+3 (0.0006947577724489699)	395 (0.0005629409605173363)	19 (0.0025664970234027655)	130 (0.0027508246336011436)	300 (0.002591556641433705)	148 (0.002675391351931193)	297 (0.0021058970414355054)	464 (0.0023739704829603392)	396 (0.0023535733929860676)	407 (0.002335680676216461)	135 (0.002527661770135428)	135 (0.002397268441052971)	145 (0.0024448785289281215)	726 (0.0023539622312774263)	186+2 (0.002468182202326944)	344 (0.0021008834322118223)	413 (0.0023619631186993697)	344 (0.0022608004858973687)	459+16 (0.002326756191979617)	561 (0.00250088992428695)	362 (0.002248774066774721)	463 (0.002175054030754476)
337 (0.000653629628049022)	340 (0.000904147263262072)	19 (0.0002861357895510666)	232 (0.0009364846214661558)	347 (0.0012858624588551284)	767 (0.0011677164513763571)	268 (0.0012790435965113899)	350 (0.0012578268759142893)	364 (0.0012207126926143273)	208 (0.0014127293237577655)	720 (0.001777227773913515)	362 (0.0018680068883408796)	343 (0.001788439308405348)	322 (0.0018424718890537248)	481 (0.0017962465141958752)	16 (0.0005798871094113955)	140 (0.0005274127703076457)	7 (0.00019183493724303754)	144+1 (0.00018288240083115257)	630 (0.00043283162063200483)	189 (0.0010770301000773887)	130 (0.0011084407019954585)	360 (0.001011426320697225)	399 (0.0009417405553632512)	140 (0.0010032104132402353)	424 (0.0006435420523009831)	624 (0.0005981655290722065)	832 (0.0005362911027615915)	775 (0.0006873544019375043)	362 (0.0005554930468227878)	360 (0.0025534043064931694)	836 (0.002646382442522461)	132 (0.0025805039337159887)	343 (0.0026562024355204217)	357 (0.0021027881728811542)	332 (0.002298866365873514)	732 (0.002340805122209389)	144+2 (0.0023144247083968384)	332 (0.002505436334805824)	747 (0.0023598026869827695)	172 (0.0024426458221107374)	166 (0.002325526460750573)	835 (0.002407309911221228)	463 (0.0020915153343907603)	230 (0.002349396498735357)	440 (0.0022588517618930726)	620 (0.0023106572895326867)	535 (0.00248329610901577)	837 (0.0021001484545740343)	624 (0.0021602086079913615)
134 (0.0006482301592194951)	618 (0.0008671274321052293)	357 (0.00027807225307097225)	463 (0.00091357951745716)	544 (0.001225604523671789)	313 (0.0011503244882198477)	388 (0.0012445827488386581)	403 (0.0012570788815536547)	813 (0.0012089804566800858)	835 (0.0014109247464548168)	26 (0.0017683324923370896)	286 (0.0018527073058496875)	444 (0.0017865029014880883)	151 (0.001790013497587793)	300 (0.0017958258176996025)	23 (0.0005764253052435462)	335 (0.0004992401011433951)	137 (0.00019169478010182156)	459+16 (0.0001663594699658247)	350 (0.00042494788578126887)	144+2 (0.0010743439237201286)	289 (0.0010970008718941768)	293 (0.0010099379217976706)	200 (0.0009338549193769547)	337 (0.0009819942752563155)	535 (0.0006368114737391107)	318 (0.0005962030131088043)	133 (0.0005348588146781258)	413 (0.00068724927062821)	788 (0.000543178285194607)	388 (0.002491131809707823)	776 (0.0026397525062799906)	186+8 (0.002580092244124489)	187 (0.002580095478236618)	164 (0.0020992423598403683)	269 (0.0022948486817008827)	721 (0.0022921299323299025)	362 (0.00228734315181168)	106 (0.0025004133044640824)	413 (0.002354602288701934)	704 (0.002415963007274195)	133 (0.0023174702770281407)	754 (0.0023601323595334495)	336 (0.002080798844125308)	185 (0.00234290420036758)	321 (0.0022356474670154718)	138 (0.002280604983903482)	231 (0.002463686168143148)	144+2 (0.0020942402723071896)	322 (0.0021074994188017074)
28 (0.0006479498002334696)	743 (0.0008476686203671113)	238 (0.00027737585885852613)	513 (0.0009069745819258665)	578 (0.0012105497181046185)	169 (0.0011410953299224585)	406 (0.0012282113189652374)	186 (0.0012461231575474439)	735 (0.0012029968227639438)	5+3 (0.0013734501061130984)	130 (0.001743072884618201)	149 (0.001829947140454395)	733 (0.001768598233738963)	166 (0.0017837435849331251)	144 (0.001788767867628121)	231 (0.0005511380511380509)	405 (0.0004981981487903745)	4 (0.000191448741268726)	781 (0.00016633692289902765)	148 (0.0004206689218721004)	395 (0.001072261492406395)	357 (0.0010967360896573172)	394 (0.0010078441074207376)	406 (0.0009328885307458084)	4 (0.0009784921776118916)	144+4 (0.0006367590946828158)	845 (0.0005940755449407564)	293 (0.0005330344546107206)	30 (0.0006834610312261031)	432 (0.0005418749159905023)	832 (0.0024763978992983575)	668 (0.0026331942443950955)	85 (0.0025554461548234968)	365 (0.0025651272193696175)	640 (0.002083229088535518)	19 (0.0022498671435967343)	295 (0.0022920917154727054)	841 (0.002268762578766028)	667 (0.00246234432668196)	805 (0.0023544507034986262)	651 (0.0024022386611470036)	770 (0.0022957981193768334)	185 (0.002347565365215148)	740 (0.002076686467316846)	5+4 (0.0023278210346261026)	138 (0.0022162198278520614)	152 (0.0022732036153084263)	797 (0.0024380904613404805)	87 (0.002087086699834394)	364 (0.0020766983996936468)
525 (0.0006452893354325383)	189 (0.0008301884040686784)	309 (0.00027601717440196274)	667 (0.0009035887614207116)	186 (0.0012006950258063203)	135 (0.0011338723787178157)	153 (0.0011787916603433774)	476 (0.0012396440228234738)	700 (0.0011819188929815948)	525 (0.0013369710543446633)	591 (0.001735165015147244)	147 (0.001818368421425239)	423 (0.00174355597018789)	363 (0.0017817387542248394)	63 (0.0017848846097914474)	271 (0.0005480568389165461)	150 (0.0004569233902894912)	141 (0.00018881651199523968)	684 (0.00016611405292281384)	369 (0.00041696576398811554)	62 (0.0010691814019512988)	665 (0.0010733896362165925)	782 (0.001005883618744182)	320 (0.0009296399702730932)	200 (0.0009759163273346382)	346 (0.0006356642468325445)	787+6 (0.0005928915409201833)	316 (0.0005323065750114938)	190 (0.0006819758214870565)	94 (0.0005359048121388137)	230 (0.0024469888045179885)	797 (0.0026126609360670855)	784 (0.0025219644873775626)	620 (0.0025649753005046756)	544 (0.0020772947763831352)	341 (0.0022117427850080066)	188 (0.002288779396856505)	275 (0.0022396459392784534)	467 (0.0024607305018939456)	5+2 (0.0023536606645515983)	683 (0.0023692280148074688)	821 (0.002285651199993101)	783 (0.0023468540635774703)	186+3 (0.002061718029232799)	186+3 (0.002317747280043475)	612 (0.0022108593455584776)	121 (0.002226839562779365)	144+3 (0.0024322072670405993)	136 (0.0020851250043719977)	200 (0.0020651438750029063)
187 (0.0006255980156293419)	175 (0.0007878223547158337)	269 (0.0002733083218156372)	618 (0.0009009093629621117)	26 (0.0011990182556808917)	142 (0.0010826265776293093)	662 (0.0011786041246250889)	290 (0.0012071126324124562)	842 (0.0011694220591342253)	267 (0.001336919997445647)	821 (0.0017348213255422137)	232 (0.001812473619881233)	818 (0.0017265432319420225)	4 (0.001731421105732779)	444 (0.0017761339722799712)	114 (0.0005418061406936037)	151 (0.00045068105129922174)	150 (0.00018784292571207548)	308 (0.0001653509700934691)	514 (0.0004109229318701381)	648 (0.0010679128018083385)	833 (0.0010624891383823685)	29 (0.0009976445744387986)	330 (0.0009283528927218317)	185 (0.0009721962253144571)	26 (0.0006309985927400929)	410 (0.0005886066831934437)	432 (0.000531676347493556)	144+4 (0.0006611178767963207)	209 (0.0005351199359736218)	459+16 (0.0024194806355100186)	667 (0.0025850112930567706)	406 (0.002516260296064543)	455 (0.0025212485139420584)	92 (0.002076565092835706)	502 (0.0021954587619834867)	440 (0.002286588863472314)	114 (0.0022265103875810576)	29 (0.0024600596339293124)	138 (0.002349405133485196)	350 (0.0023597893672740807)	412 (0.0022717489431356985)	646 (0.0023288977161995085)	651 (0.0020240486594259913)	465 (0.0023051311813453495)	232 (0.0022042592417021835)	400+2 (0.002190592255890319)	323 (0.0024198365889618796)	80 (0.0020848832180405483)	633 (0.0020637986870509547)
795 (0.000614124256410586)	217 (0.0007626618064275348)	144 (0.00027187498629134777)	121 (0.0008660783147146362)	337 (0.0011771500485502802)	462 (0.0010792898080552338)	145 (0.0011763460647894607)	315 (0.001203621350773774)	398 (0.001149983464236157)	140 (0.0013122322852260693)	402 (0.0016951792232269495)	278 (0.0018080787365423962)	171 (0.0017158221932176935)	173 (0.0017302133448894906)	293 (0.0017576625138052962)	662 (0.0005312243174212606)	400 (0.00044853074330961226)	142 (0.000179642058165548)	809 (0.0001584951047605301)	238 (0.0004077348915567829)	346 (0.0010616094114332762)	648 (0.0010612661402019687)	411 (0.0009965079704059789)	704 (0.0009223646756022763)	89 (0.0009696078630865947)	350 (0.0006249362973370165)	841 (0.000571887378489677)	144+5 (0.0005298923104380339)	408 (0.0006422057219750218)	400 (0.0005347433154989645)	754 (0.0024192103785028946)	400+2 (0.002556821491375602)	92 (0.0024737110064183797)	410 (0.0025104195977909433)	186+2 (0.0020612706883913552)	144+5 (0.0021888654272322803)	841 (0.002276405790279226)	624 (0.0022120285517451127)	87 (0.002444769230890275)	401 (0.002345264433517847)	307 (0.0023432934590839273)	340 (0.0022520201856872954)	369 (0.0023087912124890742)	174 (0.002016766565612258)	186+8 (0.002294311538581021)	518 (0.0021937764179429785)	851 (0.0021845581437180263)	134 (0.0022442774161420013)	336 (0.002058890058537665)	362 (0.002043524627569939)
756 (0.0006055647072274156)	396 (0.000733048225550235)	4 (0.00026614904346433996)	633 (0.0008529378837216996)	371 (0.0011723933225217553)	134 (0.001063905266521695)	148 (0.0011711058946978154)	471 (0.001174982094611336)	781 (0.0011394338227192244)	24 (0.0013107395880703025)	186 (0.0016877838391135033)	190 (0.001797355816411307)	841 (0.0017128638958577103)	410 (0.001723218945311886)	335 (0.0017539106335077602)	809 (0.0005219428782089406)	463 (0.00041853182278714206)	843 (0.00016600945541632602)	845 (0.00015546095967091037)	27 (0.00040710117878916266)	665 (0.001051617454869556)	141 (0.0010574793570383664)	335 (0.0009929168948361186)	644 (0.0009220572445479918)	31 (0.0009651199759784627)	832 (0.0006215163691960584)	373 (0.0005688036381008936)	518 (0.0005277326770304128)	187 (0.0006411846985817212)	144+8 (0.0005314368595993273)	407 (0.002375092419893544)	655 (0.002546084876049496)	144 (0.002456886339008328)	145 (0.002499929185097087)	172 (0.0020229987856855577)	186+3 (0.0021667191897813396)	496 (0.0022457416978662516)	297 (0.0021826100068024403)	217 (0.0024239917600644622)	186+3 (0.0023310903659195968)	20 (0.0023394797390204696)	192 (0.00223393194335709)	840 (0.0023035611227841903)	20 (0.0020057596354305907)	139 (0.002268420483219703)	151 (0.0021555617698425537)	186+1 (0.0021669627249656276)	343 (0.0022350547534292524)	340 (0.0020583366865985974)	393 (0.0020300952236350775)
183 (0.0005830952734643662)	856 (0.0007195431447466591)	16 (0.0002643068137292857)	148 (0.0008491340444038503)	768 (0.0011542953171590506)	514+1 (0.0010628516778732311)	519 (0.0011557187937148682)	565 (0.001174888644029851)	389 (0.0011355887601172793)	204 (0.0013069995173912012)	132 (0.0016777527623012037)	459+15 (0.0017840481151030767)	417 (0.0017063052384403412)	271 (0.0017169691790693128)	354 (0.0017480853038764437)	306 (0.0005212912654594098)	155 (0.0004119792637346233)	143 (0.00016546993366977041)	21 (0.00014085602488712634)	746 (0.0004061170115823047)	187 (0.0010441932080897988)	144+3 (0.0010566896937477554)	295 (0.000985188102785588)	464 (0.0009051183155630253)	236 (0.000958499051391973)	195 (0.0006147398050033858)	777 (0.0005654107429066005)	184 (0.0005274221920696537)	142 (0.0006379366187052301)	227 (0.0005300055161655925)	63 (0.0023500964648843735)	321 (0.0024807148161285005)	463 (0.002438535336281895)	856 (0.0024913138641697486)	348 (0.001995126741558922)	465 (0.002141208247163625)	174 (0.0022438180159024598)	186+3 (0.0021787270261413197)	358 (0.002402003358583992)	465 (0.0022995529076822517)	29 (0.0023369614189498937)	668 (0.002211791248585558)	343 (0.002282292582365314)	750 (0.0019910813230999457)	181 (0.0022450993968893104)	605 (0.0021262544668082944)	17 (0.0021328304364206093)	746 (0.0022225230440173173)	219 (0.002002277964593629)	236 (0.0020247387087199264)
768 (0.0005825660521238526)	347 (0.0007118312360387907)	289 (0.0002638767830329168)	612 (0.0008457403774666679)	832 (0.0010201894523088546)	754 (0.0010599853834569177)	347 (0.001152395097779864)	836 (0.0011510650400114886)	507 (0.001131544485729484)	187 (0.0012729182219090203)	781 (0.0016646716344649137)	518 (0.0017676735534198427)	27 (0.0017039838177367657)	727 (0.00171423510780486)	289 (0.0017426296128288167)	787 (0.0005185399034761784)	186+6 (0.00040429119862378624)	362 (0.0001654646172313637)	136 (0.00013958697781812175)	113 (0.0003976516634050879)	240 (0.001042987954192843)	854 (0.001054818770787297)	426 (0.0009695983536464222)	354 (0.0008876454146234897)	305 (0.0009541539522314455)	4 (0.0006133302756801352)	461 (0.000561546698230809)	346 (0.000524906943939936)	270 (0.0006373479764064634)	673 (0.0005275154975628257)	856 (0.002342666538347904)	144+6 (0.0024742981934668187)	842 (0.0024342220971907105)	49 (0.0023727712384292014)	186 (0.001965319983834955)	775 (0.002140510063422219)	106 (0.002227202874432588)	202 (0.0021678061431857198)	429 (0.0023916356685748374)	148 (0.00229714636016125)	412 (0.0023207952920691276)	85 (0.0022068461577643174)	845 (0.0022444474124250304)	720 (0.0019910075663515294)	815 (0.002231761850647961)	335 (0.002086053794957498)	411 (0.00213156923148006)	704 (0.002216055217723498)	403 (0.0019758787541150524)	234 (0.002018835971031831)
168 (0.0005772931195309329)	143 (0.0006989394993198459)	733 (0.00024815125433574046)	208 (0.0008319468574443998)	137 (0.001012498061514542)	238 (0.0010451408855686175)	429 (0.001141818281141646)	130 (0.001146430053248711)	412 (0.0011296817867564827)	602 (0.001262306753297103)	837 (0.0016595723866269197)	186+11 (0.0017583844166070624)	190 (0.0016952343374882493)	344 (0.0016982330784703222)	147 (0.001732287212383003)	335 (0.0004895815366434924)	417 (0.00040246814249045857)	400 (0.00016321871879012708)	688 (0.00013916220671771206)	15 (0.000383125734430082)	7 (0.0010427239050263565)	29 (0.0010498210641391465)	409 (0.0009322597481617092)	348 (0.0008777170671924226)	364 (0.0009437520856361227)	339 (0.0006128099754980553)	787+5 (0.0005525308243734383)	406 (0.0005177625692133906)	29 (0.000636230245703545)	62 (0.0005247289799847761)	5 (0.0023158700225375303)	201 (0.0024561709084743484)	335 (0.002432860437222985)	406 (0.0023708611262260484)	389 (0.001961179892394147)	183 (0.0021148241510472593)	747 (0.0022236446051543254)	683 (0.0021599063554920356)	721 (0.00238477588239227)	29 (0.002296015138798899)	344 (0.002283040666332158)	809 (0.002139779122783153)	146 (0.0022387263765216983)	406 (0.0019781783355884283)	429 (0.0022063611724846494)	172 (0.002060653682988925)	186+6 (0.0021276414343100463)	185 (0.002204573717481055)	139 (0.0019601690494682154)	365 (0.00200933267425993)
189 (0.0005767327820823709)	617 (0.0006972276391969596)	186+2 (0.0002424044641183845)	279 (0.0008293233359516018)	169 (0.001011018535308228)	49 (0.0010391152716617107)	403 (0.0011082893808658566)	455 (0.0011317108955866029)	325 (0.001120703743078725)	444 (0.0012596371589662706)	775 (0.0016552057638318976)	822 (0.0017553506657404972)	774 (0.0016929098377166012)	97 (0.0016904584631709284)	86 (0.0017137403794333986)	188 (0.00047624706970590306)	147 (0.0003997888813004625)	283 (0.00016295036066023855)	335 (0.0001390687738981074)	833 (0.0003814072335339531)	173 (0.0010424050814226975)	798 (0.0010364155956469523)	167 (0.0009194985433989291)	727 (0.0008604102191116075)	281 (0.0009170727845794263)	825 (0.0006110770231627612)	195 (0.000542722143616093)	283 (0.0005137805125326043)	346 (0.0006350681167192759)	290 (0.0005178792037376339)	788 (0.0022817769586248467)	22 (0.0024254155553639356)	845 (0.002400228203839928)	501 (0.0023669850712104727)	446 (0.001960101634491606)	405 (0.0021115527392764886)	307 (0.0022224667442045922)	164 (0.0021570897112535323)	405 (0.002361783161722152)	358 (0.0022898450328278645)	139 (0.0022574200826513966)	602 (0.0021180111207213153)	186+3 (0.0022298401218565703)	102 (0.001977987790362994)	809 (0.002189675327136324)	677 (0.002041205616804114)	161 (0.00212436306092809)	777 (0.0021812274376752237)	130 (0.001954401860440761)	152 (0.0019791251003338775)
340 (0.0005755499871096859)	337 (0.0006942399188081603)	5+2 (0.00023795753119061386)	186 (0.0008288075447097799)	330 (0.0009978869844180643)	419 (0.0010225397004941868)	393 (0.0010783005093980024)	5+3 (0.0010672403433817353)	87 (0.0011202883922317667)	644 (0.0012524955467316827)	756 (0.0016446173490485623)	137 (0.001751543453992159)	408 (0.0016817190898919063)	620 (0.0016753767774471975)	28 (0.001709999989126118)	395 (0.00047154719930860006)	724 (0.0003967051939837801)	173 (0.00016192498230714776)	200 (0.00013831429025853105)	399 (0.00035829956243933455)	406 (0.0010379571111902813)	200 (0.0010041394006320157)	27 (0.0009184937218967948)	281 (0.000859372164925119)	453 (0.0009162870916990265)	369 (0.0006061078377077732)	462 (0.000535138825736625)	216 (0.0005084971603081348)	189 (0.0006244720807987443)	461 (0.0005178350560871474)	839 (0.0022493132414428394)	644 (0.0023794436330605473)	369 (0.0023633287134063362)	704 (0.0023622197574474767)	460 (0.0019586696857616134)	138 (0.0020930442442929063)	465 (0.002203480183564955)	737 (0.002147509776754791)	186+2 (0.002358091407800844)	770 (0.0022849336486111976)	788 (0.0022452968594430635)	416 (0.002100866726196502)	153 (0.0022256053302504263)	323 (0.0019764789327798224)	188 (0.0021797376370105057)	209 (0.0020357448429070913)	357 (0.0021118116584252027)	717 (0.0021629731711846492)	474 (0.0019429961709571389)	179 (0.0019729467577554163)
171 (0.0005661075726005084)	186+3 (0.0006602353019497067)	250 (0.00022792642113672246)	186+4 (0.0007854293555385464)	87 (0.000957985021428203)	400+1 (0.0010225154895076205)	400+1 (0.001069829124849346)	644 (0.001048607269020726)	346 (0.0011098873596662605)	49 (0.0012354402989841016)	114 (0.0016415029843838175)	833 (0.0017352167545807242)	140 (0.0016780051590759946)	231 (0.0016732729921508634)	142 (0.001703142361446374)	348 (0.0004690890446132294)	27 (0.00038556490965897485)	229 (0.00015656990832228087)	87 (0.00013586005196951416)	255 (0.0003530429098772445)	640 (0.0010173167438364177)	161 (0.0010036674344231706)	677 (0.0009166501301622037)	25 (0.000840828429639874)	189 (0.0009138611149982845)	178 (0.0005994811748612006)	291 (0.0005348730303550647)	5+3 (0.0005046101290545216)	350 (0.0006211460050693414)	144+2 (0.0005166550868783409)	278 (0.002247408337028051)	63 (0.0023616251801647564)	101 (0.002360579057307412)	612 (0.0023442145920349344)	767 (0.001951460201680026)	340 (0.0020916072095416138)	518 (0.0021994586297749406)	846 (0.002144218105328176)	607 (0.0023246102142048014)	525 (0.002270236256548886)	425 (0.0022387961695171646)	619 (0.002096334520236579)	167 (0.002173147892208048)	16 (0.0019426704694647766)	316 (0.00214614140605262)	17 (0.00200727387043395)	308 (0.002106296326102452)	692 (0.0021537111881055207)	149 (0.0019024679507036442)	442 (0.0019256568109035682)
360 (0.0005586480770410814)	182 (0.0006571489020710602)	663 (0.0002252594386921422)	648 (0.0007805207280862738)	282 (0.0009536001227916546)	818 (0.0010116494865269714)	588 (0.0010573291861002106)	507 (0.001044345643496952)	464 (0.0010931872547233423)	640 (0.0012335222002218596)	774 (0.001640581191387028)	186+1 (0.0017116395414884036)	809 (0.001666793523245056)	854 (0.001671067428970396)	393 (0.0017006958159945698)	754 (0.0004662935582803587)	684 (0.00038472818088066486)	306 (0.00013852441717577914)	774 (0.0001339104274135063)	186 (0.00034754636503329754)	500 (0.0010097074016661059)	853 (0.0009904553019293323)	337 (0.000912084056864005)	21 (0.0008295670937461016)	534 (0.0009123811725756832)	389 (0.0005979321783233656)	412 (0.000533926996933054)	187 (0.0005016840875361669)	405 (0.000605759931385358)	443 (0.0005141878033443849)	513 (0.002234428321431657)	178 (0.0023476558558290423)	363 (0.0023285742922795945)	500 (0.0023418666219199155)	350 (0.0019485237884849854)	152 (0.0020904653184026464)	459+1 (0.0021930531591357856)	344 (0.00213996158331869)	702 (0.002323983250282095)	179 (0.0022568256694864043)	842 (0.002195166375862906)	62 (0.0020602197024487414)	240 (0.002169644008753348)	295 (0.0019422844429956968)	651 (0.0021351216681950724)	525 (0.0020013997407842586)	831 (0.002095569708412155)	829 (0.002112462625261682)	456 (0.0018809744597792961)	746 (0.0019118816548072232)
161 (0.0005539911625308476)	154 (0.0006460257073225802)	223 (0.0002206548508965859)	328 (0.0007340878807971087)	364 (0.0009453983691701346)	99 (0.001011005124880402)	801 (0.0010496120688030118)	305 (0.0010254450377736811)	701 (0.001082395236063252)	840 (0.001217873482507059)	4 (0.0016337771502563977)	291 (0.0016796664334665957)	305 (0.0016547532318354585)	442 (0.001661665228338633)	719 (0.0016632747168091994)	396 (0.00046517665712417753)	308 (0.0003739583664072927)	410 (0.000137982945223913)	462 (0.00013023348952701346)	641 (0.000344572402178871)	341 (0.0010093788689333478)	394 (0.0009900047514176647)	165 (0.0009089713052376926)	231 (0.0008234304529324144)	708 (0.000898674983599121)	275 (0.000592882347610953)	232 (0.0005303315555561525)	146 (0.0005004784523825121)	399 (0.0006000336306440255)	340 (0.0005115032124758713)	648 (0.0022229234486888993)	19 (0.0023361116731630176)	347 (0.002312698129110225)	667 (0.002328981039336526)	560 (0.001947748451065848)	290 (0.002078794986089839)	22 (0.0021906290147375774)	856 (0.0021304411414739574)	442 (0.0023047388658552553)	446 (0.002255945625464253)	346 (0.002194067264872703)	347 (0.0020524224726200207)	328 (0.002163679417636475)	755 (0.001940403095941083)	346 (0.0021275649009314477)	134 (0.001963080549634999)	307 (0.0020436659248405857)	346 (0.00210717744444894)	461 (0.0018753444512930597)	7 (0.0019011367888170161)
684 (0.0005429151794517805)	306 (0.0006443937472125269)	267+1 (0.00021960972215092037)	166 (0.0007294122976262341)	461 (0.0009422006144801957)	723 (0.0009429677125723248)	80 (0.001048472309480694)	133 (0.0010202435752325993)	152 (0.0010715321630855187)	767 (0.001210675026508439)	178 (0.0016274945565362242)	138 (0.0016468591199941427)	842 (0.0016482506061202815)	143 (0.0016566515394185145)	344 (0.0016402730753657438)	355+1 (0.00046475585645247455)	836 (0.0003717986647423268)	415 (0.00013748433826785554)	419 (0.00012929778554778552)	208 (0.0003287480405696111)	636 (0.0010038878433453)	192 (0.0009867700347447386)	194 (0.0009054789745992889)	460 (0.0008221111180645006)	144+1 (0.0008723941441518125)	460 (0.0005873254590587341)	369 (0.0005240597292207507)	667 (0.0004935509120959996)	144+5 (0.0005970480184570592)	5+3 (0.000508401771541104)	397 (0.002213741702250093)	173 (0.00232859637696569)	854 (0.002306019969116897)	190 (0.0023176041493388555)	720 (0.0019455250343599789)	275 (0.002058695202700534)	6 (0.002113827642599148)	459+3 (0.0021274521242843265)	393 (0.0022931654979677935)	704 (0.0022517720337938345)	31 (0.00217661426201303)	446 (0.00202337885772893)	340 (0.0021555502199443978)	200 (0.0019113793456106334)	461 (0.002117115630828474)	63 (0.0019282888204261548)	60 (0.001994719289663124)	405 (0.0020863786698712204)	188 (0.0018726640430108204)	804 (0.001891793680587121)
185 (0.0005274131602034911)	658 (0.0006169144723464896)	744 (0.00021901164207616057)	448 (0.0007098168069683347)	351 (0.0009102231593172905)	138 (0.0009372493994592294)	185 (0.0010461654286975923)	97 (0.0010018597608031183)	161 (0.0010657129829929701)	291 (0.001202936110537256)	786 (0.0016270280852456079)	161 (0.001638584845651526)	520 (0.0016451054951496583)	816 (0.001653600940325379)	190 (0.0016230729035993526)	824 (0.0004585284891837851)	446 (0.0003693390720371887)	164 (0.00013712876517325506)	106 (0.00012677364560256503)	315 (0.00032743854038112786)	231 (0.0009998681327594717)	333 (0.000983711385152651)	172 (0.0009011987364340843)	654 (0.0008149050648685433)	85 (0.0008678885327468055)	141 (0.0005848418583024996)	211 (0.0005228363134998315)	339 (0.0004913337041457546)	5+4 (0.0005908238724065841)	831 (0.0004893915072896636)	33 (0.0022086474437811076)	202 (0.0023247785741324044)	240 (0.002297167042017535)	641 (0.002300981361491521)	325 (0.0019429879964784874)	276 (0.0020297687876857616)	369 (0.002093507930713714)	357 (0.002123990719479456)	344 (0.0022329015163003404)	92 (0.002223397452762999)	87 (0.0021467434763784085)	375 (0.0020113634055092286)	756 (0.0021349883924718202)	404 (0.0019002629028761413)	190 (0.0021002566702781602)	410 (0.0019207758001395683)	200 (0.0019525634571727244)	818 (0.00208115523829456)	723 (0.0018693001139379137)	824 (0.00185651360750375)
655 (0.0005211371689380921)	135 (0.0005842691076830215)	444 (0.00021821595231485985)	154 (0.000708822696109844)	621 (0.0009075325494576196)	33 (0.000921784141479925)	442 (0.0010255389466038254)	446 (0.0009884378205183661)	190 (0.0010495204558645856)	283 (0.0012015112497980045)	588 (0.001602964273343624)	344 (0.001633886131717679)	706 (0.0016260834682607125)	153 (0.0016526814046176083)	364 (0.0016121034114319134)	32 (0.0004573285562719543)	291 (0.0003691980785058089)	186+5 (0.00013708419396488128)	801 (0.00011192364008230937)	336 (0.00032344483031836586)	143 (0.000993676720882527)	255 (0.0009646801699022072)	186 (0.0008995905406538968)	197 (0.0007896896717099666)	173 (0.0008646713265025171)	151 (0.0005830817000912437)	9 (0.0005211348182426987)	786 (0.0004853320928943643)	543 (0.0005848438290750816)	82 (0.00048596150099422357)	293 (0.0021901195313985084)	340 (0.0023196147258835098)	496 (0.002290414502456978)	192 (0.0022855403214614997)	406 (0.0019394866375856644)	446 (0.0020266743819732937)	525 (0.0020845074017694304)	446 (0.0021168461188388497)	325 (0.002227141686054584)	845 (0.0022061383913145596)	796 (0.002097998006117577)	762 (0.0019998917443690496)	149 (0.002107106207613438)	167 (0.0018817165344767765)	4 (0.0020776111419255885)	352 (0.001847331241950609)	665 (0.0019505970773388407)	173 (0.002078469778326493)	655 (0.001868756021729272)	291 (0.001846822224063377)
137 (0.0005198631095096958)	102 (0.0005784899905875771)	842 (0.00021788752853289065)	186+2 (0.0006907632021926769)	400 (0.0009065989756136814)	192 (0.000921234082527842)	179 (0.0010171498466851488)	702 (0.0009816760266722218)	34 (0.00101382818701731)	305 (0.0011837419377033849)	564 (0.0015993502734970824)	343 (0.0016289270164170585)	777 (0.0016248890723911588)	319 (0.0016490624372298957)	328 (0.001599324207285905)	364 (0.0004572785698293204)	175 (0.00036256035453588004)	455 (0.0001364503816793893)	663 (0.000111789304160077)	36 (0.00032339312240870893)	202 (0.0009687625434117464)	348 (0.0009521086395910312)	648 (0.0008980199446529554)	743 (0.0007892316724115947)	150 (0.0008572890371904779)	354 (0.0005791195316198756)	144+4 (0.0005189588142872232)	140 (0.0004797761895843986)	308 (0.000583745909891826)	407 (0.00047725456012400055)	339 (0.002188549815234731)	219 (0.0022978107337585)	851 (0.0022877828657659814)	186 (0.0022835494315612695)	501 (0.0019341895274595019)	396 (0.002020536426536566)	293 (0.002035074582627437)	151 (0.0020845981229715405)	346 (0.002215024059646637)	746 (0.002174210336394169)	308 (0.002092057592864258)	144+1 (0.001994043359173419)	4 (0.002095724329457141)	144 (0.001873012401041841)	496 (0.002070443204488748)	300 (0.0018327180418844823)	651 (0.001950265977486538)	295 (0.0020756906882369846)	453 (0.0017692252110523773)	138 (0.0018346785661468971)
737 (0.0005179071013119093)	186 (0.0005688392393190494)	743 (0.00021685975596339246)	16 (0.0006897348501596716)	4 (0.0009015152933395965)	490 (0.000918610922921073)	398 (0.0010049469159561046)	287 (0.0009671952009224962)	185 (0.000989880852184915)	190 (0.0011586219139458464)	676 (0.0015647392227980841)	732 (0.0016263656442355432)	462 (0.0016078256587917063)	557 (0.0016159034710355445)	403 (0.0015641921319021262)	278 (0.0004555998127030447)	411 (0.0003528147482516696)	307 (0.00013555787278415033)	38 (0.00011173685206646963)	396 (0.00032301340344188063)	833 (0.0009561651334684443)	688 (0.0009439472951422994)	460 (0.0008912449665101421)	323 (0.0007855482350042992)	295 (0.0008562648236262515)	456 (0.0005765022370224285)	186 (0.0005169221640650464)	841 (0.00047929098509684465)	476 (0.0005666065495626338)	319 (0.0004766301223255257)	144+6 (0.0021808183821781816)	405 (0.0022907582058401617)	269 (0.0022793877340092565)	172 (0.0022712899230977555)	337 (0.0019286236064056743)	459+2 (0.0020088494085753104)	397 (0.0020295429971467997)	352 (0.002081499675003034)	402 (0.002205027259168098)	144+5 (0.0021617872981865996)	413 (0.00209011167698955)	624 (0.0019905419866336352)	461 (0.002084041571112298)	24 (0.0018606455120973363)	62 (0.0020328790340804186)	101 (0.0018090339836687136)	409 (0.0019472352826668817)	144+5 (0.002060829585931273)	187 (0.0017476057169399802)	344 (0.0016990838632202773)
412 (0.0005176879611371137)	92 (0.0005676828642955776)	92 (0.00021125343705988867)	135 (0.0006851254467060577)	352 (0.0008726663263892236)	154 (0.0008924504820009483)	60 (0.0010034053622654028)	161 (0.0009534953908425216)	818 (0.0009835960638583557)	144+3 (0.0011578127380030643)	496 (0.0015489883205841366)	281 (0.0016204125783273755)	300 (0.0016049044846563494)	320 (0.0016153311224461535)	135 (0.0015443321669752358)	792 (0.00042435559113119864)	734 (0.00034829531518273255)	845 (0.00013410059676044331)	354 (0.00011073064866168313)	684 (0.00031894153564007775)	708 (0.0009548639940791954)	644 (0.0009374090676677942)	641 (0.0008893551349195739)	410 (0.0007843892505164301)	219 (0.0008498174070739186)	400+12 (0.0005735848488691899)	170 (0.0005150217235951117)	315 (0.0004788337559780599)	463 (0.000566029528767963)	189 (0.00046402456722102964)	658 (0.0021650482796097734)	172 (0.0022844426549194206)	607 (0.0022648346769499434)	460 (0.0022533606473454618)	644 (0.0019079079427720982)	778 (0.002006420152622468)	155 (0.002024966682212479)	354 (0.002067867353305662)	410 (0.002198073208061896)	460 (0.0021476500460373953)	295 (0.0020755000011751404)	186+2 (0.0019771615942056936)	362 (0.0020638934254121996)	754 (0.001843875571695084)	295 (0.0020169187975501686)	144+3 (0.0018074923813384404)	236 (0.0019229845809057644)	409 (0.0020399648721589974)	617 (0.0017386876883008374)	395 (0.0016488168201252912)
419 (0.0005015160804983799)	770 (0.0005601228205507148)	186+6 (0.00019708840346449217)	29 (0.0006829231048397644)	27 (0.0008720634650019862)	289 (0.0008897008281863491)	689 (0.0009897368517563278)	321+5 (0.0009324091772953033)	178 (0.0009680129846102636)	30 (0.0011519696179328749)	746 (0.0015365115328721387)	49 (0.001595273273793656)	144+3 (0.0015918484550850429)	290 (0.0016144256322160064)	27 (0.0015429500233619616)	15 (0.0004152869838089841)	137 (0.0003458793066574352)	644 (0.00012972961519872278)	446 (0.0001097297961984388)	182 (0.0003062780576402452)	717 (0.0009499005280082004)	395 (0.0009351646518929993)	26 (0.0008876677809653553)	746 (0.0007798888393670702)	149 (0.0008479372557452136)	323 (0.0005580918483714614)	619 (0.0005148124669665652)	393 (0.0004736022054689106)	188 (0.0005607935761177401)	397 (0.000463403365307662)	159 (0.0021483994387955343)	455 (0.002275378148285236)	471 (0.0022488126320694994)	407 (0.002243552727846905)	330 (0.0018742175742646559)	92 (0.0020009859653821113)	677 (0.001990419444945427)	781 (0.0020534464820403976)	152 (0.002188774110539533)	186+1 (0.0021449075858367785)	185 (0.0020751411403786067)	172 (0.00197051022532997)	444 (0.002062548688007121)	173 (0.001836582727668244)	772 (0.002002472829435147)	463 (0.0017977828357678078)	787+7 (0.0018598994615567407)	851 (0.002019554216931435)	413 (0.0017040726791377617)	208 (0.0016447612919331133)
146 (0.0004925106353812549)	407 (0.0005560347452061767)	557 (0.00019594229803375732)	406 (0.0006761414767792603)	677 (0.0008691897400049666)	467 (0.0008764174051917515)	87 (0.0009889299274711196)	832 (0.0009262165589839043)	340 (0.0009600570550791632)	836 (0.0010936996771360257)	153 (0.001528893886926133)	411 (0.0015858707032297453)	186+5 (0.0015727521298224904)	149 (0.001606665418016013)	274 (0.0015314279830955257)	620 (0.00039949206246288994)	238 (0.0003438469773775419)	401 (0.0001293278730653357)	182 (0.0001084559629879059)	444 (0.00030227731650660954)	462 (0.0009265111819347991)	268 (0.0009271571745088941)	84 (0.0008677957843693315)	758 (0.0007798624537823205)	607 (0.0008471963034814183)	750 (0.0005566912348293009)	230 (0.0005147392763552087)	189 (0.0004679859574545819)	145 (0.0005529476985712939)	851 (0.0004624420021107395)	588 (0.0021392898623990887)	837 (0.00226609136654948)	49 (0.002245957431803593)	297 (0.002209529514830484)	732 (0.0018690675499334177)	360 (0.0020003507328008917)	146 (0.0019281890030434128)	108 (0.002049570882597031)	316 (0.002153219940022058)	297 (0.0021192633070740642)	841 (0.0020737787588034273)	798 (0.00196398472789424)	386 (0.0020390453329991428)	648 (0.001829766959620593)	462 (0.001980396615442945)	408 (0.001797504848290717)	136 (0.0018307535841295352)	620 (0.001987994881746609)	68 (0.0016968372256031595)	817 (0.001638245386350749)
465 (0.00048655651349780197)	400 (0.0005469289488145374)	843 (0.00019473778116905991)	744 (0.0006745585461711472)	146 (0.0008637220081925377)	232 (0.0008688206483402469)	269 (0.0009712321777598796)	139 (0.0009231999953601885)	815 (0.0009559152768496892)	798 (0.001087275219203904)	85 (0.0015253478432637128)	144 (0.0015725467982214796)	758 (0.0015615530323003681)	677 (0.001589470923975095)	356 (0.0015145289926755997)	354 (0.0003970749427751036)	406 (0.0003423863304295987)	371 (0.00011141493055555563)	829 (0.0001066066066066064)	621 (0.00029667483135984617)	149 (0.000914782918840582)	189 (0.0009143358779451616)	491 (0.0008662479961774927)	153 (0.0007678847480883182)	756 (0.0008440725654593406)	365 (0.0005518975003054278)	335 (0.0005101796707542036)	462 (0.0004663328294726141)	455 (0.0005505699308778472)	393 (0.00046088698395396104)	502 (0.0021305885488477833)	171 (0.0022563038141051642)	186+2 (0.002227595602378721)	720 (0.002206316623524622)	295 (0.0018504757737224484)	144+3 (0.001982661038034208)	851 (0.0019247082150209817)	402 (0.0020421649293296566)	836 (0.002115587728312454)	362 (0.002112109129709121)	756 (0.002027746568842745)	463 (0.0019470007912022718)	281 (0.001980445319482213)	188 (0.0018264982058246644)	357 (0.0019403731254704656)	841 (0.001795923301147508)	178 (0.0017847513473048687)	778 (0.0019432522030614794)	281 (0.0016914772653765676)	295 (0.0016201842262952323)
513 (0.00046950641158017946)	167 (0.0005392574128528301)	787 (0.0001912008584528337)	201 (0.0006699590090934634)	821 (0.0008633694116862097)	267 (0.0008534925183545095)	411 (0.0009660757642343251)	148 (0.0008984063173615646)	365 (0.0009478142628335)	175 (0.001081628052860961)	33 (0.0015003041776914469)	464 (0.0015647377536849591)	405 (0.001559879433414833)	507 (0.0015879279786045193)	281 (0.0014969440265601643)	340 (0.00039175956195694516)	162 (0.00034122664521412684)	332 (0.00011128045306583691)	565 (0.00010295983634150755)	152 (0.00026843717554572255)	147 (0.0008981204824286457)	689 (0.0009108946090339892)	292 (0.0008594007626467957)	215 (0.0007674076266784719)	822 (0.000843548383791358)	144+7 (0.0005488561428156997)	813 (0.0005056898554525379)	363 (0.0004641007356063903)	155 (0.0005478290566798257)	636 (0.00045306615351732094)	344 (0.0021296834751044383)	155 (0.002243476025953508)	171 (0.002221204285964347)	340 (0.0022026413749104737)	307 (0.0018401626854209492)	162 (0.001945763114174195)	139 (0.001920834613969258)	133 (0.0020287278721920743)	749 (0.00211425330983758)	373 (0.00211072440489775)	459 (0.0020273715990592822)	837 (0.0019311319802575576)	750 (0.0018985210859971935)	63 (0.0018152961744222625)	444 (0.001931385462948766)	853 (0.0017837682623040036)	145 (0.0017399754901704244)	186+5 (0.0019302815053662988)	404 (0.0016910304338950835)	595 (0.0016009859204345889)
588 (0.00046369664750140274)	440 (0.0005030234572981787)	179 (0.00018576156555298189)	178 (0.0006663155523623865)	640 (0.0008510815434635979)	272 (0.0008373444571771693)	512 (0.0009563522985392407)	352 (0.0008983999168122312)	520 (0.0009441722734863869)	108 (0.0010713708326396247)	722 (0.0014900065624008484)	175 (0.0015632502528808998)	465 (0.0015554271883523247)	494 (0.001564095571230426)	186+4 (0.0014952243227919567)	624 (0.00038597321001062707)	824 (0.0003390855484306706)	833 (0.00011077282692521437)	203 (8.475207237829833e-05)	195 (0.0002682976041826696)	347 (0.0008966187565488856)	62 (0.0009104477984164696)	240 (0.0008584731127615436)	467 (0.0007641258936828419)	352 (0.000842999259570594)	5+2 (0.0005457411930147697)	758 (0.0005014248646006837)	31 (0.00046372610147636006)	269 (0.000545524033728561)	824 (0.0004518321775921081)	395 (0.002126834585072059)	404 (0.002224526586228913)	388 (0.00221188252798256)	453 (0.0021953589670903845)	62 (0.001827553760608211)	619 (0.0019369868043383816)	393 (0.0019101718219244842)	328 (0.0020184770948661114)	446 (0.002108954476061986)	332 (0.0020337563932560977)	700 (0.0020045141133536778)	144+4 (0.0019162356693979022)	674 (0.0018935173642110536)	388 (0.0018102565615382975)	406 (0.0019294328723939852)	621 (0.0017802010299711897)	63 (0.0017201635713278993)	651 (0.0019066241242569094)	583 (0.0016810478885591093)	651 (0.001589456166933928)
330 (0.0004574212732342927)	792 (0.0004968242472725088)	500 (0.00018308427220474876)	474 (0.000657817291190589)	770 (0.0008412953166816487)	234 (0.000835803757699123)	405 (0.0009486100477050944)	172 (0.0008933368862326078)	343 (0.0009428700396594325)	360 (0.001064525490859888)	186+1 (0.0014783544694503678)	5+3 (0.0015608565167388386)	25 (0.001550540906332209)	49 (0.0015506617196176184)	456 (0.00148511588065068)	30 (0.00037846961543297036)	369 (0.000338513841670714)	186+3 (0.00011070280069631132)	275 (8.452320280277279e-05)	282 (0.0002609054779136869)	274 (0.0008854268636426946)	340 (0.000906297691164232)	395 (0.0008381604671643401)	62 (0.0007371572715771783)	186+29 (0.0008426603540577363)	5+3 (0.0005415572439596717)	277 (0.0004983372140319162)	132 (0.0004545743002709586)	201 (0.0005445013590343311)	137 (0.0004497845302168351)	612 (0.0021008076558364573)	397 (0.0022091144909956017)	84 (0.0022109052797334933)	236 (0.0021922987132737635)	463 (0.0017881605610575448)	459 (0.0019353723057175345)	456 (0.0019071111678852142)	182 (0.0020169874273949793)	26 (0.002069194711321904)	330 (0.002005997435966786)	434 (0.00199879974147329)	159 (0.0018637987401737748)	9 (0.0018755366180379823)	417 (0.0018070619302583042)	283 (0.0019163731747172295)	268 (0.0017711969924796116)	22 (0.0017146859288712764)	188 (0.0018880512779480968)	291 (0.001672323558061068)	818 (0.00157853406341575)
755 (0.00045341984915908603)	583 (0.000489124875550438)	351 (0.00017741145400719863)	671 (0.0006155443924407397)	341 (0.0008199697184142637)	350 (0.0008304708733691188)	175 (0.0009472072556347868)	489 (0.0008864732060192104)	166 (0.000927763991491133)	818 (0.0010400742666534578)	316 (0.0014764235520694008)	591 (0.0015340478445049052)	363 (0.001540387691807921)	779 (0.0015476174080730004)	25 (0.0014708016364912584)	24 (0.0003780657564037813)	15 (0.0003364685610445998)	772 (0.00011033950617283946)	290 (8.448212377273666e-05)	755 (0.0002473304655263444)	292 (0.0008780390507572597)	386 (0.0008896615615783888)	169 (0.0008364232666328396)	595 (0.000732119878502593)	446 (0.0008282379360576776)	293 (0.0005294710784411549)	297 (0.0004955034344511172)	144+1 (0.00045029662884585255)	144 (0.0005428456386574251)	753 (0.0004407381187645722)	442 (0.002076134446519942)	612 (0.0021983186882056074)	357 (0.0021985617571060522)	60 (0.0021523710399284834)	198 (0.0017737268628287616)	145 (0.0019192729224006195)	144+9 (0.001905733331920383)	146 (0.001988233456331587)	4 (0.002031516975081228)	640 (0.0019996644365745954)	477 (0.001993542811445471)	772 (0.0018058996114355419)	781 (0.0018663873282371243)	823 (0.0018051705927065102)	845 (0.0019084964234711286)	149 (0.0017706347942313431)	281 (0.0017018052770669066)	404 (0.0018447095406243666)	619 (0.0016603408188278009)	230 (0.001573096896362596)
629 (0.00044622468292556685)	781 (0.0004697149915766323)	183 (0.00016968779038608903)	698 (0.0006130367179867459)	845 (0.0007866507629370885)	175 (0.0008111648475859329)	343 (0.0009403214327515423)	371 (0.0008722492988986758)	313 (0.0009258496119922816)	32 (0.0010389123835323022)	341 (0.0014695083402040045)	19 (0.0015234180749473247)	415 (0.0015230499938231612)	462 (0.001539371131242838)	399 (0.001465011674877359)	752 (0.0003778845057214906)	665 (0.0003348399083241885)	106 (0.00011014089729328885)	134 (8.437450837228962e-05)	453 (0.0002443240581137651)	674 (0.0008715474572768633)	426 (0.0008605696408794542)	701 (0.0008340123754903286)	31 (0.0007278944810890231)	350 (0.0008257073953638127)	306 (0.0005266211463944114)	560 (0.0004909556705574247)	465 (0.0004482581489678862)	290 (0.0005423590983692274)	339 (0.00043944176101453264)	4 (0.0020440202604013937)	188 (0.0021891956430806106)	4 (0.002186897220948669)	85 (0.002148181522998264)	87 (0.0017489240424283532)	400+6 (0.001906182878523728)	152 (0.001875634994390842)	424 (0.00196371159451532)	295 (0.0019740102999151)	355 (0.0019762710730573197)	186+4 (0.0019510510780776126)	186+3 (0.0017897490218224297)	162 (0.001862887268635212)	189 (0.0017964693123147595)	412 (0.001906952012973083)	357 (0.0017672242552869888)	186+2 (0.001687409257596426)	200 (0.0018284844996844874)	174 (0.0016350900316255423)	409 (0.0015642797886975537)
87 (0.0004437264829686156)	332 (0.00045275904582932455)	346 (0.0001694668548764607)	169 (0.0006121694187993802)	442 (0.0007828695514716159)	346 (0.0008090572472243028)	412 (0.0009399506955166995)	835 (0.0008640666967416637)	434 (0.0009162608793651238)	632 (0.0010196604685146482)	403 (0.0014606226468821112)	143 (0.001520288402552932)	186+2 (0.0015177807291086932)	186+1 (0.0015383490514492583)	85 (0.001456046139022209)	756 (0.00036280937536775615)	750 (0.00033009612879285886)	490 (0.000109943846160982)	94 (8.415708297573017e-05)	496 (0.00024004695524578132)	144 (0.0008689486053095179)	165 (0.0008566181917358252)	832 (0.0008325217422690253)	130 (0.0007271399403375414)	144+7 (0.000825001064034256)	379 (0.0005253386531405768)	80 (0.0004902525059296151)	271 (0.0004468552154484327)	148 (0.0005365063922048893)	46 (0.0004382622984206478)	417 (0.0020367045700348412)	442 (0.0021829652780538883)	186+3 (0.002168595358042169)	632 (0.0021294613113241926)	148 (0.0017390056379174128)	343 (0.0019035463881555202)	624 (0.001871922439131668)	406 (0.0019608555324096503)	389 (0.001973879508361262)	354 (0.0019711064192911862)	671 (0.001930163664628449)	153 (0.001786070688696995)	821 (0.0018496813762141785)	407 (0.0017921817500329326)	720 (0.0019030018824603714)	854 (0.0017570460193532301)	186+4 (0.0016857771099132504)	189 (0.001797606416984235)	141 (0.0015989116413354452)	719 (0.001543786827921567)
179 (0.00042896539642001797)	148 (0.00044449025096040157)	140 (0.00016871888774026616)	750 (0.0005992124996085491)	277 (0.0007801479336354967)	753 (0.0008083089148685899)	325 (0.0009309195064749854)	186+1 (0.0008502451146882166)	241 (0.0009145602177020097)	23 (0.001011732831253347)	61 (0.001450823864171262)	154 (0.0015129483036972547)	835 (0.0015165927691211851)	818 (0.0015370778893950715)	836 (0.001447963604530142)	567 (0.00033007868122941395)	135 (0.00032835212339227444)	440 (0.00010934289127837508)	399 (8.408817650595112e-05)	618 (0.00023759265917712083)	144+6 (0.0008680221065118741)	278 (0.0008502958302379817)	413 (0.0008322874021512259)	181 (0.0007247670781570612)	744 (0.0008244867666485811)	23+1 (0.0005226978947109372)	648 (0.0004850349685128366)	7 (0.00044546188237275177)	80 (0.0005303870534395725)	7 (0.0004282227485205236)	674 (0.0020150818165202084)	137 (0.00217585280660242)	776 (0.0021441151539315245)	354 (0.0020778316762685416)	130 (0.0017347342393514618)	323 (0.001818877043408234)	667 (0.0018607983108498334)	804 (0.0019417529434028308)	471 (0.001952748011296654)	841 (0.001965856812630348)	440 (0.001930105748927641)	406 (0.0017837596408172866)	644 (0.0018368330207126655)	429 (0.0017890296904799342)	746 (0.0018971804267452575)	325 (0.0017500224291499768)	453 (0.0016598831156834494)	154 (0.0017903089231808668)	500 (0.0015804383171203057)	140 (0.0015423504083595416)
318 (0.0004210458706375729)	48 (0.0004391131591451448)	856 (0.00016834314514604744)	186+1 (0.0005834483906200572)	543 (0.0007738379787294918)	194 (0.0008041837365447178)	650 (0.0009307595930041659)	185 (0.0008279615061246165)	767 (0.0009074891887751869)	463 (0.0010093713719184906)	788 (0.0014431148595725565)	835 (0.001511825792505993)	356 (0.0015118627971242846)	613 (0.0015200568527765097)	170 (0.0014478186269067151)	851 (0.0003277856697422324)	448 (0.00032730496453900715)	689 (0.00010895238095238092)	841 (8.401200393998428e-05)	232 (0.00023569356540084385)	853 (0.000859453770798652)	624 (0.0008431579307364988)	109 (0.0008251830154754249)	736 (0.0007232320023680832)	167 (0.0008237835089189705)	290 (0.0005209718611786518)	236 (0.00048493160009369953)	797 (0.00044385924478141585)	362 (0.0005267598964528063)	144+7 (0.0004282021629389104)	474 (0.002014533410741872)	395 (0.002168695299468625)	618 (0.0021389911000719904)	140 (0.0020728820825435756)	308 (0.001727454959124274)	154 (0.001816432577919179)	500 (0.001834353185328524)	291 (0.0019396937247440162)	144+5 (0.001939727105464081)	641 (0.0019565703494781573)	186+5 (0.0019257117728306277)	461 (0.0017804008327918573)	313 (0.0018196633957670908)	145 (0.0017859747585061707)	800 (0.0018806703768681167)	8 (0.001745066435212309)	677 (0.0016593636446771065)	4 (0.001746132068904041)	389 (0.0015723309635010802)	268 (0.0015393689480602917)
620 (0.00042090944755358893)	671 (0.00043747995942826763)	186+7 (0.00016791604197901032)	321+5 (0.000579067024504513)	787 (0.0007533915807063703)	393 (0.0007923712034166294)	130 (0.0009179655242641164)	462 (0.000818791345946254)	352 (0.0009037893099251953)	471 (0.0009839796076510183)	269 (0.0014425082699691745)	774 (0.001471311976849428)	155 (0.001508413954837964)	843 (0.0014842950145580013)	535 (0.001438848004516709)	758 (0.0003220771845377595)	518 (0.00031644336077866467)	138 (0.00010886943281309487)	153 (8.395743166584206e-05)	223 (0.0002282605336470023)	281 (0.0008592199342422719)	347 (0.0008346009005445502)	721 (0.0008224761732908454)	403 (0.0007173384461147194)	721 (0.000823264811276845)	787+6 (0.0005189909112977624)	144+5 (0.0004800864261099609)	270 (0.0004435847051812627)	742 (0.0005247761626702159)	440 (0.0004242962023555854)	10 (0.0019726323880201882)	357 (0.0021649346328736115)	448 (0.00211650880995395)	144+1 (0.0020704905148731293)	535 (0.001717059074450614)	281 (0.0018098316868378644)	756 (0.001825968493217669)	818 (0.0019275884395090347)	426 (0.0019365971661010717)	612 (0.0019218206647593403)	406 (0.0019185176987725474)	398 (0.0017728460698045725)	354 (0.0018079274459679843)	783 (0.0017853162839035043)	144+5 (0.0018413520701659122)	5+2 (0.001710335503813173)	354 (0.0016573546299837672)	403 (0.001724162464832668)	343 (0.0015708722799307085)	459+15 (0.001539303367607355)
172 (0.00042034638674930006)	188 (0.0004350711510092109)	823 (0.00016753799660291634)	341 (0.0005633929419647343)	513 (0.0007301322396596457)	463 (0.0007914495300437546)	85 (0.0009069782876185972)	677 (0.0007984030589146874)	667 (0.000902518309041757)	209 (0.0009830314219754887)	65 (0.0014353918633316204)	321+5 (0.0014653881524282297)	399 (0.0015028717003787676)	393 (0.0014837737037075376)	624 (0.0014314157194116345)	500 (0.00032031919576931857)	354 (0.00031436391115496497)	185 (0.00010882800608828009)	15 (8.392239629000266e-05)	31 (0.00021842559330652417)	145 (0.0008300278433645907)	392 (0.0008204043835446707)	412 (0.0008182770530132351)	792 (0.0007129470670333758)	781 (0.0008224770249483017)	286 (0.0005126266795062492)	190 (0.0004778856633754773)	375 (0.0004412900099098985)	474 (0.0005239422965120797)	31 (0.00042243669695128536)	699 (0.001968004588625938)	62 (0.002162016026949306)	721 (0.002106583593123755)	535 (0.0020619298647431934)	580 (0.0017069789141037782)	817 (0.0018048194916100008)	145 (0.001817810120340513)	750 (0.0019258997398031133)	309 (0.001920504260695675)	389 (0.0019196012152349177)	395 (0.0018781963620699694)	33 (0.0017540097324888573)	415 (0.0018027182186948726)	289 (0.0017732487108573663)	169 (0.0018055784064138268)	308 (0.0017091754075306144)	323 (0.0016479696301961969)	292 (0.0017123187305966583)	411 (0.0015649106238178052)	444 (0.0015203342314480813)
371 (0.0004194713209003416)	402 (0.00043219362274298884)	397 (0.0001672145740662212)	845 (0.000547773678073487)	404 (0.0007298494823174222)	809 (0.0007908743658803897)	701 (0.0008904195692454738)	188 (0.0007974486817620123)	625 (0.000899462499580282)	34 (0.0009763695093274906)	137 (0.0014279936150173001)	271 (0.0014608599389687497)	662 (0.0014943815362261144)	741 (0.0014757360791314142)	618 (0.0014127004023704352)	27 (0.00029942803503332267)	788 (0.00031435800126502204)	285 (0.00010630189678179171)	128 (8.382134422431752e-05)	144+2 (0.00021586415843943686)	706 (0.0008197655362338007)	18 (0.0008174527068840246)	319 (0.0008086504238105311)	144+2 (0.0007112294412158833)	308 (0.0008210698425310199)	533 (0.0005070576596007126)	775 (0.00047648705353264906)	231 (0.0004367559012023567)	271 (0.0005180654550925298)	585 (0.00042058197864534245)	580 (0.001966615053285591)	446 (0.002126353208886751)	459+15 (0.0021043173179542706)	144+4 (0.0020069579377035777)	152 (0.0017028234203439812)	33 (0.0017924523473491789)	5+4 (0.0018055480256916302)	413 (0.0019221531005778416)	269 (0.0019104191056274187)	291 (0.0019182462833318493)	358 (0.0018689731344838166)	818 (0.0017516238787292468)	65 (0.0017965096635337782)	801 (0.00175790541708574)	137 (0.0017744433711346871)	723 (0.0016965703251163953)	173 (0.0016446531604879346)	300 (0.0017054383236613066)	731 (0.001537948403231142)	33 (0.0015194714778154084)
460 (0.0004123958408342342)	271 (0.00042267250275082114)	144+2 (0.0001668350479364248)	183 (0.0005475192995191974)	134 (0.0007270024680339424)	186+3 (0.000784142815185862)	164 (0.0008836749158589625)	833 (0.0007962536987620595)	474 (0.0008834033154688704)	725 (0.0009692195886219283)	778 (0.0014212796908675525)	801 (0.0014431327114549223)	335 (0.001486587219499664)	624 (0.0014500138707624227)	655 (0.0014123089060323667)	341 (0.0002929096653372306)	825 (0.00030918301895251966)	360 (0.0001032925170068027)	464 (8.358490730479628e-05)	227 (0.0001926128542788461)	394 (0.0008039369724484656)	417 (0.000809379283384361)	333 (0.0007977832225862004)	393 (0.0007109868817751242)	855 (0.0008203955694388911)	740 (0.0005062771567124074)	407 (0.0004746690407664002)	426 (0.00043552049373100877)	756 (0.0005112505579451853)	778 (0.0004184248436650016)	135 (0.001940201484284398)	800 (0.0021174599203400515)	192 (0.0021042672067097846)	11 (0.002005578664725375)	144+2 (0.0016699303842721584)	363 (0.0017736066893155008)	455 (0.001799452922012807)	779 (0.0018992140853746672)	340 (0.0019084336727340926)	144+2 (0.0019093425139674266)	535 (0.001845218100354813)	411 (0.0017111674393657603)	241 (0.0017788404414348018)	130 (0.0017508397667244506)	63 (0.0017672714855708083)	396 (0.001692548679385752)	674 (0.0016060555336867995)	671 (0.0016765692017232882)	31 (0.0015116840518591115)	520 (0.0015058434564464143)
626 (0.00040136624753731346)	784 (0.0004133298233471312)	412 (0.0001664036446645142)	268 (0.0005471288684370762)	440 (0.0007209823135026351)	403 (0.0007817451477300432)	328 (0.0008756446206633248)	453 (0.000787606566123866)	350 (0.0008689248535002231)	673 (0.0009655887737957272)	31 (0.0014188271692336081)	440 (0.0014400373282090722)	717 (0.0014847065772247633)	358 (0.0014339519260873112)	184 (0.0013979681163477592)	318 (0.0002921978649527862)	21 (0.0003076716061826246)	671 (8.355243938066026e-05)	408 (8.313204491311456e-05)	229 (0.0001912824389014865)	787+4 (0.0007962271076437039)	534 (0.0008015429039349627)	621 (0.0007961787762745258)	732 (0.0007055547493511554)	782 (0.0008087132537106968)	308 (0.0005004153284055143)	662 (0.0004739443008419852)	400+12 (0.0004281061232304428)	470 (0.0005089673386168002)	626 (0.00041757292973654953)	179 (0.0019385078072556622)	412 (0.002114858173014325)	297 (0.002098693882525724)	155 (0.001992565396908281)	471 (0.0016500112654993298)	182 (0.001745644894356524)	379 (0.0017993408181045866)	665 (0.0018975041833092625)	145 (0.001907405402333321)	32 (0.0018835546198873116)	186+3 (0.0018346917724565634)	813 (0.0017022124565180393)	358 (0.0017634660529802582)	150 (0.0016920740260386773)	392 (0.0017631778279785517)	330 (0.0016653814855568327)	24 (0.0015554979165980434)	636 (0.0016732356448557427)	406 (0.0015060246266603967)	784 (0.0014945111087147714)
32 (0.00038062714706018296)	665 (0.0004109463684984572)	471 (0.00016555102730324978)	403 (0.000544042352732265)	144+2 (0.0007122293991274112)	662 (0.000779320965020312)	842 (0.0008728828053640566)	50 (0.0007700971244311795)	609 (0.0008637478114171384)	636 (0.000957093627577776)	777 (0.0014162034716781)	141 (0.0014396816031503105)	351 (0.001475211841599259)	24 (0.001433503789647001)	821 (0.001389250893660929)	411 (0.00029084919810121813)	419 (0.0003060595126410239)	808 (8.327404860048414e-05)	648 (8.287131601984227e-05)	835 (0.00018759642617858938)	426 (0.0007953581924599701)	683 (0.00079934741977717)	647 (0.0007950520840963845)	188 (0.0006998507447013706)	197 (0.0008042632344279478)	394 (0.0004967198845685075)	459+16 (0.0004687082449094884)	340 (0.00042787247647944074)	357 (0.0005083705007504102)	226 (0.00041725539505767315)	411 (0.0019352869966921076)	471 (0.0021090763600639354)	232 (0.00209280144936499)	518 (0.001977696239410568)	775 (0.0016480036486419462)	409 (0.001731151087251537)	343 (0.0017816530230937368)	464 (0.001861609441161115)	832 (0.001887112639272853)	665 (0.0018691255630414179)	721 (0.0018330948692890756)	455 (0.001674893463072152)	805 (0.0017497315193509054)	32 (0.001671443256955025)	135 (0.0017529642519555672)	444 (0.0016646729590108675)	837 (0.0015436991631175255)	19 (0.0016542546509083207)	779 (0.0014896324126061357)	404 (0.0014906019544104168)
854 (0.0003779251413021416)	388 (0.00039046425360289767)	23 (0.00015929551929551915)	137 (0.0005424285700116042)	463 (0.000705260735339579)	725 (0.000770922752371923)	644 (0.0008652348357505975)	187 (0.0007695991845260644)	770 (0.0008534613291492287)	16 (0.0009288210440682309)	776 (0.0014046466154522927)	183 (0.0014372423582669418)	142 (0.00146359698300676)	403 (0.0014305441223327051)	149 (0.0013744189714186895)	5+4 (0.0002893585697640205)	60 (0.0002942991747261364)	515 (8.305157437797155e-05)	404 (8.28581554338476e-05)	304 (0.00018477534512010085)	4 (0.0007951663779236474)	640 (0.0007948795276594453)	5+3 (0.0007934463360914699)	144+3 (0.0006990324536195382)	109 (0.0008010575268609757)	31 (0.0004959987802843925)	164 (0.00046218801181105917)	440 (0.000426483927009921)	293 (0.0005021736179362139)	318 (0.0004075194159726076)	144+4 (0.0019332847876898753)	144+1 (0.0021009018688613445)	804 (0.00204581523057904)	853 (0.0019737857548075637)	770 (0.0016317236469180294)	142 (0.0017292680380786621)	808 (0.0017590405416035933)	746 (0.001847705224119155)	293 (0.0018689667171382562)	456 (0.0018673393219057197)	845 (0.0018200860729330392)	564 (0.0016748896646602593)	406 (0.0017415112747032305)	9 (0.0016552055744499384)	84 (0.0017255713294187978)	475 (0.0016499367920608501)	297 (0.001538983895952848)	289 (0.001639698998105961)	322 (0.0014881209201199287)	557 (0.0014884347349743304)
344 (0.0003735571918627426)	186+4 (0.00038642031840486335)	518 (0.00015334909377462551)	740 (0.0005403433165764312)	354 (0.0007030963805283817)	130 (0.0007471134166853713)	668 (0.0008633128589816234)	5+2 (0.0007683960836160741)	626 (0.0008340544895987124)	691 (0.0009084310455215605)	809 (0.0013985291847053952)	166 (0.0014361526498817467)	817 (0.0014594661572861218)	84 (0.001422993781438508)	132 (0.0013522393828614382)	626 (0.00027191026694299727)	502 (0.00029346300845942694)	17 (8.301886792452821e-05)	16 (8.187319821306755e-05)	671 (0.00016575224135251026)	854 (0.0007944524204892981)	152 (0.0007929279711561093)	87 (0.0007892024172531998)	289 (0.0006982956629826346)	186+1 (0.000799235714789777)	624 (0.0004928906439534305)	677 (0.0004590523844889174)	706 (0.00042367539817962093)	778 (0.0004955398680553529)	277 (0.0004036851310112548)	32 (0.0019008961793806557)	621 (0.0020935484311022223)	21 (0.002037678886828662)	683 (0.001961080610926157)	651 (0.0016060044126325124)	388 (0.0017279434641324118)	344 (0.001752199412097712)	836 (0.0018446692371391184)	319 (0.0018678890703374184)	173 (0.001857657447388307)	500 (0.001815422383535055)	754 (0.0016572126189636812)	721 (0.0017288848209007827)	290 (0.0016467364790358494)	144+3 (0.0017239903423133013)	856 (0.0016426098406148565)	268 (0.0015168845638260668)	817 (0.0016207248317779072)	629 (0.0014705379153450008)	335 (0.0014837616689802118)
[truncated: 478 more rows]
[truncated: 100 more columns]

## Sheet: GBM CATNAP alignment sites
VRC29.03					PGT135					PGT128					2G12					PGT121					10-1074					VRC07					VRC01					NIH45-46					VRC-CH31
fold1	fold2	fold3	fold4	fold5	fold1	fold2	fold3	fold4	fold5	fold1	fold2	fold3	fold4	fold5	fold1	fold2	fold3	fold4	fold5	fold1	fold2	fold3	fold4	fold5	fold1	fold2	fold3	fold4	fold5	fold1	fold2	fold3	fold4	fold5	fold1	fold2	fold3	fold4	fold5	fold1	fold2	fold3	fold4	fold5	fold1	fold2	fold3	fold4	fold5
[truncated: 230 more rows]
[truncated: 100 more columns]

## Sheet: RF CATNAP alignment sites
VRC29.03					PGT135					PGT128					2G12					PGT121					10-1074					VRC07					VRC01					NIH45-46					VRC-CH31
[truncated: 632 more rows]
[truncated: 100 more columns]
